# Supplementary material for: Transcriptomic Analysis of Canine Osteosarcoma from a Precision Medicine Perspective Reveals Limitations of Differential Gene Expression Studies
Source: Genes (Basel). 2022 Apr 13;13(4):680. doi: 10.3390/genes13040680 (PMC9031617; doi:10.3390/genes13040680)
Supplement: Supplementary file 1 [file genes-13-00680-s001.zip]

Archive with 4 entries (4 files):
- Supplemental_Data_1_res_all.csv
- Supplemental_Data_2_res_sig.csv
- Supplemental_Data_3_res_indiv_prefilter.csv
- Supplemental_Data_4_gene_count_matrix.csv
