# Supplementary material for: Transcriptomic Analysis of Canine Osteosarcoma from a Precision Medicine Perspective Reveals Limitations of Differential Gene Expression Studies
Source: Genes (Basel). 2022 Apr 13;13(4):680. doi: 10.3390/genes13040680 (PMC9031617; doi:10.3390/genes13040680)
Supplement: Supplementary file 1 [file genes-13-00680-s001.zip › Supplemental_Data_1_res_all.csv]

gene	baseMean	log2FoldChange	lfcSE	stat	pvalue	padj	SYMBOL	GENENAME
ENSCAFG00000011986	1865.78780831675	-4.61212651777974	0.349771835392126	-13.1861003405524	1.05503298472131e-39	1.92132056847598e-35	PLIN1	perilipin 1
ENSCAFG00000000782	415.803234599439	2.88260987479685	0.234419099462569	12.2968217240213	9.4208611661973e-35	8.57816513488095e-31	GTSE1	G2 and S-phase expressed 1
ENSCAFG00000006248	571.127323032114	-6.89977583687895	0.572393051497053	-12.0542620474394	1.841746260784e-33	1.11800137183791e-29	CHL1	cell adhesion molecule L1 like
ENSCAFG00000014986	305.81072107093	-9.34779757403846	0.797402265229233	-11.7228129159518	9.73837876394151e-32	4.43364039175347e-28	FMO2	flavin containing dimethylaniline monoxygenase 2
ENSCAFG00000005266	345.835814237132	-5.09965883991078	0.436839568260387	-11.6739856241022	1.73118419890407e-31	6.3053190892484e-28	CIDEC	cell death inducing DFFA like effector c
ENSCAFG00000008090	380.030734710772	2.34102036082	0.202138793218882	11.5812522848352	5.12912501910523e-31	1.55677492871542e-27	HELLS	helicase, lymphoid specific
ENSCAFG00000018381	3525.22721404445	-3.63437251840333	0.315188994780959	-11.5307722623026	9.23119067443109e-31	2.40156019102949e-27	ESM1	endothelial cell specific molecule 1
ENSCAFG00000006392	171.848789159634	-4.40622302754183	0.3854674854074	-11.4308552455077	2.93206603965369e-30	6.67448183101666e-27	ACKR4	atypical chemokine receptor 4
ENSCAFG00000030764	389.085016716731	-1.4234945464931	0.127572086825015	-11.1583543228046	6.51870622553264e-29	1.31902398970194e-25	SLC25A29	solute carrier family 25 member 29
ENSCAFG00000003807	377.973633463632	-3.14221341475196	0.294457138043002	-10.6712081616886	1.3880963868827e-26	2.29805666377462e-23	KLF15	Kruppel like factor 15
ENSCAFG00000018724	576.723310923065	3.32682663449902	0.311715345466678	10.6726431113564	1.36682076023394e-26	2.29805666377462e-23	SPAG5	sperm associated antigen 5
ENSCAFG00000001854	253.192386768009	-3.58146410923752	0.336330755481336	-10.6486369470195	1.76936790700728e-26	2.68516324620912e-23	AQP7	aquaporin 7
ENSCAFG00000015323	1001.05160364276	-3.52093516068309	0.341033503826334	-10.3243086710802	5.47115028105127e-25	7.66423982832497e-22	PLIN4	perilipin 4
ENSCAFG00000004272	247.570487747241	2.4810310682765	0.241765536883957	10.2621370285185	1.04370977079705e-24	1.35764275971321e-21	RAD54L	RAD54 like
ENSCAFG00000028708	989.472537819682	-2.51549011301762	0.245513117807819	-10.2458481057076	1.23536641608706e-24	1.49981718689076e-21	SCD5	stearoyl-CoA desaturase 5
ENSCAFG00000014490	26285.1365723135	-5.02827216243765	0.49926500057378	-10.0713491966369	7.39565009511564e-24	8.41763649263444e-21	IGFBP2	insulin like growth factor binding protein 2
ENSCAFG00000016616	457.38844342454	3.03793381059011	0.303371217111548	10.0139157548129	1.32405721325755e-23	1.41837681827254e-20	IQGAP3	IQ motif containing GTPase activating protein 3
ENSCAFG00000020391	578.678540427951	-2.77645087211576	0.277912310683761	-9.99038461191131	1.67928895603972e-23	1.69897395435774e-20	CES2	carboxylesterase 2
ENSCAFG00000005902	83.0100527142659	-7.85761925243931	0.789726016031356	-9.94980422694765	2.52679801503251e-23	2.42186940272406e-20	NALCN	sodium leak channel, non-selective
ENSCAFG00000010114	392.971713248513	2.46236558749045	0.248776413538534	9.89790612569081	4.25081442995208e-23	3.87057907919286e-20	CIT	citron rho-interacting serine/threonine kinase
ENSCAFG00000006648	121.682706202656	7.05879867284804	0.714929250785318	9.87342267097655	5.42801879101802e-23	4.70712620015377e-20	HOXC10	homeobox C10
ENSCAFG00000016090	3245.55308610372	3.26245127743291	0.331687088695916	9.8359308776829	7.88351273529891e-23	6.52575683738766e-20	TOP2A	DNA topoisomerase II alpha
ENSCAFG00000019753	351.833021464728	-3.8424041775787	0.397015346920903	-9.67822581010758	3.73134835968339e-22	2.95441673818236e-19	RBP7	retinol binding protein 7
ENSCAFG00000013368	4068.57874697131	-3.30604070896813	0.342412956923141	-9.6551273604702	4.67577905477498e-22	3.5479421819378e-19	APOD	apolipoprotein D
ENSCAFG00000008438	530.898790865839	-2.1577309795128	0.227230392331825	-9.49578512526559	2.18558100096224e-21	1.59206462434094e-18	EPHX2	epoxide hydrolase 2
ENSCAFG00000013255	1778.56277923567	3.03810711155317	0.321483457719335	9.45027508757708	3.37941386393144e-21	2.36701945677136e-18	MKI67	marker of proliferation Ki-67
ENSCAFG00000008478	1294.14296084362	1.29958349811205	0.139148125009127	9.33956888047759	9.67271634135823e-21	6.52406804786943e-18	MOGS	mannosyl-oligosaccharide glucosidase
ENSCAFG00000002196	1086.47899556188	1.78471524073375	0.191587881293302	9.31538690592608	1.21508864383613e-20	7.90284974746418e-18	MCM3	minichromosome maintenance complex component 3
ENSCAFG00000005705	166.168164045768	-2.69736522221611	0.291946693453067	-9.23923881552621	2.48256974240732e-20	1.55896819237861e-17	AATK	apoptosis associated tyrosine kinase
ENSCAFG00000012762	629.318742514569	-3.84556116656293	0.417453734991299	-9.21194576602145	3.20265902809662e-20	1.94412078535559e-17	COCH	cochlin
ENSCAFG00000018873	93.7301267697488	-4.15873794501752	0.453416830383884	-9.17199730212164	4.64334638976693e-20	2.72774132593695e-17	LOC100686507	fatty acid-binding protein, adipocyte-like
ENSCAFG00000001569	341.355992741157	2.83779182724258	0.309723414727193	9.16234192284795	5.07830413201969e-20	2.89003114213158e-17	RECQL4	RecQ like helicase 4
ENSCAFG00000012848	70.2452432808467	-7.64465383512199	0.836193421819896	-9.14220757499398	6.11902484954847e-20	3.37677459197355e-17	COL20A1	collagen type XX alpha 1 chain
ENSCAFG00000013954	275.275464340291	2.46852130388016	0.270487786590599	9.12618397671473	7.09563595127438e-20	3.80054783260758e-17	KIF18B	kinesin family member 18B
ENSCAFG00000005000	287.427222211741	-6.87301554327224	0.753903757776842	-9.11656888876615	7.75403199269617e-20	4.03453361768543e-17	LYPD1	LY6/PLAUR domain containing 1
ENSCAFG00000042998	980.258443485156	-2.48602624520441	0.273093110682966	-9.10321845537304	8.76938011571716e-20	4.43608836909237e-17	NA	NA
ENSCAFG00000007465	638.789527186653	-2.6225996930914	0.288229179065509	-9.09900830163809	9.11603778262657e-20	4.48681524484898e-17	RHPN2	rhophilin Rho GTPase binding protein 2
ENSCAFG00000004813	1300.16119558381	-2.22866952346564	0.246073868050903	-9.05691263001001	1.34195013457678e-19	6.4311194475731e-17	LIPE	lipase E, hormone sensitive type
ENSCAFG00000005887	1627.86642609581	-4.43373913696923	0.491275499171992	-9.02495472386059	1.79769693533704e-19	8.39432279215968e-17	GALNT15	polypeptide N-acetylgalactosaminyltransferase 15
ENSCAFG00000003539	450.292075366682	3.32737828112023	0.37029637991234	8.9857164736742	2.5705395792695e-19	1.17030240695192e-16	CLSPN	claspin
ENSCAFG00000015999	132.14090439533	-6.68328878912102	0.747448910411677	-8.94146569220366	3.84042333169417e-19	1.70580364130445e-16	KRT23	keratin 23
ENSCAFG00000000430	477.285797441741	-3.24674808028101	0.363520909730994	-8.93139292230427	4.20678101167276e-19	1.82404021437078e-16	ESR1	estrogen receptor 1
ENSCAFG00000008288	1208.78220132178	-3.38441294636739	0.382772930927916	-8.84182937953034	9.41639432053834e-19	3.9879524877052e-16	GPD1	glycerol-3-phosphate dehydrogenase 1
ENSCAFG00000005114	156.928085722705	-2.25819391544577	0.25598634693878	-8.82154045499086	1.12895720798445e-18	4.67259993513746e-16	MYRIP	myosin VIIA and Rab interacting protein
ENSCAFG00000014650	668.705618845813	3.14078373227135	0.356232202185449	8.81667550828633	1.17908316602452e-18	4.77161856366055e-16	CDCA3	cell division cycle associated 3
ENSCAFG00000018828	370.46362561565	-5.04161087836082	0.572407448579473	-8.80773108538759	1.2770434918385e-18	5.05570413692846e-16	CIDEA	cell death inducing DFFA like effector a
ENSCAFG00000016691	280.765860619798	-6.28275978476851	0.718077920738806	-8.74941228983115	2.14466746395764e-18	8.30990195449628e-16	ANGPTL7	angiopoietin like 7
ENSCAFG00000006401	2828.01399384842	-2.01892366367282	0.23094301026764	-8.7420860295061	2.28845117366423e-18	8.68228840074985e-16	CD36	CD36 molecule
ENSCAFG00000038248	99.8575192950119	-3.57599269168564	0.409814061959304	-8.7258906504793	2.64093781158206e-18	9.81512622177977e-16	NA	NA
ENSCAFG00000032747	171.125046568147	-2.29290043949591	0.263777288531994	-8.6925620179684	3.54356287266371e-18	1.29063646948158e-15	FN3K	fructosamine 3 kinase
ENSCAFG00000005731	240.935494888701	-3.45771460083881	0.398142426834465	-8.68461728213762	3.80019681441502e-18	1.35696831739827e-15	NRG2	neuregulin 2
ENSCAFG00000031469	273.487574821327	-2.28033113615743	0.263822907026993	-8.6434160014927	5.45568341156979e-18	1.91064328092495e-15	LOC100686484	zinc finger protein 77
ENSCAFG00000014851	1905.54402214096	-3.91169380993454	0.45269496487049	-8.64090417054587	5.57698818463479e-18	1.91627418547895e-15	CLDN11	claudin 11
ENSCAFG00000014571	241.43959673209	2.98008009998106	0.345012101501531	8.63761035340912	5.74010028642451e-18	1.93579567251994e-15	CDC45	cell division cycle 45
ENSCAFG00000007075	1038.45319723868	2.56971596267218	0.297629954840848	8.63392921605049	5.92796906731948e-18	1.96280444881737e-15	TPX2	TPX2 microtubule nucleation factor
ENSCAFG00000004998	213.607808449635	-5.01521136236461	0.58114179088636	-8.62992722432744	6.13910225277583e-18	1.99641412723751e-15	GPR39	G protein-coupled receptor 39
ENSCAFG00000007062	428.740871543865	2.84515601905033	0.330035560896901	8.62075593102259	6.65135450621406e-18	2.12504941952042e-15	BUB1	BUB1 mitotic checkpoint serine/threonine kinase
ENSCAFG00000013228	236.12073136717	-4.21261264855268	0.492767021073114	-8.54889322621215	1.24274414693426e-17	3.90200235514133e-15	CNKSR2	connector enhancer of kinase suppressor of Ras 2
ENSCAFG00000002033	157.618206524105	-4.87076401339502	0.570153832376581	-8.54289445550534	1.30900948965769e-17	4.04040200273834e-15	CALCR	calcitonin receptor
ENSCAFG00000009547	3016.40080955751	-2.30512328329226	0.270101146082332	-8.5342965652934	1.41010714234912e-17	4.27991019488665e-15	PNPLA2	patatin like phospholipase domain containing 2
ENSCAFG00000014546	4688.97530511383	2.41081934552004	0.283573275580167	8.50157455983012	1.8703618480018e-17	5.58379665802634e-15	HTRA3	HtrA serine peptidase 3
ENSCAFG00000023615	246.958070090656	2.72629008097913	0.321355560687815	8.48371839324611	2.18109259331516e-17	6.40643180917134e-15	MMP12	matrix metallopeptidase 12
ENSCAFG00000003683	205.985827857569	2.42307389406608	0.288584945234512	8.39639743541379	4.60385508035368e-17	1.31337268196513e-14	ORC6	origin recognition complex subunit 6
ENSCAFG00000006215	1049.58691756842	2.06680437937394	0.24621595238387	8.39427486059728	4.68778344559517e-17	1.31337268196513e-14	POLE	DNA polymerase epsilon, catalytic subunit
ENSCAFG00000012068	369.868344875508	-5.64355445262975	0.67223918782529	-8.395158382371	4.65266647284822e-17	1.31337268196513e-14	AGT	angiotensinogen
ENSCAFG00000015996	76.8051413083502	2.97664205654321	0.355027948358276	8.38424712845237	5.10514394264731e-17	1.40863297484167e-14	CCNB3	cyclin B3
ENSCAFG00000012136	231.990349175036	2.87597045726586	0.343227752608814	8.37918972287675	5.32933099711099e-17	1.44854398191624e-14	NEK2	NIMA related kinase 2
ENSCAFG00000015642	637.142884931442	2.84699609932342	0.340236428234257	8.36769923226218	5.87541291544135e-17	1.57348742063386e-14	FOXM1	forkhead box M1
ENSCAFG00000015000	902.777842387627	2.50124790480551	0.299732111907595	8.34494472042629	7.12472030099598e-17	1.88040987538316e-14	TACC3	transforming acidic coiled-coil containing protein 3
ENSCAFG00000012140	830.293801200297	2.67366561219431	0.320521836147513	8.34160207095476	7.3290725957913e-17	1.90671058631365e-14	PRC1	protein regulator of cytokinesis 1
ENSCAFG00000033086	69.7905093482306	-6.67594614607638	0.802212220812755	-8.32192027604953	8.65495202240131e-17	2.21993424337958e-14	NA	NA
ENSCAFG00000003704	416.137772163967	3.36533898755379	0.404620375718027	8.31727512877167	9.0008648053401e-17	2.27659373569512e-14	SHCBP1	SHC binding and spindle associated 1
ENSCAFG00000013538	2522.86547596196	-3.2461036567315	0.39100256422902	-8.30200094245462	1.02372394862114e-16	2.55384066141638e-14	ZBTB16	zinc finger and BTB domain containing 16
ENSCAFG00000001837	500.542147315136	3.00100396403561	0.364231062038042	8.23928620267475	1.73241080303836e-16	4.2633693424502e-14	DNPH1	2'-deoxynucleoside 5'-phosphate N-hydrolase 1
ENSCAFG00000000987	1960.62196953485	2.44981762770875	0.297650413539948	8.23051981878049	1.86402760210085e-16	4.52610755491449e-14	KIFC1	kinesin family member C1
ENSCAFG00000031912	1383.03848084002	-5.06965465469476	0.6169249756066	-8.21761941103122	2.07582508621201e-16	4.97405929539565e-14	SBSN	suprabasin
ENSCAFG00000029331	492.063138883941	2.32027139496653	0.283498443953374	8.18442374007576	2.7360973754748e-16	6.47104796165864e-14	AURKA	aurora kinase A
ENSCAFG00000006621	290.85762097875	2.40045708568491	0.293865271793426	8.16856333868644	3.12083534550613e-16	7.28635031756567e-14	WDR62	WD repeat domain 62
ENSCAFG00000015082	599.708617157626	-1.93866077065882	0.237585326670199	-8.15985060116929	3.35439233255432e-16	7.63585484601834e-14	PLAAT3	phospholipase A and acyltransferase 3
ENSCAFG00000016831	453.718983419534	2.68871743536172	0.329471426543712	8.16069989306038	3.33088826000343e-16	7.63585484601834e-14	KIF4A	kinesin family member 4A
ENSCAFG00000003332	82.1656528601263	-4.7764017296717	0.585762586880963	-8.15415978528915	3.51615744070214e-16	7.90527693242305e-14	EPHA7	EPH receptor A7
ENSCAFG00000009745	515.865053093306	3.18541479899827	0.390724048208621	8.15259468569353	3.56197860593595e-16	7.9106332186219e-14	UBE2C	ubiquitin conjugating enzyme E2 C
ENSCAFG00000000709	2143.97712048269	1.67561532674517	0.205610299913817	8.14947173097609	3.65517463595367e-16	8.01980545727137e-14	CRELD2	cysteine rich with EGF like domains 2
ENSCAFG00000020429	168.621092675408	3.43341181820379	0.424742601829132	8.08351176316664	6.29278831594838e-16	1.36426152406829e-13	DEPDC1	DEP domain containing 1
ENSCAFG00000011909	135.015458875091	-7.39036948810669	0.916410867475674	-8.06447168011445	7.35532534720428e-16	1.57585682232867e-13	CAMK1G	calcium/calmodulin dependent protein kinase IG
ENSCAFG00000019338	425.028699806251	2.54965575311197	0.316390647489784	8.05856865030847	7.71929667568232e-16	1.63460595070757e-13	PKMYT1	protein kinase, membrane associated tyrosine/threonine 1
ENSCAFG00000016934	2627.70466839791	-3.66565408485818	0.45560358272996	-8.04570952426168	8.5747159591656e-16	1.79487531416511e-13	NGFR	nerve growth factor receptor
ENSCAFG00000013500	18640.097922983	-1.40590224360293	0.175272132342291	-8.02125372022817	1.0467127089021e-15	2.16610058429729e-13	NA	NA
ENSCAFG00000003744	186.173192685471	2.89762118190905	0.361709661173384	8.01090347575785	1.13868795523611e-15	2.32996026436009e-13	ORC1	origin recognition complex subunit 1
ENSCAFG00000014924	2073.22836598592	-7.97257405460306	0.996965580745852	-7.99683981932315	1.27653130860212e-15	2.58299018455036e-13	MYOC	myocilin
ENSCAFG00000031154	299.996020218731	-2.13453374712394	0.266984993106548	-7.99495777754104	1.29618279098822e-15	2.59393239633917e-13	MYORG	myogenesis regulating glycosidase (putative)
ENSCAFG00000001672	194.994727074146	-4.06906558298705	0.511254287364259	-7.95898574066709	1.73455225730307e-15	3.4334707780159e-13	LEP	leptin
ENSCAFG00000001204	620.965770496329	2.82377545431995	0.355965499434914	7.93272229697153	2.14393483846344e-15	4.1098102466587e-13	KIF20A	kinesin family member 20A
ENSCAFG00000007115	1010.06983521298	-1.99216862684842	0.251100823284385	-7.93373992482766	2.12643163231168e-15	4.1098102466587e-13	SPATA13	spermatogenesis associated 13
ENSCAFG00000016106	308.913890931547	3.29934162240439	0.415832246018235	7.93430921723109	2.1167012630614e-15	4.1098102466587e-13	CDC6	cell division cycle 6
ENSCAFG00000010564	916.453162904725	0.892293461952612	0.112698684672668	7.9175144283562	2.42305517864454e-15	4.59648519357248e-13	SNRPA1	small nuclear ribonucleoprotein polypeptide A'
ENSCAFG00000001621	541.668343500723	2.24198268633813	0.283252553066921	7.91513672891218	2.469815155208e-15	4.6368869888137e-13	TONSL	tonsoku like, DNA repair protein
ENSCAFG00000007705	481.595515986595	2.63111073302939	0.333083170727169	7.89926049786691	2.80562975547885e-15	5.21360443643116e-13	CCNB1	cyclin B1
ENSCAFG00000015878	782.959449622296	2.76590277673788	0.35026390149525	7.89662527291695	2.86556234602287e-15	5.27118746297198e-13	UCHL1	ubiquitin C-terminal hydrolase L1
ENSCAFG00000005259	969.417034287798	2.2923765018394	0.290969964697493	7.87839564204733	3.31611286388203e-15	6.03897313641557e-13	CDC20	cell division cycle 20
ENSCAFG00000013860	7173.64574303937	0.98420976605413	0.125107145298087	7.86693488776438	3.63435676976564e-15	6.5529971420002e-13	PLOD3	procollagen-lysine,2-oxoglutarate 5-dioxygenase 3
ENSCAFG00000010423	65.9677735777954	-5.32287212118172	0.681107710279145	-7.81502255935436	5.49531866984025e-15	9.81129885259419e-13	COL4A4	collagen type IV alpha 4 chain
ENSCAFG00000004902	371.04474387692	2.93106282004662	0.375211989896075	7.81175148709521	5.63986806231114e-15	9.95179313791487e-13	DIAPH3	diaphanous related formin 3
ENSCAFG00000005289	83.1296677814394	-2.86502767327572	0.366804078485288	-7.81078467040718	5.68330397201223e-15	9.95179313791487e-13	NA	NA
ENSCAFG00000017811	29.2276986079767	-7.93705259996763	1.01710357918836	-7.80358339344484	6.0173609907167e-15	1.04363962858992e-12	PLP1	proteolipid protein 1
ENSCAFG00000047433	8888.6994745676	-7.46596709848993	0.957111994901888	-7.80051565360985	6.16547187569866e-15	1.05923970121083e-12	MEPE	matrix extracellular phosphoglycoprotein
ENSCAFG00000015521	267.5669220753	2.00705918311875	0.258243608909098	7.77196071413809	7.72804203348967e-15	1.31528386422318e-12	ZWINT	ZW10 interacting kinetochore protein
ENSCAFG00000012986	2019.25745853315	1.80294633112786	0.232097485586188	7.76805628279131	7.96996488330798e-15	1.34389843046224e-12	ADAM12	ADAM metallopeptidase domain 12
ENSCAFG00000002692	996.321563066944	-1.8179901448661	0.234234840828156	-7.76139936500672	8.39973566880931e-15	1.40337235105217e-12	STON1	stonin 1
ENSCAFG00000004991	1093.0458856972	-1.19475529434763	0.154454894956751	-7.73530223617824	1.03157740343286e-14	1.70782328126508e-12	PPARG	peroxisome proliferator activated receptor gamma
ENSCAFG00000019071	140.25093825931	-7.41848132628346	0.961631938466883	-7.71447060931717	1.21485425251492e-14	1.99312709842786e-12	TRARG1	trafficking regulator of GLUT4 (SLC2A4) 1
ENSCAFG00000011648	102.073909603803	-5.37394560037498	0.697798161576464	-7.70128942190701	1.34700010003492e-14	2.19019810908357e-12	SCN7A	sodium voltage-gated channel alpha subunit 7
ENSCAFG00000008782	461.454464640603	-2.00784754376378	0.260805776581695	-7.69863141100649	1.37531250260497e-14	2.21644389247248e-12	PLLP	plasmolipin
ENSCAFG00000009336	1659.86954292945	3.04061967625564	0.396549384670643	7.66769485415051	1.75114878057951e-14	2.79738337220468e-12	MYBL2	MYB proto-oncogene like 2
ENSCAFG00000028810	1212.8582512749	-2.51141884819389	0.327669395793378	-7.6644901246058	1.79543020800557e-14	2.84318082765126e-12	GPIHBP1	glycosylphosphatidylinositol anchored high density lipoprotein binding protein 1
ENSCAFG00000008962	131.50488322637	2.3743545089664	0.310055515555319	7.65783670938366	1.89091091454008e-14	2.96856712626633e-12	CDCA2	cell division cycle associated 2
ENSCAFG00000009872	116.697086908808	-4.48790781428155	0.586977208568618	-7.64579569490543	2.07657159115746e-14	3.23217480739901e-12	CNTN1	contactin 1
ENSCAFG00000028730	8453.61979503451	-6.99558352819842	0.916193532200149	-7.63548669831712	2.24968934839621e-14	3.47195701047825e-12	SOST	sclerostin
ENSCAFG00000032422	17046.184496401	-2.58825952154072	0.339961285895066	-7.61339490385274	2.66988436694334e-14	4.08582052154665e-12	RARRES1	retinoic acid receptor responder 1
ENSCAFG00000008613	552.449317372209	2.65540275437387	0.351323880411718	7.55827571772803	4.08447540994117e-14	6.19853180753655e-12	TROAP	trophinin associated protein
ENSCAFG00000000676	74.5865143380796	4.75096582489392	0.62903071758503	7.55283596186492	4.25881259303686e-14	6.40968893651192e-12	DPYS	dihydropyrimidinase
ENSCAFG00000012593	1205.82990355474	2.84068329716631	0.376578593804139	7.54340088338575	4.57870867342862e-14	6.83466095506627e-12	CENPF	centromere protein F
ENSCAFG00000006622	66.3088391771082	4.01312453189947	0.533014065102084	7.5291156362466	5.10851280440839e-14	7.56350623423425e-12	HOXC6	homeobox C6
ENSCAFG00000028459	128.396900729883	-7.00833091357415	0.931311573101618	-7.52522691222849	5.26288436241697e-14	7.72922476806253e-12	NA	NA
ENSCAFG00000001581	464.762851529251	-2.51749140330031	0.334776388775533	-7.51991922879687	5.48100927097824e-14	7.98517278670278e-12	ADAMTSL1	ADAMTS like 1
ENSCAFG00000020182	369.087971277653	1.39045441933511	0.185070328526373	7.51311369254399	5.77373427957408e-14	8.34487896550187e-12	CDC7	cell division cycle 7
ENSCAFG00000013132	164.247450046994	1.75049719883652	0.233681615372092	7.49094958133187	6.83770825504258e-14	9.80484291595121e-12	FOSL1	FOS like 1, AP-1 transcription factor subunit
ENSCAFG00000017965	683.563465013286	-3.13174486329155	0.418189119274786	-7.48882435947293	6.94932634181467e-14	9.88704546959274e-12	OLFM2	olfactomedin 2
ENSCAFG00000048539	537.870464849575	2.1801872099231	0.291491449516154	7.47942079790673	7.4650885131413e-14	1.05385059622338e-11	BIRC5	baculoviral IAP repeat containing 5
ENSCAFG00000042313	153.66009957917	2.97612733068397	0.398242028080056	7.47316235062386	7.82901569622314e-14	1.09672465264554e-11	CENPT	centromere protein T
ENSCAFG00000017658	994.87967038475	2.25057967370115	0.30203991900798	7.45126565088798	9.24489947108451e-14	1.28518216998412e-11	PLK1	polo like kinase 1
ENSCAFG00000015790	182.507574673633	-1.57397793142555	0.211413163548989	-7.44503277375545	9.69203548352768e-14	1.33713377417063e-11	NINJ2	ninjurin 2
ENSCAFG00000002801	537.63676874667	-4.77292685415914	0.643251021806253	-7.42000664181882	1.17114460981849e-13	1.60358755559432e-11	NPY	neuropeptide Y
ENSCAFG00000023709	42.9584738103718	-7.43689249069602	1.00562736551692	-7.39527656635842	1.41114254451989e-13	1.91778484166058e-11	PLK5	polo like kinase 5 (inactive)
ENSCAFG00000017626	1011.61072228091	-1.68304427807817	0.228071548770248	-7.37945739901832	1.5893592487449e-13	2.14398676139951e-11	FAXDC2	fatty acid hydroxylase domain containing 2
ENSCAFG00000010901	193.811381431452	1.74918235073282	0.237197699055639	7.37436475015097	1.65130519570734e-13	2.21117050875194e-11	FAR2	fatty acyl-CoA reductase 2
ENSCAFG00000025410	9667.6879643242	-4.56046954113429	0.619070162939352	-7.36664406418996	1.74976839838767e-13	2.32591476664509e-11	FABP4	fatty acid binding protein 4
ENSCAFG00000017727	2765.232979482	1.13323368091567	0.153985452973874	7.35935543929557	1.84800362450076e-13	2.43869521781038e-11	ADPGK	ADP dependent glucokinase
ENSCAFG00000017535	761.819102575014	2.65635312134501	0.361077220379603	7.35674523735496	1.88448511934658e-13	2.46894665528206e-11	KIF23	kinesin family member 23
ENSCAFG00000006598	1469.74517409369	1.5011889376633	0.204612298133709	7.33674833505027	2.18845557982735e-13	2.84671175458828e-11	MCM4	minichromosome maintenance complex component 4
ENSCAFG00000011899	290.55579511039	2.1714648833258	0.296237930130395	7.33013791437844	2.29916004928482e-13	2.96950380549829e-11	HJURP	Holliday junction recognition protein
ENSCAFG00000005461	1780.56025121612	-2.53136305511301	0.345610501515031	-7.32432331777083	2.40107169716543e-13	3.0792899068366e-11	NDRG2	NDRG family member 2
ENSCAFG00000004730	1529.2886986711	2.62012185597886	0.358400985492481	7.31058775516071	2.65976375690415e-13	3.38719984454416e-11	PLAUR	plasminogen activator, urokinase receptor
ENSCAFG00000010617	476.441137669614	-3.38274097388199	0.463287565562539	-7.30160104723414	2.84363394253398e-13	3.59620956440877e-11	ALDH1A3	aldehyde dehydrogenase 1 family member A3
ENSCAFG00000012065	415.725961687904	-4.23127845104314	0.580458923608723	-7.28953984329711	3.11015449081901e-13	3.90613954705552e-11	PCK1	phosphoenolpyruvate carboxykinase 1
ENSCAFG00000010426	33.4960711108876	-5.69860209800602	0.781891388285308	-7.28822721849269	3.14059991882063e-13	3.91736062477004e-11	COL4A3	collagen type IV alpha 3 chain
ENSCAFG00000010253	334.813062015081	1.34613924428088	0.185616944841008	7.2522432983364	4.09924668384721e-13	5.07832526255384e-11	CIP2A	cellular inhibitor of PP2A
ENSCAFG00000000052	42.9595067533247	-5.8475133895216	0.807459216648536	-7.24186840518393	4.42545148729738e-13	5.44539844832247e-11	CDH19	cadherin 19
ENSCAFG00000005925	1684.912138028	-3.66839497348253	0.506761665352223	-7.23889596292338	4.52351845865752e-13	5.52871105037666e-11	VIT	vitrin
ENSCAFG00000019330	55.141912243639	-5.51091165892729	0.761629951543692	-7.23568138012118	4.63197623115039e-13	5.62352794303198e-11	ASPA	aspartoacylase
ENSCAFG00000019926	210.115037839953	-2.53033610315903	0.349946857842418	-7.23062958404514	4.80760002115013e-13	5.79809297915e-11	AIF1L	allograft inflammatory factor 1 like
ENSCAFG00000008341	1670.8151982638	2.23427969752744	0.309628401118764	7.21600373045378	5.35375891238052e-13	6.41429628640537e-11	SPON1	spondin 1
ENSCAFG00000014286	95.0050075333323	2.20158368199958	0.305185056121993	7.21393016412814	5.43596422786972e-13	6.47021859828336e-11	HROB	homologous recombination factor with OB-fold
ENSCAFG00000012414	1080.36590301198	-1.78840032958925	0.247981893016911	-7.2118182010462	5.52096541630368e-13	6.52872085690301e-11	FAM13C	family with sequence similarity 13 member C
ENSCAFG00000014112	408.051162239779	2.66318025816998	0.369452211423367	7.20845667132346	5.65895719138211e-13	6.64872705885546e-11	KIF15	kinesin family member 15
ENSCAFG00000018342	168.678471161319	-2.07488701938719	0.287971225856832	-7.20518868929894	5.79635269120712e-13	6.76649864484442e-11	NA	NA
ENSCAFG00000008618	293.712593443863	1.84540269156218	0.256177251063085	7.203616573697	5.86361053778607e-13	6.80141474545363e-11	DSN1	DSN1 component of MIS12 kinetochore complex
ENSCAFG00000016958	872.771034680513	2.19684530973926	0.305657254119433	7.18728340365468	6.60931317574299e-13	7.61786090148454e-11	KIF22	kinesin family member 22
ENSCAFG00000016686	24684.7312222112	1.06224353919954	0.148053171252226	7.17474357499497	7.24428374462031e-13	8.29721077190444e-11	ANXA2	annexin A2
ENSCAFG00000009654	1306.74353410982	-1.29334053286817	0.180296909427936	-7.17339269414997	7.31616020026388e-13	8.32716208793784e-11	RBL2	RB transcriptional corepressor like 2
ENSCAFG00000015342	180.20986537089	2.51556957215255	0.351801288005714	7.15054110919484	8.64364913028084e-13	9.77698722431952e-11	RAD51AP1	RAD51 associated protein 1
ENSCAFG00000008791	293.54333563514	-3.29279110602234	0.461045309073045	-7.14201194811559	9.19746015153618e-13	1.0339194248125e-10	NPY1R	neuropeptide Y receptor Y1
ENSCAFG00000002927	117.099031787857	-2.25468142929123	0.316237734813434	-7.12970395712385	1.00585030220804e-12	1.12377545113562e-10	CCDC85A	coiled-coil domain containing 85A
ENSCAFG00000015434	204.344349036444	1.7756292302568	0.249401555955191	7.11955955309202	1.08272497907825e-12	1.20228686548744e-10	ANKLE1	ankyrin repeat and LEM domain containing 1
ENSCAFG00000013362	84.6366848618003	-4.62464591921187	0.649855613084217	-7.11642067268341	1.10765878891335e-12	1.22251964878188e-10	GPR1	G protein-coupled receptor 1
ENSCAFG00000019211	132.567547286045	-2.84716336400924	0.400287066580274	-7.11280378937317	1.13708882830141e-12	1.24744124410825e-10	TMEM52	transmembrane protein 52
ENSCAFG00000008889	266.189268710276	-3.79080661928174	0.533153907906172	-7.1101544283323	1.15913183065602e-12	1.26400896814831e-10	BMP3	bone morphogenetic protein 3
ENSCAFG00000008340	937.14262121456	2.44337615677949	0.343827926134898	7.10639238716419	1.19115453699036e-12	1.29119733768639e-10	RACGAP1	Rac GTPase activating protein 1
ENSCAFG00000023134	1783.975460818	1.79196017712379	0.252390174157655	7.09996014347391	1.24792873192041e-12	1.34473551106524e-10	TNFRSF12A	TNF receptor superfamily member 12A
ENSCAFG00000016677	760.740045630511	2.78944230137995	0.393033392074737	7.09721453094632	1.27296382034147e-12	1.36364377248462e-10	NCAPG	non-SMC condensin I complex subunit G
ENSCAFG00000007949	33.1125403264568	-6.20206876369784	0.874458575707586	-7.09246719740762	1.31741874508029e-12	1.40301244249457e-10	LGI1	leucine rich glioma inactivated 1
ENSCAFG00000003278	245.091186628635	2.55478038306987	0.36049559758486	7.08685598433275	1.3719301849283e-12	1.45257096498426e-10	CDCA8	cell division cycle associated 8
ENSCAFG00000018348	678.546387126802	2.38074689229283	0.336586466589045	7.07321038905464	1.51389690932337e-12	1.59361714541548e-10	CCL2	C-C motif chemokine ligand 2
ENSCAFG00000007953	339.614290544174	-1.19407230737529	0.169094273339222	-7.06157744904729	1.64622945879501e-12	1.722958889317e-10	NEIL2	nei like DNA glycosylase 2
ENSCAFG00000010833	6329.919357881	-3.63325695728286	0.515250202458946	-7.05144207599288	1.77072939188268e-12	1.84267159746145e-10	NA	NA
ENSCAFG00000016600	306.419013476074	2.62397162609882	0.372231015329205	7.04930948265596	1.79807835035418e-12	1.86050027490341e-10	CCNB2	cyclin B2
ENSCAFG00000004770	215.622721551721	1.95575722664773	0.277560858494162	7.04622848213617	1.83832310143601e-12	1.89139559323453e-10	KIF2C	kinesin family member 2C
ENSCAFG00000041406	63.2971494058428	-2.94204379267588	0.418053864127301	-7.03747541914839	1.95754054870699e-12	2.00273994002826e-10	NA	NA
ENSCAFG00000019070	890.345318310456	1.81423179799569	0.260063712592421	6.9761051240509	3.03475685090849e-12	3.08748363194942e-10	CHAF1A	chromatin assembly factor 1 subunit A
ENSCAFG00000008395	9234.25029467325	-1.38748834404213	0.198977661895672	-6.97308597770948	3.10062996861304e-12	3.136976242134e-10	SCARA3	scavenger receptor class A member 3
ENSCAFG00000009395	75.39869494667	5.57473950199406	0.79989508739104	6.96933834182778	3.18435042414219e-12	3.20387876099743e-10	SLC6A2	solute carrier family 6 member 2
ENSCAFG00000009431	158.38639726612	2.84791030684634	0.409291689186718	6.95814350031215	3.44785929682262e-12	3.4499431678262e-10	E2F8	E2F transcription factor 8
ENSCAFG00000005182	583.507505591428	1.58188955956702	0.227734269921614	6.94620778906705	3.75235971518146e-12	3.73411053405298e-10	FANCD2	FA complementation group D2
ENSCAFG00000005472	1460.85554485661	-1.45134821888735	0.209010308492048	-6.94390735728981	3.81400672127444e-12	3.77483023919179e-10	SLC20A2	solute carrier family 20 member 2
ENSCAFG00000018405	1937.19912252406	-3.80761697049239	0.549779627896155	-6.92571491792633	4.33779230116621e-12	4.27002895116421e-10	NA	NA
ENSCAFG00000011598	1459.76353421001	2.09223706095249	0.302399540544485	6.9187838618581	4.55537250985218e-12	4.46010154714613e-10	KPNA2	karyopherin subunit alpha 2
ENSCAFG00000005170	158.633254725921	2.37984819128747	0.344020331419926	6.91775448696527	4.58858610768404e-12	4.46859580786279e-10	PAX1	paired box 1
ENSCAFG00000002479	171.565626513773	-1.34247413355993	0.194127101944327	-6.91543900936066	4.66416680419613e-12	4.51803945059658e-10	ZNF667	zinc finger protein 667
ENSCAFG00000010509	182.899153184603	2.51151722486007	0.363578058345554	6.90777995869338	4.92296776867677e-12	4.74350084843242e-10	UBE2T	ubiquitin conjugating enzyme E2 T
ENSCAFG00000019567	28.099168261804	-6.12678201790582	0.887641947843171	-6.9023123938576	5.11627675808536e-12	4.90381663376276e-10	RNF207	ring finger protein 207
ENSCAFG00000018385	188.055820677252	-1.5304044141935	0.221836471954097	-6.89879531851812	5.24453705953487e-12	5.00043269063819e-10	CSPG4B	chondroitin sulfate proteoglycan family member 4B
ENSCAFG00000003409	1562.32836175426	2.8574525195537	0.41475105513086	6.88956057906142	5.59649887793931e-12	5.30822088886212e-10	RRM2	ribonucleotide reductase regulatory subunit M2
ENSCAFG00000013259	323.610431746271	2.34204497377916	0.340632180528158	6.87558342299826	6.17366653747156e-12	5.82531820279246e-10	NUF2	NUF2 component of NDC80 kinetochore complex
ENSCAFG00000019506	5314.72778075965	-1.25288202866742	0.18237882528709	-6.86966826710944	6.4351371804258e-12	6.04073624704816e-10	CIRBP	cold inducible RNA binding protein
ENSCAFG00000015026	520.451346418384	3.03091660400489	0.441365495892538	6.86713536108143	6.55039109392552e-12	6.11739344674245e-10	DLGAP5	DLG associated protein 5
ENSCAFG00000005806	97.462842538453	2.79423050794379	0.407321840869232	6.8600065785347	6.88573769782459e-12	6.39776373546345e-10	SGO1	shugoshin 1
ENSCAFG00000008896	595.262983587254	-3.30794880717241	0.483400351452665	-6.84308316539636	7.75066239657889e-12	7.16483821848214e-10	KIAA1755	KIAA1755
ENSCAFG00000009043	1420.23726700134	0.916554101236507	0.134194014874509	6.83006691538082	8.48750334474298e-12	7.77400678196544e-10	RRP12	ribosomal RNA processing 12 homolog
ENSCAFG00000010889	102.0580177879	3.77168530172533	0.552228175610533	6.82993999274924	8.49501592230588e-12	7.77400678196544e-10	CEP72	centrosomal protein 72
ENSCAFG00000005294	2156.07259529447	2.57125867908363	0.376536682966626	6.82870699031343	8.56833751740618e-12	7.8018997264742e-10	TK1	thymidine kinase 1
ENSCAFG00000014104	690.788623506862	-1.28755531352511	0.188869616461227	-6.81716486563329	9.28546858509202e-12	8.41281932353785e-10	PCBD1	pterin-4 alpha-carbinolamine dehydratase 1
ENSCAFG00000014600	372.803100362281	1.60378596884773	0.235363587421434	6.81407853448478	9.48698710327555e-12	8.51071537624389e-10	BRCA1	BRCA1 DNA repair associated
ENSCAFG00000045412	124.283283757786	-3.86708995686563	0.567476707874805	-6.81453512223936	9.45690690717191e-12	8.51071537624389e-10	HIF3A	hypoxia inducible factor 3 subunit alpha
ENSCAFG00000015770	42.6308336542508	-5.70901841577433	0.838937145871652	-6.80506095583918	1.01006460296618e-11	9.01680710030253e-10	PLD5	phospholipase D family member 5
ENSCAFG00000030997	5321.08805491005	-2.84180004294181	0.417990978426831	-6.79871143065654	1.05559011402279e-11	9.3772446665703e-10	CCDC3	coiled-coil domain containing 3
ENSCAFG00000016396	143.415221504993	-4.64392638844733	0.684377647351418	-6.78561961574812	1.15589334809817e-11	1.02184338651533e-09	PPP1R1B	protein phosphatase 1 regulatory inhibitor subunit 1B
ENSCAFG00000009553	318.772962496053	-1.50121086900422	0.221260178115285	-6.78482175053675	1.16229925425363e-11	1.02254259513105e-09	CRACR2B	calcium release activated channel regulator 2B
ENSCAFG00000004292	760.141425636109	1.13526982602292	0.167536653034027	6.77624749846434	1.23337323433986e-11	1.07985384473862e-09	CHORDC1	cysteine and histidine rich domain containing 1
ENSCAFG00000001792	4998.20531132793	-2.33894964004046	0.345452751914769	-6.77067884703818	1.28179521673185e-11	1.11687907616764e-09	LIMCH1	LIM and calponin homology domains 1
ENSCAFG00000017604	264.439003412464	2.05558052321469	0.303677681632168	6.76895487401846	1.29715990000278e-11	1.1248847113786e-09	LOC608024	karyopherin alpha 2 (RAG cohort 1, importin alpha 1) pseudogene
ENSCAFG00000002073	690.630517819184	2.05354376206635	0.30410681148967	6.75270557738265	1.45113231142992e-11	1.25244410063746e-09	ARHGEF39	Rho guanine nucleotide exchange factor 39
ENSCAFG00000032084	466.900760755167	-1.11115924193606	0.16475104971235	-6.74447442900125	1.53581933945459e-11	1.31928330145318e-09	SMIM19	small integral membrane protein 19
ENSCAFG00000018822	208.703428457411	-2.63515459378224	0.390806368240744	-6.74286502966844	1.55293458785366e-11	1.32772261875131e-09	PATJ	PATJ crumbs cell polarity complex component
ENSCAFG00000009113	2255.97359672216	-2.74064669962287	0.407515992330762	-6.72524944100455	1.75291887393246e-11	1.49170119687776e-09	LOC100686073	metallothionein-1
ENSCAFG00000013844	3504.4064608152	-1.99133613026817	0.296166746671475	-6.7236992425658	1.77167939012803e-11	1.4937061747047e-09	NCAM1	neural cell adhesion molecule 1
ENSCAFG00000019985	6735.74861334222	3.1820284324013	0.473218136509511	6.72423178002466	1.76521255352688e-11	1.4937061747047e-09	COL11A1	collagen type XI alpha 1 chain
ENSCAFG00000007242	340.450868681275	2.20791189427839	0.328993489776574	6.71111120094756	1.93147839454437e-11	1.62092871166118e-09	CKAP2L	cytoskeleton associated protein 2 like
ENSCAFG00000012228	243.379090239787	-3.46063247948594	0.515773426920324	-6.70959824384387	1.9516098733958e-11	1.630310431395e-09	S100B	S100 calcium binding protein B
ENSCAFG00000014992	153.113968577214	-3.1584300676126	0.47107785282522	-6.70468808641795	2.01837027680039e-11	1.67838087263982e-09	FMO3	flavin containing dimethylaniline monoxygenase 3
ENSCAFG00000003477	9999.64951829937	1.02377508130771	0.15289725668775	6.69583682196786	2.14440907695679e-11	1.77508335002092e-09	PDIA6	protein disulfide isomerase family A member 6
ENSCAFG00000030300	85.0029160900107	3.94244810490034	0.589335236322529	6.68965278489259	2.23700723544189e-11	1.84335469523223e-09	CCR7	C-C motif chemokine receptor 7
ENSCAFG00000009722	29.7790954388667	-5.1999333903183	0.779624691315423	-6.6697905392718	2.56168770710748e-11	2.10139165919524e-09	TOX3	TOX high mobility group box family member 3
ENSCAFG00000011070	254.68858978815	-1.82731782316791	0.274237768618611	-6.66326098105474	2.67817454349741e-11	2.18709581218078e-09	ARSG	arylsulfatase G
ENSCAFG00000006047	310.091318032231	-2.82441499625107	0.42459207665688	-6.6520671287362	2.89004822313599e-11	2.34958340140757e-09	LETM2	leucine zipper and EF-hand containing transmembrane protein 2
ENSCAFG00000014062	110.351915932209	2.86131373339551	0.430314280656088	6.64935806692946	2.94374061102573e-11	2.3825982341062e-09	FANCM	FA complementation group M
ENSCAFG00000005718	168.036787058114	2.05538314731597	0.309419516811257	6.64270686121501	3.07973976084323e-11	2.48164339755381e-09	E2F7	E2F transcription factor 7
ENSCAFG00000004754	299.676694496708	2.5385445380633	0.382904924646046	6.6296993709598	3.36371229770567e-11	2.69852707724749e-09	MCM10	minichromosome maintenance 10 replication initiation factor
ENSCAFG00000003696	24.7833354731318	-6.50704064602037	0.981787544761411	-6.62774821369493	3.40846199095258e-11	2.72243426829989e-09	CLGN	calmegin
ENSCAFG00000023690	115.466748907092	2.55341656850776	0.385692635292535	6.62034048581476	3.58372446385404e-11	2.84992166861336e-09	ERCC6L	ERCC excision repair 6 like, spindle assembly checkpoint helicase
ENSCAFG00000000189	566.393503529121	-1.12929854686206	0.170848680137424	-6.60993427607222	3.8449068684603e-11	3.04433039050133e-09	SLC18B1	solute carrier family 18 member B1
ENSCAFG00000016851	13300.1039235638	-2.62929157417868	0.39856645920763	-6.59687114516823	4.19925424726627e-11	3.31050299121065e-09	BGLAP	bone gamma-carboxyglutamate protein
ENSCAFG00000019927	4079.90375463085	-1.39548030201076	0.212003292969658	-6.58235201191179	4.63063632967252e-11	3.63484992239941e-09	LAMC3	laminin subunit gamma 3
ENSCAFG00000006959	98.7288843009993	-6.65923545810455	1.01288027857535	-6.57455337907358	4.87994214269174e-11	3.81410413564632e-09	PROM2	prominin 2
ENSCAFG00000005998	2769.05742258962	-1.53798033963406	0.234064264739436	-6.57076098885135	5.00587579705941e-11	3.89581214274568e-09	LHFPL6	LHFPL tetraspan subfamily member 6
ENSCAFG00000030851	66.5271245956245	-2.49264279845653	0.37954962991016	-6.5673698563388	5.12117361993923e-11	3.96858267203035e-09	HLF	HLF transcription factor, PAR bZIP family member
ENSCAFG00000009202	298.435188528759	2.99052740394282	0.456214305554202	6.55509344519562	5.56070448841131e-11	4.29093175586688e-09	KNL1	kinetochore scaffold 1
ENSCAFG00000008878	212.885450794627	2.32482786056546	0.355002895119298	6.5487574679756	5.80177639731759e-11	4.45806539964349e-09	MIS18A	MIS18 kinetochore protein A
ENSCAFG00000002712	155.749260288658	-4.75212323995739	0.726118431112133	-6.54455669535749	5.96721240179586e-11	4.56592038021447e-09	NRXN1	neurexin 1
ENSCAFG00000001667	708.42245632633	0.956454503647897	0.146189964803655	6.54254554977487	6.04804057413784e-11	4.60840447262026e-09	RBM28	RNA binding motif protein 28
ENSCAFG00000004818	1376.78113062	1.2454631634669	0.190483542285794	6.53842924444494	6.21682840134461e-11	4.71727758403694e-09	SLC5A6	solute carrier family 5 member 6
ENSCAFG00000008877	531.693337075146	2.37276176103517	0.363006033598853	6.53642513186776	6.30066552336227e-11	4.74138098536985e-09	BUB1B	BUB1 mitotic checkpoint serine/threonine kinase B
ENSCAFG00000015088	1164.8682186807	-1.49565828726	0.2287992484253	-6.53698951178292	6.27694486634332e-11	4.74138098536985e-09	ARRDC2	arrestin domain containing 2
ENSCAFG00000001095	466.593902995459	-1.70411833157264	0.260812696060907	-6.53387797952399	6.40881659104889e-11	4.7832360221144e-09	TEF	TEF transcription factor, PAR bZIP family member
ENSCAFG00000011405	13614.3067700249	-2.42426603912425	0.371024626233872	-6.53397609676758	6.40461715070535e-11	4.7832360221144e-09	TXNIP	thioredoxin interacting protein
ENSCAFG00000000699	271.038501148986	2.24145591859709	0.343376061216858	6.52770001104272	6.67872912268711e-11	4.96434024707163e-09	PANX2	pannexin 2
ENSCAFG00000015485	4739.38000470776	-1.72682737514643	0.264936685476573	-6.51788698888634	7.13046792243386e-11	5.27857525753833e-09	RBM3	RNA binding motif protein 3
ENSCAFG00000012904	516.356465592644	2.40684960402767	0.369646767225594	6.51121507728154	7.45453170762037e-11	5.49613266912852e-09	CDK1	cyclin dependent kinase 1
ENSCAFG00000002732	1718.62663661191	1.39376031134458	0.214109479454756	6.50956844551622	7.53670092516358e-11	5.51208275293791e-09	CTPS1	CTP synthase 1
ENSCAFG00000007030	755.637270584337	2.09679319634362	0.322096476289779	6.50982966500138	7.52360685318343e-11	5.51208275293791e-09	ESPL1	extra spindle pole bodies like 1, separase
ENSCAFG00000018395	304.021724477891	2.33473614455776	0.359095141291572	6.50172022979848	7.94066776963189e-11	5.78430003011065e-09	NDC80	NDC80 kinetochore complex component
ENSCAFG00000023628	2569.22206977942	1.97762988002893	0.304367483577179	6.49750708185443	8.16618497080742e-11	5.92487627503482e-09	NME1	non-metastatic cells 1, protein (NM23A) expressed in
ENSCAFG00000010532	226.760639500749	-2.66586468487982	0.410371770120835	-6.49621849986135	8.23640101560895e-11	5.95210709901804e-09	SPHKAP	SPHK1 interactor, AKAP domain containing
ENSCAFG00000002797	2329.75912880624	-1.59808050971194	0.246484774654371	-6.48348569177476	8.96273814818902e-11	6.45140017457195e-09	KLF4	Kruppel like factor 4
ENSCAFG00000014440	197.280134972577	-5.83853192640677	0.901125109378762	-6.47915796113136	9.22359027074384e-11	6.61302371734315e-09	SLITRK3	SLIT and NTRK like family member 3
ENSCAFG00000002222	389.198107851661	2.04191577354149	0.315219486453463	6.47775870874957	9.3095066848674e-11	6.64844808776942e-09	ASNS	asparagine synthetase (glutamine-hydrolyzing)
ENSCAFG00000000244	537.405514826347	1.95834100940038	0.302366886237296	6.47670462123117	9.37474565726688e-11	6.66888645173778e-09	MTFR2	mitochondrial fission regulator 2
ENSCAFG00000012126	3454.37194962805	1.60218256042543	0.247740086518014	6.4671914139698	9.98411486797663e-11	7.07473602570904e-09	HYOU1	hypoxia up-regulated 1
ENSCAFG00000032029	187.614773062202	-1.66158289632678	0.257047369212338	-6.46411165933468	1.01895614029342e-10	7.19232956235791e-09	NA	NA
ENSCAFG00000008369	198.083565663893	2.5008821985435	0.38693813015965	6.46326118729017	1.0247019795174e-10	7.20496052084611e-09	PBK	PDZ binding kinase
ENSCAFG00000004893	708.996705178867	-0.889540812095753	0.137998417623784	-6.44602182701001	1.148241327492e-10	8.04254723652185e-09	TMEM37	transmembrane protein 37
ENSCAFG00000029379	1751.43949601631	2.02794011972457	0.314634330910937	6.44538729722605	1.15305584365274e-10	8.04532565852874e-09	UBE2S	ubiquitin conjugating enzyme E2 S
ENSCAFG00000029920	4014.52409203251	-1.37004201754874	0.212689407233321	-6.44151504943452	1.18286717425767e-10	8.22182981313223e-09	TSC22D3	TSC22 domain family member 3
ENSCAFG00000017064	22182.3595010659	-3.67519797804305	0.572423177562851	-6.42042132830919	1.35897688279105e-10	9.41001065114363e-09	CHAD	chondroadherin
ENSCAFG00000002098	2861.18477932637	-3.71629014146209	0.579058487626013	-6.41781481642364	1.38244271536598e-10	9.53623647330678e-09	ECRG4	ECRG4 augurin precursor
ENSCAFG00000017001	867.743707506707	-1.56055355112415	0.243224411897061	-6.41610576402429	1.39804338515164e-10	9.60745965547041e-09	VAMP2	vesicle associated membrane protein 2
ENSCAFG00000001989	750.201961462371	1.41553286758569	0.220825173164603	6.41019702283015	1.45331698343546e-10	9.94975773885084e-09	AARS2	alanyl-tRNA synthetase 2, mitochondrial
ENSCAFG00000037946	19.806237539765	-6.28718415056285	0.980918694259533	-6.40948550308633	1.46011530533641e-10	9.95886135785818e-09	NA	NA
ENSCAFG00000012156	547.5472041605	2.29739089075515	0.35868292282448	6.40507463434317	1.50295841243719e-10	1.02128267346618e-08	ARSJ	arylsulfatase family member J
ENSCAFG00000009098	155.520587021561	2.09790098721372	0.328199899348241	6.39214390796541	1.63575836715316e-10	1.10739017190432e-08	KNSTRN	kinetochore localized astrin (SPAG5) binding protein
ENSCAFG00000003243	713.324246356179	2.62876848377564	0.411534264997754	6.38772687321671	1.68369708139734e-10	1.13562250182692e-08	ANLN	anillin actin binding protein
ENSCAFG00000011390	375.524388936676	-3.86484427000667	0.605707202206045	-6.38071374408382	1.7626451724908e-10	1.18448454746236e-08	WSCD2	WSC domain containing 2
ENSCAFG00000017670	687.755927564533	1.01973855719029	0.159899247129033	6.37738185450865	1.80140917740093e-10	1.20608318123707e-08	UBFD1	ubiquitin family domain containing 1
ENSCAFG00000006068	197.787220430406	-2.03155655949291	0.319046844932045	-6.36758078559158	1.92032911481801e-10	1.28099316886267e-08	ADRA1D	adrenoceptor alpha 1D
ENSCAFG00000031485	116.20862805186	-2.11956338570977	0.33316530616689	-6.36189707174381	1.99276970704683e-10	1.32446456697189e-08	LOC490972	transmembrane protein C17orf113
ENSCAFG00000010412	222.818395286698	2.56207125651759	0.402962674102741	6.35808580093042	2.04283362754003e-10	1.3528015705866e-08	LOC100855995	tubulin alpha chain-like
ENSCAFG00000011197	28634.6241070499	1.04924492800948	0.1652152002591	6.35077720672186	2.14229787872098e-10	1.41352850251405e-08	MMP14	matrix metallopeptidase 14
ENSCAFG00000007735	110.509285329206	2.23949396949573	0.353405949791995	6.33688813336005	2.34452086059858e-10	1.54137434629461e-08	CENPU	centromere protein U
ENSCAFG00000003578	60.029452021752	-4.16884636945936	0.658004592596607	-6.33558856026875	2.3643695892553e-10	1.54883217949382e-08	EPHA1	EPH receptor A1
ENSCAFG00000004133	306.861155789313	2.47756751490573	0.391445647734604	6.32927592692382	2.46314299100938e-10	1.60775258097748e-08	CCNA2	cyclin A2
ENSCAFG00000001910	490.326248699444	1.41404322041522	0.223450249139653	6.32822395973907	2.47999020625879e-10	1.61296791593496e-08	POLH	DNA polymerase eta
ENSCAFG00000031158	1695.09027325638	-1.41085774217825	0.223040047163097	-6.32558036156873	2.52282567205979e-10	1.63498855209541e-08	EPDR1	ependymin related 1
ENSCAFG00000015091	259.971342197134	-1.69317011467361	0.267792922234707	-6.32268433588261	2.5705808531766e-10	1.66003006798578e-08	LGALS12	galectin 12
ENSCAFG00000017188	33.4188204424272	-4.19048047586825	0.663133188550683	-6.3192139199469	2.62897143692253e-10	1.69173847483379e-08	NAP1L2	nucleosome assembly protein 1 like 2
ENSCAFG00000017538	535.742667126123	2.3195175083033	0.367517078495767	6.31131896726266	2.76667304508608e-10	1.77408038112896e-08	SPC24	SPC24 component of NDC80 kinetochore complex
ENSCAFG00000031738	5539.51410417515	1.1429584722164	0.181344922869501	6.30267698775827	2.92548171864455e-10	1.86933149397319e-08	COLGALT1	collagen beta(1-O)galactosyltransferase 1
ENSCAFG00000006538	1332.91236476482	1.62607744315298	0.258443244785254	6.29181638894884	3.13772497932712e-10	1.99097942852008e-08	HSPH1	heat shock protein family H (Hsp110) member 1
ENSCAFG00000042467	645.066433200842	-2.40753750750057	0.382638222078212	-6.29194201882025	3.13518597394896e-10	1.99097942852008e-08	NA	NA
ENSCAFG00000011961	257.636768713134	1.88292742470304	0.300087074868672	6.27460354807708	3.50526288622407e-10	2.21647022295231e-08	TICRR	TOPBP1 interacting checkpoint and replication regulator
ENSCAFG00000005002	128.487519642418	-3.53852484103196	0.564179383101222	-6.27198537738323	3.56473066836631e-10	2.24627370939858e-08	TIMP4	TIMP metallopeptidase inhibitor 4
ENSCAFG00000009840	514.416444702415	-1.87288904476735	0.298714616674223	-6.26982725391678	3.61448875935499e-10	2.26977430333151e-08	FAM13A	family with sequence similarity 13 member A
ENSCAFG00000013191	11026.9888469661	-1.9893135397595	0.317876452578569	-6.25813432741706	3.89610176637904e-10	2.4382099404649e-08	NRP2	neuropilin 2
ENSCAFG00000010739	69.1529400419276	5.97972356803497	0.956428592706346	6.25213802016784	4.04871338309263e-10	2.52503833628424e-08	TERT	telomerase reverse transcriptase
ENSCAFG00000005545	954.754222619988	-1.42007014725357	0.227169129430317	-6.25115811648681	4.07420139751549e-10	2.53226217236023e-08	ENGASE	endo-beta-N-acetylglucosaminidase
ENSCAFG00000002653	70.7662640759204	-3.93714976078137	0.631337005227973	-6.2362093908303	4.48300950131392e-10	2.77687367443632e-08	EPCAM	epithelial cell adhesion molecule
ENSCAFG00000017593	130.826985967705	2.15310078791674	0.345949160569859	6.22374913230048	4.85413030973213e-10	2.99656159561125e-08	CENPI	centromere protein I
ENSCAFG00000008497	324.780410858718	-4.22445713285592	0.678879300011241	-6.22269250629085	4.88694589198678e-10	3.00662742023552e-08	GPM6A	glycoprotein M6A
ENSCAFG00000001101	1599.67094505116	-1.26508556812898	0.203358188530084	-6.2209718589317	4.94084785876534e-10	3.02955489414059e-08	PTPRK	protein tyrosine phosphatase receptor type K
ENSCAFG00000020177	32.1254397005896	-6.6538240720898	1.07002374300959	-6.21838918580911	5.0228448133306e-10	3.06949754683099e-08	CALB2	calbindin 2
ENSCAFG00000002661	567.588757198089	1.71216202813574	0.275434571963418	6.21622048361865	5.09272318424235e-10	3.10179203706479e-08	SMC2	structural maintenance of chromosomes 2
ENSCAFG00000011465	250.611527777016	-8.58730719334978	1.38291879928254	-6.20955272124791	5.31356210894003e-10	3.22550931886357e-08	NA	NA
ENSCAFG00000014838	85.3454479785135	-4.62578328841287	0.745280455748794	-6.20676854294438	5.4085163660766e-10	3.2722422439409e-08	GRIA4	glutamate ionotropic receptor AMPA type subunit 4
ENSCAFG00000008902	16410.7692163098	-2.61475063752216	0.42135585407069	-6.20556380613022	5.45011526441684e-10	3.27642889593656e-08	PTX3	pentraxin 3
ENSCAFG00000012915	532.205833009215	-2.87487149385592	0.463276023171426	-6.20552618755349	5.45141922721859e-10	3.27642889593656e-08	BTNL9	butyrophilin like 9
ENSCAFG00000010982	718.58405832101	-1.7537373014012	0.28328902572933	-6.19062915298673	5.99245440170884e-10	3.58975615491841e-08	FAM20A	FAM20A golgi associated secretory pathway pseudokinase
ENSCAFG00000004382	80.8805205804952	2.36856289292203	0.382691378622774	6.18922459514502	6.04608865089011e-10	3.61001050561836e-08	MASTL	microtubule associated serine/threonine kinase like
ENSCAFG00000015464	375.067856724023	2.61129620709137	0.422632830508455	6.17864022525133	6.46560468794492e-10	3.84787996641062e-08	PIMREG	PICALM interacting mitotic regulator
ENSCAFG00000002627	8650.45944737865	-1.76876971054628	0.286441350622692	-6.17498034659162	6.6171701542451e-10	3.92525360517777e-08	EPAS1	endothelial PAS domain protein 1
ENSCAFG00000001825	2195.85905403447	1.29954906954095	0.210570592392231	6.17156011567026	6.76194113652377e-10	3.9771094283267e-08	CEMIP2	cell migration inducing hyaluronidase 2
ENSCAFG00000001872	636.594930511856	1.07162457030157	0.173644536083829	6.17136936450582	6.77010555587983e-10	3.9771094283267e-08	POLR1C	RNA polymerase I and III subunit C
ENSCAFG00000014348	2134.25105430044	-1.37948377053438	0.223507534272373	-6.17197883295202	6.74405311510731e-10	3.9771094283267e-08	POGLUT3	protein O-glucosyltransferase 3
ENSCAFG00000019574	516.474962360919	2.29104510124515	0.371404914654429	6.16859123519364	6.89010904754559e-10	4.03459086382163e-08	ACOT7	acyl-CoA thioesterase 7
ENSCAFG00000002402	16.5997754463133	-6.40946539671066	1.0391700387364	-6.16786970157878	6.921614181453e-10	4.04004858520643e-08	DGKB	diacylglycerol kinase beta
ENSCAFG00000031437	347.54068693216	-2.84030945706904	0.461265895910313	-6.15764027267541	7.38368355592436e-10	4.29598278712264e-08	NA	NA
ENSCAFG00000015560	77.1737812622085	-2.94528486067145	0.478572557696259	-6.15431205426694	7.54040852691825e-10	4.37319680521364e-08	KCNMB2	potassium calcium-activated channel subfamily M regulatory beta subunit 2
ENSCAFG00000011140	264.450719054212	2.96791998347332	0.482470778836653	6.15150204667244	7.67525357186716e-10	4.43727119991342e-08	KIF14	kinesin family member 14
ENSCAFG00000047274	46.355541455195	-2.69146805937965	0.437955375215568	-6.14553037065676	7.96967615900565e-10	4.59290419403962e-08	NA	NA
ENSCAFG00000001220	72.5584570414052	2.57867437260538	0.419773008153531	6.14302092444741	8.09666125168976e-10	4.65136586922783e-08	CDC25C	cell division cycle 25C
ENSCAFG00000009110	471.09354307519	-2.36339267599588	0.384808692228172	-6.14173412328875	8.16254031619988e-10	4.67446609114201e-08	MT1E	metallothionein 1E
ENSCAFG00000009531	40.043165693851	2.90759202492341	0.474569531070521	6.12679878197098	8.96647485315372e-10	5.11019788232776e-08	OIP5	Opa interacting protein 5
ENSCAFG00000010161	3519.9087551572	-1.89726025145231	0.309677545003487	-6.12656707618547	8.97953611742838e-10	5.11019788232776e-08	LPL	lipoprotein lipase
ENSCAFG00000015888	1851.25422255071	1.37423296423168	0.224516782896028	6.12084738835796	9.30790198125436e-10	5.28056707104745e-08	INCENP	inner centromere protein
ENSCAFG00000016437	195.613614638858	1.23019677638934	0.201156016024958	6.11563502150841	9.61732122758998e-10	5.43916263588948e-08	MXD3	MAX dimerization protein 3
ENSCAFG00000000195	2899.3833604585	1.43342721754289	0.23455526241699	6.11125584125483	9.88501472800232e-10	5.5732508734257e-08	SHMT2	serine hydroxymethyltransferase 2
ENSCAFG00000011874	229.991531566126	2.8205946580561	0.462516308890702	6.098368000949	1.07156830017085e-09	6.02294145506522e-08	DOK5	docking protein 5
ENSCAFG00000007273	12807.913520314	-0.992091050490655	0.16274727756971	-6.09589951552775	1.08823759524392e-09	6.09781379907294e-08	FAT1	FAT atypical cadherin 1
ENSCAFG00000011620	421.969248297015	1.75811218182106	0.288826626113385	6.08708485598859	1.14985035821318e-09	6.42328983847248e-08	FANCI	FA complementation group I
ENSCAFG00000007497	689.857950111604	2.77402817234798	0.455920782595501	6.08445212029112	1.16890325859289e-09	6.50975450832876e-08	KIF11	kinesin family member 11
ENSCAFG00000005311	56.7692290280183	-5.49599824098987	0.903933936565472	-6.08008839879617	1.2011630799335e-09	6.66901855142344e-08	GPC5	glypican 5
ENSCAFG00000016608	3144.36386264046	-2.09911823890815	0.346083282582159	-6.06535578155187	1.31661867925566e-09	7.28782454952122e-08	SLIT2	slit guidance ligand 2
ENSCAFG00000004994	45.941638828188	-4.54166803820037	0.749581106746017	-6.05894145053371	1.37020252068935e-09	7.56144184977991e-08	SYN2	synapsin II
ENSCAFG00000014189	89.3794885600474	-3.20455391521675	0.529018855535857	-6.0575419603348	1.38217294711899e-09	7.60445665860541e-08	ACSBG1	acyl-CoA synthetase bubblegum family member 1
ENSCAFG00000013909	2035.63237683329	1.92152601944273	0.317281497021143	6.05621833445486	1.39358823362733e-09	7.64416726583955e-08	SERPINE1	serpin family E member 1
ENSCAFG00000004031	104.628790412621	1.92496702507941	0.318124241464983	6.05099132406514	1.43957201872816e-09	7.87268649641398e-08	STIL	STIL centriolar assembly protein
ENSCAFG00000017778	600.572240568262	-1.82815430088005	0.302171991078068	-6.05004551996262	1.4480491272275e-09	7.89533612453292e-08	GPRASP2	G protein-coupled receptor associated sorting protein 2
ENSCAFG00000009232	134.833719433843	-3.59461436088695	0.594215032352703	-6.04934941927441	1.45431924102459e-09	7.90585304426828e-08	AMIGO2	adhesion molecule with Ig like domain 2
ENSCAFG00000011403	564.725169878688	2.39203743949566	0.395599497658995	6.04661394579826	1.47921628048216e-09	8.0172641916252e-08	ASPM	assembly factor for spindle microtubules
ENSCAFG00000002257	295.850898467373	-1.42039414561808	0.235014083671901	-6.04386819472942	1.50462444352927e-09	8.13077618430611e-08	ICA1	islet cell autoantigen 1
ENSCAFG00000004052	1466.8180987075	1.87686027841028	0.310600828755844	6.04267633775578	1.51578537387359e-09	8.16685427325799e-08	MCM2	minichromosome maintenance complex component 2
ENSCAFG00000010330	2066.04536174178	0.88993752723415	0.147452630591793	6.03541302493168	1.5855661219739e-09	8.51762378975419e-08	TMEM183A	transmembrane protein 183A
ENSCAFG00000007429	475.992192082981	1.70287537679728	0.282195887390585	6.03437347207101	1.59580609000687e-09	8.5474190309162e-08	E2F1	E2F transcription factor 1
ENSCAFG00000018600	2248.52597530003	-3.13352018373079	0.520086349805157	-6.02499985801341	1.6910977231158e-09	9.03125531837591e-08	LEPR	leptin receptor
ENSCAFG00000032289	1773.75050957723	-1.66414549069777	0.276259258553735	-6.02385418468817	1.70311816231992e-09	9.06885522047019e-08	BMP6	bone morphogenetic protein 6
ENSCAFG00000000712	167.465872023853	2.2114194828936	0.367854425586918	6.01167018546874	1.8362160661332e-09	9.74907602925703e-08	CYP21A2	cytochrome P450c21
ENSCAFG00000009117	1440.1225008329	-0.7433135570556	0.124097129501387	-5.98977236655012	2.10134942947451e-09	1.11243239709768e-07	CRYBG3	crystallin beta-gamma domain containing 3
ENSCAFG00000002544	597.771079967544	1.01106539732218	0.169559833318359	5.96288270361671	2.47826328881034e-09	1.30816384789928e-07	PPIH	peptidylprolyl isomerase H
ENSCAFG00000001709	1653.59468142338	1.71494940371827	0.288086610113092	5.95289521802158	2.63439973643041e-09	1.38656224277845e-07	MCM5	minichromosome maintenance complex component 5
ENSCAFG00000012449	296.266130391088	-1.76164679399765	0.29604454030119	-5.95061402654269	2.67138384385074e-09	1.40197611470795e-07	USP53	ubiquitin specific peptidase 53
ENSCAFG00000012970	462.916274537937	-2.86792686169703	0.482030727453068	-5.94967643836826	2.68673079954061e-09	1.40597858018489e-07	MLXIPL	MLX interacting protein like
ENSCAFG00000012407	873.914199101791	-1.77530992109611	0.298568395001001	-5.94607450359963	2.74649177690639e-09	1.43063941238409e-07	FZD7	frizzled class receptor 7
ENSCAFG00000016150	2935.76775355592	-2.14314911291621	0.360442034628208	-5.94589117533654	2.74956781250031e-09	1.43063941238409e-07	NR1D1	nuclear receptor subfamily 1 group D member 1
ENSCAFG00000004617	45642.9403397861	-2.4111797136133	0.405952014896801	-5.93956828672535	2.85773623513103e-09	1.48268474581114e-07	APOE	apolipoprotein E
ENSCAFG00000019866	524.111697857977	1.90617996504041	0.321172693850313	5.93506235598226	2.93733840240857e-09	1.51965538767791e-07	CDT1	chromatin licensing and DNA replication factor 1
ENSCAFG00000004402	5484.07077116589	1.32733221304358	0.223800169028623	5.93088119104067	3.01313188183465e-09	1.5544516912207e-07	PRSS23	serine protease 23
ENSCAFG00000019370	102.900239529616	1.89601951245452	0.319975986899866	5.92550563192065	3.11337913064542e-09	1.60163128102214e-07	HASPIN	histone H3 associated protein kinase
ENSCAFG00000046288	48.2333279138699	-4.4524598466939	0.752672736587415	-5.91553224962173	3.30804081912246e-09	1.69697834808561e-07	NA	NA
ENSCAFG00000008977	5753.5633275812	-2.05603347175626	0.347611947159057	-5.91473765087678	3.32404974803431e-09	1.70040084161384e-07	LRP4	LDL receptor related protein 4
ENSCAFG00000003242	59.0164626178698	-2.67846190713694	0.452896397745624	-5.91407200514175	3.33751867326651e-09	1.70250847503799e-07	BSPRY	B-box and SPRY domain containing
ENSCAFG00000016447	327.351002996809	4.05106315189846	0.685667450810372	5.90820396550925	3.45857641724329e-09	1.75933338364295e-07	CD5L	CD5 molecule like
ENSCAFG00000003979	850.842931712535	-1.10346521190597	0.186954805275465	-5.90230997422125	3.58446874228569e-09	1.81829415782074e-07	NA	NA
ENSCAFG00000011731	818.385946681714	-3.47322861067792	0.588660084653246	-5.90022782455828	3.62999977516625e-09	1.83627571959868e-07	CADM3	cell adhesion molecule 3
ENSCAFG00000002766	53.8311331471555	2.52180630888364	0.427739189165169	5.89566346213336	3.73178869386307e-09	1.88253750426428e-07	IGF2BP3	insulin like growth factor 2 mRNA binding protein 3
ENSCAFG00000004457	194.643899723088	2.27131678536213	0.385295156494275	5.89500476992338	3.74670558217687e-09	1.88484130820505e-07	CENPA	centromere protein A
ENSCAFG00000005134	402.417792576414	-1.22249499292396	0.207628057721425	-5.88790843752045	3.91113688062056e-09	1.96214087418681e-07	LMBR1	limb development membrane protein 1
ENSCAFG00000028759	440.74525139069	1.41863540080063	0.241100167310019	5.8840083631152	4.00447590548195e-09	2.00344809655857e-07	BAG2	BAG cochaperone 2
ENSCAFG00000004390	1490.14688424439	1.12110023302754	0.190649821474812	5.88041585538884	4.09237006813671e-09	2.04181236468048e-07	MAST2	microtubule associated serine/threonine kinase 2
ENSCAFG00000006611	131.005775169652	3.75058937541668	0.638210416595593	5.87672854890626	4.18453541090198e-09	2.07641892010725e-07	HOXC4	homeobox C4
ENSCAFG00000013980	111.771743444169	2.7776049766707	0.472633764881028	5.87686530895626	4.18108126199632e-09	2.07641892010725e-07	CDCA5	cell division cycle associated 5
ENSCAFG00000005297	120.833577376457	-4.56685588933033	0.777828754920466	-5.87128704157677	4.324248105877e-09	2.13991527869908e-07	ALK	ALK receptor tyrosine kinase
ENSCAFG00000012332	429.341315071132	1.20864490754644	0.205911891762162	5.86971882586794	4.3653483494451e-09	2.15439996725596e-07	H2AX	H2A.X variant histone
ENSCAFG00000015455	478.47271323572	2.58165257728333	0.439983694510732	5.86760966256752	4.42122586125076e-09	2.17607957187129e-07	ECT2	epithelial cell transforming 2
ENSCAFG00000000437	2707.61867185665	0.596725544962106	0.101901490037144	5.85590598081144	4.74416567347909e-09	2.32873318274199e-07	PPP1R18	protein phosphatase 1 regulatory subunit 18
ENSCAFG00000005374	268.28133298747	-1.87378675695175	0.320695914897249	-5.84287691208077	5.13069285023227e-09	2.51169482515e-07	ZNF662	zinc finger protein 662
ENSCAFG00000020030	475.480459586558	-1.3394919554354	0.229561348012826	-5.83500648968378	5.37884735002669e-09	2.62611767000901e-07	KYAT1	kynurenine aminotransferase 1
ENSCAFG00000006841	212.820229556205	-2.82086437274527	0.48427544290142	-5.82491723273172	5.71409111849978e-09	2.78233458179143e-07	WASF3	WASP family member 3
ENSCAFG00000005603	2683.94299893935	-1.94056595181135	0.333230849960328	-5.82348828760117	5.76318551433695e-09	2.79131306919123e-07	ISM1	isthmin 1
ENSCAFG00000005656	77.5822041783932	4.67989121610106	0.803582086878293	5.82378737968292	5.75287574411392e-09	2.79131306919123e-07	SLC15A1	solute carrier family 15 member 1
ENSCAFG00000045312	1257.33605431624	-1.16828380438967	0.200656311657111	-5.82231276325898	5.80388052151447e-09	2.80356679515385e-07	TNFSF12	tumor necrosis factor (ligand) superfamily, member 12
ENSCAFG00000014295	3468.04144235982	1.29735887663816	0.222853667397314	5.82157292626091	5.82963582588262e-09	2.80855814881345e-07	SMC4	structural maintenance of chromosomes 4
ENSCAFG00000006247	176.441735371814	-8.2339950438953	1.41607423136513	-5.81466342760685	6.07560035896914e-09	2.91933398778858e-07	SEMA3E	semaphorin 3E
ENSCAFG00000009548	8690.16304670811	-3.73435698829599	0.642331996686282	-5.81374897648118	6.10890002910167e-09	2.92760995868344e-07	DMP1	dentin matrix acidic phosphoprotein 1
ENSCAFG00000001814	2767.18725939025	1.52256506047597	0.261925856719494	5.8129620326356	6.13769860199858e-09	2.93369105619412e-07	PTK7	protein tyrosine kinase 7 (inactive)
ENSCAFG00000017264	294.725607695637	2.50345591539118	0.431061567550897	5.80765278986646	6.33547282141041e-09	3.02029569504463e-07	PTTG1	PTTG1 regulator of sister chromatid separation, securin
ENSCAFG00000006593	537.93669031558	1.32788973252815	0.228897923833359	5.80123100415222	6.58298357190273e-09	3.13009696678644e-07	CBX5	chromobox 5
ENSCAFG00000019533	1361.04326929381	-3.128082990818	0.539301431131132	-5.80024974949009	6.62162241528833e-09	3.13536423252657e-07	PTGDS	prostaglandin D2 synthase
ENSCAFG00000020380	536.974036042353	-3.48246801699646	0.600462707631327	-5.7996407982336	6.64571189805752e-09	3.13536423252657e-07	AK5	adenylate kinase 5
ENSCAFG00000031177	1280.33875571669	-0.992070684130131	0.171054627336901	-5.79973017728539	6.64217082546879e-09	3.13536423252657e-07	ST6GALNAC6	ST6 N-acetylgalactosaminide alpha-2,6-sialyltransferase 6
ENSCAFG00000045997	131.530379196182	-1.15132414479133	0.198586787483617	-5.79758683535937	6.72759479637462e-09	3.16579402679013e-07	NA	NA
ENSCAFG00000013273	50.4446978347789	2.74250565513319	0.474120095465188	5.78441133663054	7.27666897317176e-09	3.41534584202142e-07	E2F2	E2F transcription factor 2
ENSCAFG00000009569	44580.3851442435	-2.66179607825073	0.460529083495643	-5.77986531935482	7.47604489870719e-09	3.49990369281122e-07	SPP1	secreted phosphoprotein 1
ENSCAFG00000042710	151.400939847739	-4.54551784574723	0.786561833243001	-5.77897077335424	7.51589799640049e-09	3.50953893365255e-07	LOC475605	very low-density lipoprotein receptor-like
ENSCAFG00000029396	625.657353782754	2.10842529108592	0.364903346357413	5.77803769719551	7.55768776783706e-09	3.52002690383838e-07	NA	NA
ENSCAFG00000023742	123.983634707429	-1.71483832012857	0.29719178341013	-5.77014041388239	7.92055068628355e-09	3.67962113642627e-07	PTPRR	protein tyrosine phosphatase receptor type R
ENSCAFG00000010413	453.734597962196	-1.6011509538991	0.277771289556272	-5.76427807372343	8.20081084703446e-09	3.80012636985609e-07	TMEM54	transmembrane protein 54
ENSCAFG00000000765	557.592800932545	0.930778877451114	0.161603536404881	5.7596442389673	8.42914037323055e-09	3.8960171405305e-07	AGPAT4	1-acylglycerol-3-phosphate O-acyltransferase 4
ENSCAFG00000004093	3621.55347982317	-1.67633221663225	0.291079435507336	-5.75901974562541	8.46038064103194e-09	3.90055675579323e-07	MGLL	monoglyceride lipase
ENSCAFG00000010920	641.324558477187	-1.19132119555167	0.206906006234628	-5.7577893326148	8.52226175260023e-09	3.91916436304553e-07	KMT5B	lysine methyltransferase 5B
ENSCAFG00000018307	128.662904173296	-2.33926825063884	0.406840941729519	-5.74983491261816	8.9330631600305e-09	4.09773333015908e-07	RETN	resistin
ENSCAFG00000016196	113.676434417668	-3.75055555392136	0.65268534909208	-5.74634555400789	9.11928488134199e-09	4.17264565261606e-07	GDF10	growth differentiation factor 10
ENSCAFG00000008324	3294.75366123341	-3.44930175211266	0.601006816116226	-5.73920571217885	9.51216206241619e-09	4.34150334131983e-07	CP	ceruloplasmin
ENSCAFG00000006670	4924.90917564753	1.10411878938111	0.192490889781579	5.73595348140352	9.69652750522274e-09	4.41458655994028e-07	RAN	RAN, member RAS oncogene family
ENSCAFG00000006246	23.4070733871475	-5.93184250808559	1.03570632836901	-5.72734021759508	1.02017447155728e-08	4.62149186605215e-07	GFRA4	GDNF family receptor alpha 4
ENSCAFG00000011192	18.8047575753087	-4.45010802431092	0.776990349085535	-5.72736589270175	1.02002013667625e-08	4.62149186605215e-07	LOC491723	fatty acid binding protein 4, adipocyte pseudogene
ENSCAFG00000015124	2507.17475266147	1.50856204762488	0.263836730590234	5.71778631523384	1.07920735630952e-08	4.87678540093119e-07	NCAPD2	non-SMC condensin I complex subunit D2
ENSCAFG00000016241	1659.20305361521	1.18234872880738	0.206848041643354	5.71602573277428	1.09044232295488e-08	4.91535770874536e-07	SMC1A	structural maintenance of chromosomes 1A
ENSCAFG00000005970	14736.9068458924	-1.31924907330874	0.23087053214576	-5.71423759042504	1.10196948240392e-08	4.94663479188702e-07	FGFR1	fibroblast growth factor receptor 1
ENSCAFG00000006190	88.7486635832119	2.70958382468411	0.474330401042293	5.71243972288109	1.11367869127103e-08	4.94663479188702e-07	SPEF1	sperm flagellar 1
ENSCAFG00000008378	197.166949349219	2.53814368176257	0.444288802750834	5.71282387952957	1.11116662993147e-08	4.94663479188702e-07	ESCO2	establishment of sister chromatid cohesion N-acetyltransferase 2
ENSCAFG00000011274	67.2651025615122	-3.59625528362724	0.629449649360409	-5.71333273007846	1.1078476517742e-08	4.94663479188702e-07	SV2B	synaptic vesicle glycoprotein 2B
ENSCAFG00000014951	1436.67060444708	1.25726860025358	0.220078522822245	5.71281824382773	1.11120344285033e-08	4.94663479188702e-07	NSD2	nuclear receptor binding SET domain protein 2
ENSCAFG00000018934	948.860158171221	2.30070247095355	0.402648121625289	5.71392823507226	1.10397570389308e-08	4.94663479188702e-07	UHRF1	ubiquitin like with PHD and ring finger domains 1
ENSCAFG00000014821	74.2181735413748	-3.28213650661695	0.575115764854171	-5.70691451563528	1.15042522646214e-08	5.0974194158399e-07	RGN	regucalcin
ENSCAFG00000019575	5409.1487611299	-1.47989065176696	0.259469994855792	-5.70351362819215	1.17362650073178e-08	5.18760004971518e-07	EGFL7	EGF like domain multiple 7
ENSCAFG00000005863	87.0348652923104	-6.27893901833229	1.10111973503779	-5.70232175351647	1.18186471485743e-08	5.21136521120309e-07	NA	NA
ENSCAFG00000032313	344.172640549943	-2.75511294006709	0.483233328214184	-5.70141333224834	1.18818141334359e-08	5.22656321700488e-07	FGL1	fibrinogen like 1
ENSCAFG00000017844	37.3007941216788	-2.99812585699041	0.526012409864604	-5.6997245706848	1.20001149294188e-08	5.26588175854567e-07	DNAH3	dynein axonemal heavy chain 3
ENSCAFG00000010089	305.131010438677	1.41126705242565	0.247677589126861	5.69800060393353	1.21220622159829e-08	5.28121710562836e-07	ATPSCKMT	ATP synthase c subunit lysine N-methyltransferase
ENSCAFG00000010821	1934.70235876708	-1.77111870646001	0.310811599896706	-5.69836745812776	1.20960118130903e-08	5.28121710562836e-07	TMTC1	transmembrane O-mannosyltransferase targeting cadherins 1
ENSCAFG00000011945	73.4125964513905	3.30196745032049	0.579464699720482	5.69830647477451	1.21003384824622e-08	5.28121710562836e-07	VEGFD	vascular endothelial growth factor D
ENSCAFG00000000059	46.206831043387	4.2147088836686	0.740298745860267	5.69325411833689	1.2464066392411e-08	5.41725806854883e-07	SERPINB2	serpin family B member 2
ENSCAFG00000018579	892.185091509615	-1.81228082082521	0.318433519412413	-5.69123760642192	1.26121856242328e-08	5.46858362864054e-07	GHR	growth hormone receptor
ENSCAFG00000000251	561.650930053096	-1.49161090799947	0.262112820503963	-5.69072090839189	1.2650413146066e-08	5.47213001907383e-07	MAP3K5	mitogen-activated protein kinase kinase kinase 5
ENSCAFG00000015758	180.145971408474	2.66456582356259	0.468499863404967	5.68744205002972	1.28956341344966e-08	5.56498562140564e-07	EXO1	exonuclease 1
ENSCAFG00000007225	330.015256070268	-1.99812787639662	0.351573566833718	-5.68338483007077	1.32054663703359e-08	5.68521863050088e-07	FAM107A	family with sequence similarity 107 member A
ENSCAFG00000019317	945.490086063101	0.728323425110985	0.128160806529382	5.6828873415681	1.32439515833216e-08	5.68833967650634e-07	THOC6	THO complex 6
ENSCAFG00000009519	2204.06272581648	-3.76002186840985	0.662259296797746	-5.67756751259041	1.3662361115722e-08	5.83968803200676e-07	CCN5	cellular communication network factor 5
ENSCAFG00000010408	589.80524241513	1.18100126478606	0.208025669645976	5.67719006407199	1.36925308311838e-08	5.83968803200676e-07	MLEC	malectin
ENSCAFG00000017611	3008.92579172202	-1.11154808160242	0.195766554236209	-5.67792637480479	1.36337369102382e-08	5.83968803200676e-07	UACA	uveal autoantigen with coiled-coil domains and ankyrin repeats
ENSCAFG00000049400	23.3026108922417	-5.80684311505047	1.02447355255303	-5.66812398483065	1.4436948526821e-08	6.14278667340976e-07	LOC111091389	uncharacterized LOC111091389
ENSCAFG00000008979	766.919917000675	-2.22272448388187	0.392406164794916	-5.66434649425942	1.47585914522293e-08	6.26500487031581e-07	TMEM150C	transmembrane protein 150C
ENSCAFG00000009220	261.805383497927	2.16573209792206	0.382599664158065	5.66056978300776	1.50871222057161e-08	6.37835111458356e-07	RAD51	RAD51 recombinase
ENSCAFG00000024988	980.327174928573	-3.17672566829659	0.5612120734292	-5.66047278506624	1.50956527943853e-08	6.37835111458356e-07	FRZB	frizzled related protein
ENSCAFG00000002037	2298.47619782629	1.89388676204896	0.334630020499216	5.65964392323074	1.51687392661436e-08	6.39439608277178e-07	PLA2G7	phospholipase A2 group VII
ENSCAFG00000041532	509.758715452332	-1.51015229374102	0.266897705320337	-5.65816889256691	1.52996538669841e-08	6.43468814253229e-07	CTDSPL	CTD small phosphatase like
ENSCAFG00000009027	351.812337115763	1.63728582546603	0.289420692356999	5.65711391308002	1.53939598018693e-08	6.45943322469683e-07	FAM83D	family with sequence similarity 83 member D
ENSCAFG00000011113	57.5602291451007	-3.12481576126847	0.55309438614674	-5.64969712138686	1.60730779074394e-08	6.72889245453747e-07	GYG2	glycogenin 2
ENSCAFG00000013710	88.8910520256869	2.75514183526454	0.488316617698886	5.64212180254628	1.67967200018352e-08	7.01571256773901e-07	DNA2	DNA replication helicase/nuclease 2
ENSCAFG00000005972	92.6602280157309	3.15730364272985	0.559850297656227	5.63954981527682	1.70495323544015e-08	7.08418204525668e-07	NA	NA
ENSCAFG00000006349	269.970782097613	1.99087950020206	0.353038570624081	5.63926909369335	1.70773484040837e-08	7.08418204525668e-07	TESPA1	thymocyte expressed, positive selection associated 1
ENSCAFG00000032626	2711.90924038009	1.57236713408945	0.278823958609915	5.63928272853069	1.70759963420069e-08	7.08418204525668e-07	SRM	spermidine synthase
ENSCAFG00000005286	42.1871465271764	-4.58196611938856	0.813739942799049	-5.63074992193184	1.79427732425795e-08	7.42626917092307e-07	NA	NA
ENSCAFG00000046132	125.120831442617	2.06607230128899	0.366994956663352	5.62970216286709	1.80521071864306e-08	7.45457877487726e-07	ECE2	endothelin converting enzyme 2
ENSCAFG00000011184	474.516840080491	-1.77442676967709	0.316019199442545	-5.61493343697838	1.96637926230361e-08	8.10174949000248e-07	SIAE	sialic acid acetylesterase
ENSCAFG00000016280	183.297176882761	-2.16660097583953	0.386460249655275	-5.6062712213537	2.0673192305516e-08	8.4984086924549e-07	TNK1	tyrosine kinase non receptor 1
ENSCAFG00000041107	305.879812609933	1.07185919310161	0.191318110111773	5.60249728828809	2.11285343139654e-08	8.66603014395548e-07	NA	NA
ENSCAFG00000007624	111.400521654648	-3.69093918068017	0.659226896317424	-5.59889045986824	2.15728049163729e-08	8.8283674231925e-07	NMNAT3	nicotinamide nucleotide adenylyltransferase 3
ENSCAFG00000005386	42029.8721447601	1.18019679641229	0.211120816627356	5.5901488790441	2.26875007276515e-08	9.26372367155296e-07	SERPINH1	serpin family H member 1
ENSCAFG00000013920	435.546087146476	1.51730006039068	0.271964934691722	5.5790282747685	2.41865927301384e-08	9.85373691741722e-07	ABL2	ABL proto-oncogene 2, non-receptor tyrosine kinase
ENSCAFG00000003875	195.781937277321	2.25349653618714	0.404062920872529	5.57709312035106	2.44570964191627e-08	9.94170051092346e-07	PLK4	polo like kinase 4
ENSCAFG00000010482	12.5543141652682	-6.75362102725817	1.21144633794346	-5.5748412585266	2.47755679688062e-08	1.00391449419454e-06	LOC486151	thiamine transporter 2
ENSCAFG00000018761	1125.09262560697	2.1333185252353	0.382684112095969	5.57462005294934	2.48070683865544e-08	1.00391449419454e-06	PIEZO2	piezo type mechanosensitive ion channel component 2
ENSCAFG00000029189	3390.86751606861	-1.73605718933364	0.311634540596707	-5.57081120086846	2.53555977296093e-08	1.02383767240336e-06	TIMP3	TIMP metallopeptidase inhibitor 3
ENSCAFG00000016428	234.16463940888	1.00415604712822	0.180272029724803	5.57022655517407	2.54408304464812e-08	1.02500655588688e-06	ARG2	arginase 2
ENSCAFG00000003085	83.2401424700814	-4.09366284112026	0.735133283933402	-5.56859950513561	2.56794965760837e-08	1.03233843741073e-06	NA	NA
ENSCAFG00000029519	711.718737203962	-0.888069975034253	0.159496382302449	-5.56796312376682	2.5773434984068e-08	1.03383265307238e-06	LDLRAP1	low density lipoprotein receptor adaptor protein 1
ENSCAFG00000000148	598.551180550276	-3.31386071317882	0.595302596703469	-5.56668277869031	2.59634425218772e-08	1.0391653884965e-06	RDH16	retinol dehydrogenase 16
ENSCAFG00000007440	53.6784929443708	-3.95728846094865	0.711163361447208	-5.56452803318722	2.62862871359735e-08	1.04977976980968e-06	WDR88	WD repeat domain 88
ENSCAFG00000014350	316.685383565191	-1.42240410198925	0.255998505710258	-5.55629845589468	2.75555553903268e-08	1.09806174882547e-06	MEF2B	myocyte enhancer factor 2B
ENSCAFG00000008236	374.331994104509	2.29675926546543	0.413940465096486	5.54852559517242	2.88088714885149e-08	1.14549859973219e-06	LOC487476	rho GTPase-activating protein 11A
ENSCAFG00000032636	323.833762142937	-1.2692082680006	0.228783068258882	-5.5476494727504	2.89535607397681e-08	1.14874356128958e-06	ZNF775	zinc finger protein 775
ENSCAFG00000020377	961.420973448368	0.72280537772124	0.130377117559869	5.54395887291593	2.95708319013488e-08	1.17068352120753e-06	EXOC3L1	exocyst complex component 3 like 1
ENSCAFG00000010836	529.092431950686	1.64723466329086	0.297159557084662	5.54326665260695	2.96880226382957e-08	1.17277349298482e-06	CENPE	centromere protein E
ENSCAFG00000049845	66.1403404798187	-4.54786931611256	0.820996821979983	-5.53944813713718	3.03426285349646e-08	1.19603811309576e-06	NA	NA
ENSCAFG00000045785	71.5374954935282	-1.75706752639491	0.317251523463792	-5.53840532335677	3.05238180966574e-08	1.20058153641086e-06	SPAAR	small regulatory polypeptide of amino acid response
ENSCAFG00000003663	83148.0063470814	-1.76183404028886	0.318459706540268	-5.53236093642535	3.15948913538896e-08	1.24003139320191e-06	GSN	gelsolin
ENSCAFG00000007392	56.9577158468636	2.54808182954658	0.460990194152143	5.52741004444364	3.2499276832537e-08	1.27278350623082e-06	CENPK	centromere protein K
ENSCAFG00000012433	1430.99187526591	-2.61439074244423	0.473060273241434	-5.52654892056415	3.26591222793447e-08	1.27629887516984e-06	PER2	period circadian regulator 2
ENSCAFG00000004373	46.8545526603589	-4.59944911890781	0.832913186797432	-5.52212306374063	3.34927762319447e-08	1.306074835032e-06	TYR	tyrosinase
ENSCAFG00000017312	216.915576988713	1.47279905485104	0.267169391487104	5.51260399499068	3.53563149650053e-08	1.3728653557094e-06	ZWILCH	zwilch kinetochore protein
ENSCAFG00000031454	103.616952035211	-1.50657165246229	0.27328040527651	-5.51291502564155	3.52938658492233e-08	1.3728653557094e-06	NA	NA
ENSCAFG00000006293	3517.53242828776	-1.02949690320616	0.186799176202648	-5.51124969678302	3.56294841544311e-08	1.3775977408415e-06	NR3C1	nuclear receptor subfamily 3 group C member 1
ENSCAFG00000014043	763.027188685129	1.35069446074196	0.245075388173344	5.51134273747063	3.56106520495815e-08	1.3775977408415e-06	GSTT2B	glutathione S-transferase theta 2B
ENSCAFG00000030087	397.973865373275	2.39367034117505	0.434375391954621	5.51060300723738	3.57606459223616e-08	1.37973966714434e-06	PCLAF	PCNA clamp associated factor
ENSCAFG00000045483	98.91913893147	-2.02182807234151	0.367946631931756	-5.49489490290132	3.90943164648367e-08	1.50517250981214e-06	LOC610465	RNA-binding Raly-like protein
ENSCAFG00000031609	84.9024733336043	-6.55111403230435	1.19349891883014	-5.4889987154121	4.04218563553197e-08	1.55300089891714e-06	NA	NA
ENSCAFG00000005072	888.296484525667	-1.27739663983178	0.233241137438122	-5.47672101869537	4.33279503567097e-08	1.66114800830745e-06	FBXL3	F-box and leucine rich repeat protein 3
ENSCAFG00000006128	335.919794761197	-2.01177939783957	0.367416767754592	-5.47546975097036	4.36352499854009e-08	1.66941499471457e-06	SEMA3D	semaphorin 3D
ENSCAFG00000011667	127.644854472723	1.07462314209743	0.196328680070783	5.47359225208457	4.41003136955141e-08	1.68095392689147e-06	ETNK1	ethanolamine kinase 1
ENSCAFG00000011911	161509.450688684	1.16433593084423	0.212722092401102	5.47350732451802	4.4121463788596e-08	1.68095392689147e-06	COL6A1	collagen type VI alpha 1 chain
ENSCAFG00000005720	871.102499113515	0.708654436933058	0.129481393428563	5.47302139843002	4.42426665230582e-08	1.68205260971067e-06	CLPB	caseinolytic mitochondrial matrix peptidase chaperone subunit B
ENSCAFG00000001300	194.234279898973	1.21451230646137	0.221943720173796	5.47216341832215	4.44574578907257e-08	1.68669742843334e-06	SLC35B4	solute carrier family 35 member B4
ENSCAFG00000008986	11.5082787705279	6.11788496494527	1.1181633018348	5.47136983918755	4.46570265249724e-08	1.69074659053279e-06	RASAL1	RAS protein activator like 1
ENSCAFG00000009101	1458.67974034843	-0.925055739485357	0.169091655999612	-5.47073558430039	4.48171526372977e-08	1.69246690524914e-06	ZHX3	zinc fingers and homeoboxes 3
ENSCAFG00000030399	26.9394087391433	-3.50188025128863	0.640144317328296	-5.47045432802413	4.48883375561658e-08	1.69246690524914e-06	NA	NA
ENSCAFG00000003862	103.407712841793	-3.25868529790763	0.596355393508748	-5.4643344109536	4.64646878638618e-08	1.74268103811658e-06	LOC607539	armadillo repeat-containing protein 4-like
ENSCAFG00000017924	317.446959816438	1.55187809830514	0.284009740664836	5.46417209026833	4.65072200606589e-08	1.74268103811658e-06	REXO5	RNA exonuclease 5
ENSCAFG00000019679	83.6397436065086	-2.51612689315172	0.460438222541634	-5.46463514532442	4.63859873444749e-08	1.74268103811658e-06	PLPPR3	phospholipid phosphatase related 3
ENSCAFG00000005754	739.314541143671	-1.23046783495508	0.22568895652275	-5.45205159310064	4.97920043762262e-08	1.86193468520628e-06	NR1D2	nuclear receptor subfamily 1 group D member 2
ENSCAFG00000029083	38.904797457779	-5.86089799346663	1.07549960637941	-5.4494654937131	5.05214237565045e-08	1.88533944268382e-06	LOC607776	uncharacterized protein CXorf49 homolog
ENSCAFG00000002717	340.528981122336	0.995539083604038	0.182715585922464	5.44857231843647	5.0775745323905e-08	1.89095521082543e-06	DNAH11	dynein axonemal heavy chain 11
ENSCAFG00000000656	2486.28194321955	1.04419145389258	0.191682436601184	5.44750720205593	5.10806475930225e-08	1.89456145278316e-06	CTHRC1	collagen triple helix repeat containing 1
ENSCAFG00000010336	915.596807251251	-0.960834438051165	0.176373605319459	-5.44772238629948	5.10189058410269e-08	1.89456145278316e-06	MTMR10	myotubularin related protein 10
ENSCAFG00000006805	114.114846331371	-1.93259805014303	0.354989568048316	-5.44409814848416	5.2068506301316e-08	1.92727554523021e-06	NA	NA
ENSCAFG00000019512	903.211399507516	-1.8795075995305	0.345511515925565	-5.43978279420189	5.33455691443873e-08	1.97053987766417e-06	ADAMTSL5	ADAMTS like 5
ENSCAFG00000048561	323.132472559118	-1.92494198375569	0.353957600814901	-5.43834057899584	5.37790992385973e-08	1.98253274541315e-06	SVIP	small VCP interacting protein
ENSCAFG00000013670	457.037895582136	-2.44595767969262	0.450124148565843	-5.43396235790898	5.51162126407033e-08	2.02771989575727e-06	MAPT	microtubule associated protein tau
ENSCAFG00000011243	1520.62516434305	1.00954490998318	0.185902739004808	5.43050046162617	5.61962340826797e-08	2.06328552193484e-06	PRMT5	protein arginine methyltransferase 5
ENSCAFG00000023202	141.72938321469	-2.13377510097035	0.393560939718475	-5.42171462060411	5.9030068210428e-08	2.1629709701813e-06	LOC607539	armadillo repeat-containing protein 4-like
ENSCAFG00000004856	1686.38771308992	-2.10407749339367	0.388207340868027	-5.41998378672845	5.96044407931151e-08	2.1796314684406e-06	PROSER2	proline and serine rich 2
ENSCAFG00000015576	2855.01663952396	1.51214000915392	0.279080614591669	5.41829109616368	6.01713912256549e-08	2.19595431986053e-06	FKBP4	FKBP prolyl isomerase 4
ENSCAFG00000000907	1506.54722481295	-2.74369556465044	0.506502204864092	-5.41694693192233	6.06253249319288e-08	2.20809558467071e-06	SCUBE1	signal peptide, CUB domain and EGF like domain containing 1
ENSCAFG00000007276	28.0739214161076	-4.62687475168074	0.854733697183935	-5.41323545207678	6.18960146398385e-08	2.24987689142934e-06	NA	NA
ENSCAFG00000028833	217.546060141268	-1.29499455780036	0.239489919615269	-5.40730298745232	6.39808583499951e-08	2.32102671595968e-06	NA	NA
ENSCAFG00000007813	242.690994521798	-2.0043675119036	0.370767662093845	-5.40599333982982	6.44501912992882e-08	2.33340444085753e-06	NR3C2	nuclear receptor subfamily 3 group C member 2
ENSCAFG00000015907	644.86968360968	0.67427522686843	0.12488987910012	5.39895811996012	6.70290173356155e-08	2.42195522757717e-06	SZRD1	SUZ RNA binding domain containing 1
ENSCAFG00000023117	532.316002088551	-1.11107226594654	0.205821666763677	-5.39822790970915	6.73023389204631e-08	2.42701563184268e-06	NFIA	nuclear factor I A
ENSCAFG00000002931	90.8579972805272	1.82620704195816	0.338769775356198	5.39070240265091	7.01828177594169e-08	2.52090590575294e-06	DCK	deoxycytidine kinase
ENSCAFG00000007427	22433.7316212115	1.02935467899804	0.1909480767441	5.39075698771	7.01615009467639e-08	2.52090590575294e-06	HSP90B1	heat shock protein 90 beta family member 1
ENSCAFG00000017875	1005.30892604182	-1.96749056317725	0.365270048909217	-5.38639992261244	7.18829237955714e-08	2.57688961661644e-06	ARHGAP44	Rho GTPase activating protein 44
ENSCAFG00000001065	160.04906237882	4.1813518056705	0.776471471765249	5.38506816762311	7.24171976613781e-08	2.58586193453207e-06	PITX1	paired like homeodomain 1
ENSCAFG00000017093	26494.4434789277	1.32620622366541	0.246273933105814	5.38508565214488	7.24101583625822e-08	2.58586193453207e-06	CALR	calreticulin
ENSCAFG00000008948	17.6786970430028	-5.18767669314831	0.963738560408131	-5.38286720721374	7.33086214246458e-08	2.61257006803175e-06	LYZF2	lysozyme C, milk isozyme-like
ENSCAFG00000012376	581.508043573668	1.70830388173377	0.317478275465153	5.38085284490994	7.41337780464427e-08	2.63681685938236e-06	VASH2	vasohibin 2
ENSCAFG00000014835	575.711349859039	-1.19466903159414	0.222038222235962	-5.38046566741359	7.42934075614813e-08	2.63734355770397e-06	USP54	ubiquitin specific peptidase 54
ENSCAFG00000007635	512.095316907952	-2.59004210808139	0.481569125638589	-5.37833920446383	7.51760802729022e-08	2.66348559892961e-06	CLSTN2	calsyntenin 2
ENSCAFG00000007751	1302.38698546056	-1.13707668933291	0.211532950208225	-5.37541167091754	7.64079026884863e-08	2.70187245798063e-06	DENND6A	DENN domain containing 6A
ENSCAFG00000016023	1814.10384382251	-1.31793886152139	0.245445306690041	-5.36958265486714	7.8919060640702e-08	2.78526165373609e-06	COQ8A	coenzyme Q8A
ENSCAFG00000004767	3604.73919271126	1.00260504796112	0.186863208432142	5.36544917736021	8.07480151780608e-08	2.84429807428949e-06	CAD	carbamoyl-phosphate synthetase 2, aspartate transcarbamylase, and dihydroorotase
ENSCAFG00000007881	192.106279045586	2.34732048636641	0.437875488215032	5.36070309835129	8.28986675758334e-08	2.90880083858093e-06	CEP55	centrosomal protein 55
ENSCAFG00000012482	129.709912124791	2.21342643458226	0.412878775538625	5.36095959811622	8.27810320997429e-08	2.90880083858093e-06	NA	NA
ENSCAFG00000004970	23.0150519014811	-4.15799349854733	0.776417087633146	-5.3553606235312	8.53859443352733e-08	2.99031429286473e-06	DPP10	dipeptidyl peptidase like 10
ENSCAFG00000005348	2050.28924082503	-1.79643770116023	0.336094053950584	-5.34504457917116	9.03948033385485e-08	3.15965405681057e-06	EHD3	EH domain containing 3
ENSCAFG00000030262	2128.9544646001	-1.70349561576433	0.318753375478709	-5.34424337689283	9.07955076446688e-08	3.167580440071e-06	BAMBI	BMP and activin membrane bound inhibitor
ENSCAFG00000003246	445.984547763939	-1.01688716894762	0.190307266323772	-5.34339643772499	9.1220955886328e-08	3.17230866574445e-06	ALAD	aminolevulinate dehydratase
ENSCAFG00000029937	648.52257485267	-3.43017572685751	0.641960652694023	-5.34328032794936	9.12794322579811e-08	3.17230866574445e-06	EFHD1	EF-hand domain family member D1
ENSCAFG00000005886	2714.29336073815	-1.67582827367884	0.31394388977895	-5.33798659008398	9.39844083045191e-08	3.2538974517749e-06	CRIM1	cysteine rich transmembrane BMP regulator 1
ENSCAFG00000010028	995.666218723703	-2.59117071557004	0.485416621496317	-5.33803458889118	9.39595369469756e-08	3.2538974517749e-06	IFITM10	interferon induced transmembrane protein 10
ENSCAFG00000003177	41.5984195673745	-2.9934903687048	0.561312470391324	-5.33301953298466	9.65929165732413e-08	3.33786262564572e-06	AGBL3	AGBL carboxypeptidase 3
ENSCAFG00000017676	691.009779260895	-1.30073270810708	0.244140828055831	-5.32779674118916	9.94112817539852e-08	3.42874782579891e-06	SETBP1	SET binding protein 1
ENSCAFG00000006291	227.584770494665	-1.3863265678311	0.260241294955239	-5.32708142291386	9.98034315057068e-08	3.43576614584202e-06	RNF122	ring finger protein 122
ENSCAFG00000029801	101.471918338142	-2.09238486071303	0.393012591254125	-5.32396393213793	1.01530046481731e-07	3.48861071033738e-06	DUSP26	dual specificity phosphatase 26
ENSCAFG00000012694	614.518236412966	-2.32111981695354	0.436318381495155	-5.31978462378696	1.03890165244822e-07	3.56298267283135e-06	ANK3	ankyrin 3
ENSCAFG00000002040	3347.59716564328	3.22706439257657	0.606885365284529	5.31742002225348	1.05248921482649e-07	3.60279719759496e-06	TFPI2	tissue factor pathway inhibitor 2
ENSCAFG00000001736	3070.79300821262	0.889166569237918	0.167256970714643	5.31617047372529	1.05973871501096e-07	3.62080708049991e-06	CNPY3	canopy FGF signaling regulator 3
ENSCAFG00000006409	241.457471815589	-2.85620797061764	0.538074024555293	-5.30820638104254	1.10709247910904e-07	3.77454296528635e-06	SH3RF2	SH3 domain containing ring finger 2
ENSCAFG00000016189	43.4939067532134	2.51298719614235	0.473441730077797	5.30791232899855	1.10887951591247e-07	3.77454296528635e-06	ZNF488	zinc finger protein 488
ENSCAFG00000011859	419.914582272941	2.52435024582033	0.475704464585373	5.30655151202031	1.11718599899445e-07	3.79572280367313e-06	SPC25	SPC25 component of NDC80 kinetochore complex
ENSCAFG00000015211	14.6267292667903	6.57710699298625	1.24000619876239	5.30409202756457	1.13235180603501e-07	3.84008542638799e-06	APOBEC3Z1	apolipoprotein B mRNA editing enzyme, catalytic polypeptide-like 3Z1
ENSCAFG00000003896	216.201694859428	1.28417891373003	0.242220728543187	5.30168875906533	1.14736331616383e-07	3.88376084584748e-06	HSPA4L	heat shock protein family A (Hsp70) member 4 like
ENSCAFG00000024781	1722.13573046082	-2.88467313105946	0.544215815178126	-5.30060511033712	1.15419492371288e-07	3.89241551032134e-06	LOC477699	alpha-2-macroglobulin
ENSCAFG00000039915	140.095063318096	1.62880344920538	0.307276338726714	5.30077732621649	1.15310660487019e-07	3.89241551032134e-06	NA	NA
ENSCAFG00000014404	445.688314892257	1.03156274479772	0.194705267765076	5.29807311655463	1.17031106061189e-07	3.93362358386335e-06	ARMC6	armadillo repeat containing 6
ENSCAFG00000020196	15701.0462410583	1.00062093123319	0.188867419871776	5.29800709890841	1.17073416201962e-07	3.93362358386335e-06	HSPA5	heat shock protein family A (Hsp70) member 5
ENSCAFG00000010871	2683.9248916428	-1.24641819952878	0.235293506672064	-5.29729110317503	1.17533243505791e-07	3.94180091617673e-06	LRP5	LDL receptor related protein 5
ENSCAFG00000000992	1172.71729643543	1.65405737576025	0.31237129048977	5.29516452413675	1.18909303554446e-07	3.98062008645222e-06	ATAD2	ATPase family AAA domain containing 2
ENSCAFG00000005329	292.932088778259	-1.41003227323626	0.266421998494829	-5.29247690206642	1.20670714711601e-07	4.03217318461096e-06	AKR1E2	aldo-keto reductase family 1 member E2
ENSCAFG00000002575	312.633786729406	-1.15927619823547	0.219301347478695	-5.28622469293351	1.24866506539218e-07	4.16473251023023e-06	NAT14	N-acetyltransferase 14 (putative)
ENSCAFG00000007148	510.371981690594	-0.802229059354068	0.151845168665361	-5.28320437459577	1.26943637975342e-07	4.22627164747524e-06	FBXO3	F-box protein 3
ENSCAFG00000011930	707.059157142639	-0.932453661082865	0.176532624507756	-5.28204723451498	1.27748249677302e-07	4.24529812933092e-06	CCNDBP1	cyclin D1 binding protein 1
ENSCAFG00000009674	324.705448795571	1.23537735582889	0.233907356261296	5.28148141886081	1.28143480789738e-07	4.25067564419294e-06	CHAF1B	chromatin assembly factor 1 subunit B
ENSCAFG00000049959	143.380973960472	4.43149431231106	0.839548916052617	5.27842300499537	1.30300394663006e-07	4.31436452219636e-06	NA	NA
ENSCAFG00000031429	67.2011864775548	-2.88028065422461	0.545802876457664	-5.277144512169	1.31212410647583e-07	4.33667733267356e-06	GNA14	G protein subunit alpha 14
ENSCAFG00000014429	429.210438651564	-1.95414864176769	0.370616090852252	-5.27270318262227	1.34428879838826e-07	4.43493538178417e-06	CD300LG	CD300 molecule like family member g
ENSCAFG00000050064	93.7555437891835	-2.07836408075182	0.394247141651354	-5.2717289770227	1.35144544307553e-07	4.45048335693464e-06	NA	NA
ENSCAFG00000013814	77.0289613559858	-3.06978962126521	0.582445260946885	-5.27052038551165	1.36037515260522e-07	4.47180359279669e-06	FAM163A	family with sequence similarity 163 member A
ENSCAFG00000023658	34.8807118470065	-4.42371404208586	0.83968534082395	-5.26829971539701	1.37693163419547e-07	4.51807243069074e-06	ACSM5	acyl-CoA synthetase medium chain family member 5
ENSCAFG00000001576	566.863097586285	0.931999838313613	0.176979159400788	5.26615586529599	1.39310019147116e-07	4.56290424224483e-06	FBXL6	F-box and leucine rich repeat protein 6
ENSCAFG00000012432	65.3521231988715	-6.03923361967831	1.14840433903339	-5.25880425074111	1.44995132651442e-07	4.74058592588046e-06	MYOZ2	myozenin 2
ENSCAFG00000014595	2144.92755972082	-1.12510617833401	0.213974674822485	-5.25812776333186	1.45529402569491e-07	4.74952679246058e-06	PYGL	glycogen phosphorylase L
ENSCAFG00000013059	2794.1955640221	-0.827919130161109	0.157745588810033	-5.24844552805938	1.53387979930859e-07	4.99704562168313e-06	SLC2A4RG	SLC2A4 regulator
ENSCAFG00000002334	304.892280435063	1.85629828989329	0.353836282268886	5.2462067428197	1.55262668175323e-07	5.04908651810858e-06	MELK	maternal embryonic leucine zipper kinase
ENSCAFG00000015919	234.481993058589	2.73608854883945	0.521574767208481	5.24582230747715	1.55586803398621e-07	5.05060833634989e-06	WNT5B	Wnt family member 5B
ENSCAFG00000015321	2095.30288232513	-0.731127429931605	0.139531475233154	-5.23987457819039	1.60685769856469e-07	5.20684796237751e-06	FBXL5	F-box and leucine rich repeat protein 5
ENSCAFG00000004396	540.613707985355	-1.53788883809315	0.293575550586351	-5.23847723361691	1.61906944200625e-07	5.23710010805964e-06	HDAC11	histone deacetylase 11
ENSCAFG00000015902	2860.29664997858	1.17452313503672	0.224389344940392	5.23430885432073	1.65603344963112e-07	5.34716758000572e-06	P3H4	prolyl 3-hydroxylase family member 4 (inactive)
ENSCAFG00000009647	488.936868690367	1.26183309885489	0.24127836117215	5.22978145543097	1.69710543015932e-07	5.47008619267813e-06	REEP4	receptor accessory protein 4
ENSCAFG00000031283	397.521121448521	-0.848623431527669	0.162336836469337	-5.22754693256548	1.71773804097658e-07	5.52680697247784e-06	NA	NA
ENSCAFG00000012824	154.629805386959	-2.49450771159686	0.47740412132124	-5.22514909316909	1.7401483685961e-07	5.58903737927752e-06	NA	NA
ENSCAFG00000017178	696.820998393427	1.05530458462309	0.202007333837378	5.22409045541209	1.75013215662215e-07	5.61120716624049e-06	POMT2	protein O-mannosyltransferase 2
ENSCAFG00000002842	139.938899381489	2.3514120622353	0.45046840726049	5.21992669038733	1.78993969201177e-07	5.72875074362502e-06	TTK	TTK protein kinase
ENSCAFG00000005365	565.331047586008	-2.01727073120534	0.386494254197764	-5.21940678107244	1.7949713185576e-07	5.73477590916709e-06	DGAT2	diacylglycerol O-acyltransferase 2
ENSCAFG00000032363	1292.22314205969	1.0325479336196	0.197940652355429	5.21645210992599	1.82382701277737e-07	5.81676247455143e-06	TXN	thioredoxin
ENSCAFG00000008999	728.626019718575	-1.56723015105328	0.300775338309	-5.21063382345261	1.88196573353369e-07	5.99169195338845e-06	PROS1	protein S
ENSCAFG00000002139	149.618148750878	0.964356680022788	0.185168531006315	5.20799444042626	1.90892643245307e-07	6.06692133706856e-06	LOC100687983	annexin A2-like
ENSCAFG00000018197	84.3659266010778	-3.41526608500288	0.656378845648953	-5.20319341130844	1.95892806206556e-07	6.21498936206897e-06	ABCC6	ATP binding cassette subfamily C member 6
ENSCAFG00000006963	2150.41206188328	1.2015421140697	0.231072109036526	5.19985782394778	1.99441024871692e-07	6.3165573981537e-06	AAAS	aladin WD repeat nucleoporin
ENSCAFG00000003952	1051.76100466266	-1.60473113786884	0.309160839363521	-5.19060286280937	2.09614283228517e-07	6.61574646772014e-06	PRKAR2B	protein kinase cAMP-dependent type II regulatory subunit beta
ENSCAFG00000007915	1330.02473669413	-1.66410204901087	0.320595328846752	-5.19066218150147	2.09547509435198e-07	6.61574646772014e-06	PCOLCE2	procollagen C-endopeptidase enhancer 2
ENSCAFG00000016501	780.377890975521	2.07675045413592	0.400151328469996	5.18991268147604	2.10392718789467e-07	6.62882664684253e-06	PALM3	paralemmin 3
ENSCAFG00000010865	4866.82580786176	1.08122385833023	0.20875825270241	5.17931073063509	2.22707240135385e-07	7.00470043196114e-06	HSPD1	heat shock protein family D (Hsp60) member 1
ENSCAFG00000019328	65.3117271886822	3.11105037803618	0.601186998611741	5.17484640423065	2.28098546517243e-07	7.16190108728536e-06	TNFRSF4	TNF receptor superfamily member 4
ENSCAFG00000000384	44.3150653089959	-5.61101997180903	1.08444813362968	-5.17407868371608	2.29038296893115e-07	7.17902999091311e-06	GRIP1	glutamate receptor interacting protein 1
ENSCAFG00000028453	304.734692072766	1.98204669645584	0.383124053534264	5.17338099284488	2.29895569219253e-07	7.19351926297563e-06	LOC484306	leukocyte immunoglobulin-like receptor subfamily B member 3
ENSCAFG00000018322	99.9836078085382	1.84847298522451	0.357415362083564	5.17177822030026	2.31876698525769e-07	7.2430644199876e-06	LRRC8E	leucine rich repeat containing 8 VRAC subunit E
ENSCAFG00000012302	1101.60424207172	1.00900957866823	0.195137820951728	5.17075354099518	2.33151900551812e-07	7.27042681669357e-06	DPAGT1	dolichyl-phosphate N-acetylglucosaminephosphotransferase 1
ENSCAFG00000019611	588.213175875738	1.49836803301669	0.289835516302174	5.16971850839197	2.34446864693937e-07	7.2983108597287e-06	CHTF18	chromosome transmission fidelity factor 18
ENSCAFG00000015159	590.423936761096	1.84637571876625	0.35719524081141	5.16909383946997	2.35231768611735e-07	7.31024869998004e-06	INSL3	insulin like 3
ENSCAFG00000017675	165.73558646912	-4.69453965053522	0.908411782661938	-5.16785420459729	2.36796909543559e-07	7.34635182231303e-06	SERPINA3	serpin family A member 3
ENSCAFG00000008353	20014.4906234318	3.19191929889617	0.617732285694325	5.16715634396295	2.3768243726755e-07	7.36128378414855e-06	SFRP2	secreted frizzled related protein 2
ENSCAFG00000016948	11526.2601730354	-2.27937304754893	0.441369070049784	-5.16432437663073	2.41308918040204e-07	7.46091121635002e-06	LTBP2	latent transforming growth factor beta binding protein 2
ENSCAFG00000010536	808.552378272839	-2.33203469719628	0.451625796201125	-5.16364369974505	2.42188495691599e-07	7.47541473735543e-06	CARMIL1	capping protein regulator and myosin 1 linker 1
ENSCAFG00000001607	42.4219116049681	1.87020979189389	0.362211266498583	5.1633120360192	2.42618196451214e-07	7.47600672685798e-06	SLC39A4	solute carrier family 39 member 4
ENSCAFG00000018154	220.461853225273	1.68556475182821	0.326588782614824	5.16112261521289	2.45473326823261e-07	7.55120735604461e-06	PAK3	p21 (RAC1) activated kinase 3
ENSCAFG00000014582	170.413024337176	-1.48046305953675	0.287222122538417	-5.15441863061483	2.54419003079606e-07	7.81319471346157e-06	SERPINI1	serpin family I member 1
ENSCAFG00000012260	177.320672476915	1.46793369566687	0.284908327766136	5.15230181994473	2.573084749055e-07	7.88862733418192e-06	DTL	denticleless E3 ubiquitin protein ligase homolog
ENSCAFG00000018839	50.5496214117684	-5.59533081047112	1.08697472832412	-5.14761812273032	2.6381487603447e-07	8.07450875203989e-06	SHISA9	shisa family member 9
ENSCAFG00000000366	3840.70732301517	-1.05460768238578	0.204924232409214	-5.14632979217329	2.65632259385429e-07	8.11649173769806e-06	SASH1	SAM and SH3 domain containing 1
ENSCAFG00000004595	129.413017865082	2.8324229227339	0.550605477862855	5.14419677357332	2.68667816797537e-07	8.19549348693459e-06	CD300LF	CD300 molecule like family member f
ENSCAFG00000002970	121.333792882894	-2.39118177915826	0.465234565496992	-5.13973370960486	2.75128096179735e-07	8.37852468148689e-06	HOXA13	homeobox A13
ENSCAFG00000016433	624.777601986641	0.927663382745372	0.180549575375385	5.13799814159987	2.77680627735787e-07	8.44214008630455e-06	MIIP	migration and invasion inhibitory protein
ENSCAFG00000012964	340.725895880144	-5.98303635031249	1.16490732824972	-5.13606207568635	2.80555022216258e-07	8.51531251596712e-06	MPZ	myelin protein zero
ENSCAFG00000001862	58.7220521253373	2.53957286747952	0.494766714531181	5.13286927534304	2.85358112278926e-07	8.64668316590934e-06	ZNF804B	zinc finger protein 804B
ENSCAFG00000029292	1221.05130842605	-1.86900520003283	0.364187003749936	-5.13199312657559	2.86689971162149e-07	8.67260974224901e-06	GGT5	gamma-glutamyltransferase 5
ENSCAFG00000000399	52.4903014414828	1.86272314871481	0.363095091883797	5.13012483603317	2.89550091266445e-07	8.74460482927566e-06	LOC100683099	UL16-binding protein 1
ENSCAFG00000019406	1077.96520838894	0.926191018266826	0.180550997657485	5.12980282736438	2.90045822208653e-07	8.74507362291686e-06	SPPL2B	signal peptide peptidase like 2B
ENSCAFG00000010615	2752.46330326127	0.9886091691405	0.192796121391554	5.1277440749584	2.93234687956475e-07	8.81588671499067e-06	H2AZ1	H2A.Z variant histone 1
ENSCAFG00000017952	39.4102150709534	-3.89209815461986	0.759039543476401	-5.12766190914646	2.9336265714592e-07	8.81588671499067e-06	ACSM3	acyl-CoA synthetase medium chain family member 3
ENSCAFG00000000285	1116.86331705315	-1.31032041776911	0.255710818659925	-5.12422753419647	2.98760027838466e-07	8.96329302630363e-06	CITED2	Cbp/p300 interacting transactivator with Glu/Asp rich carboxy-terminal domain 2
ENSCAFG00000005241	785.501690285009	-1.44964580204912	0.283052760811963	-5.12146851311634	3.0316536682289e-07	9.08050081449285e-06	NET1	neuroepithelial cell transforming 1
ENSCAFG00000029098	2566.08847946903	0.967836973621328	0.189211821330802	5.11509781373142	3.13578416551973e-07	9.37697297837106e-06	POFUT2	protein O-fucosyltransferase 2
ENSCAFG00000009233	392.505969346273	-1.54804994951257	0.302747361334637	-5.11333919703913	3.16513202489543e-07	9.44921627956895e-06	GNAO1	G protein subunit alpha o1
ENSCAFG00000011504	503.299632404611	1.68423141760012	0.329551875994955	5.11067161282342	3.21015556177585e-07	9.56794483396072e-06	FCGR1A	Fc fragment of IgG receptor Ia
ENSCAFG00000048603	139.479592186853	-1.08952018881721	0.213221381204811	-5.10980738733074	3.22487412716353e-07	9.59610828917894e-06	NA	NA
ENSCAFG00000032625	40.4486901902198	4.38151161219074	0.858677241336842	5.10262925493324	3.34966815410251e-07	9.95119196645364e-06	NA	NA
ENSCAFG00000028754	4477.62679489535	-1.83596838530796	0.359957350632963	-5.10051644196047	3.38727952458736e-07	1.00465386681206e-05	PLPP3	phospholipid phosphatase 3
ENSCAFG00000029191	2200.86862511465	1.82373478494396	0.357985164984985	5.09444234936511	3.49769245189088e-07	1.03403372145105e-05	STMN1	stathmin 1
ENSCAFG00000042330	15.3647066669754	-6.08168644578214	1.19376168163051	-5.09455659313458	3.49558406932782e-07	1.03403372145105e-05	NA	NA
ENSCAFG00000013267	703.0779418309	-1.37871572318228	0.270686332934984	-5.09340722242314	3.51685187414631e-07	1.03801279546318e-05	EBF3	EBF transcription factor 3
ENSCAFG00000003037	153.76661906572	-3.14303162353053	0.617413076833449	-5.09064634596067	3.56845034401938e-07	1.05153801318668e-05	WIPF3	WAS/WASL interacting protein family member 3
ENSCAFG00000008811	524.396579152441	-1.88941079538271	0.371248108383462	-5.08934793933318	3.59296836588368e-07	1.05705245413744e-05	RND1	Rho family GTPase 1
ENSCAFG00000005109	641.130084093046	1.60131545953448	0.315059109576695	5.08258739665063	3.72327902162362e-07	1.09362313327077e-05	CXCR4	C-X-C motif chemokine receptor 4
ENSCAFG00000001364	412.556619607211	1.28166736852999	0.252204566786389	5.08185630760418	3.73764115852815e-07	1.09431162601216e-05	SRPK1	SRSF protein kinase 1
ENSCAFG00000002733	404.99014697802	3.46039154677323	0.68092833104522	5.08187336171129	3.73730552487051e-07	1.09431162601216e-05	IL6	interleukin 6
ENSCAFG00000029537	85.4132662973624	-2.49832743554042	0.492061638925418	-5.07726519993787	3.82906247487968e-07	1.11927859919797e-05	GJB2	gap junction protein beta 2
ENSCAFG00000010333	39.0373054602374	-2.39661086855749	0.472538425269048	-5.07177986042709	3.94112140149969e-07	1.15018849106908e-05	NA	NA
ENSCAFG00000018877	113.609499515595	-4.32418054163008	0.853027148846317	-5.06921795804313	3.99453586507544e-07	1.16391188222222e-05	NPR3	natriuretic peptide receptor 3
ENSCAFG00000006788	1402.7617505246	-0.914323044673399	0.180379986426485	-5.06887190085268	4.00180432875502e-07	1.16416707078207e-05	MTIF3	mitochondrial translational initiation factor 3
ENSCAFG00000007837	259.711151471315	2.33863727915498	0.461505137942559	5.06741331110826	4.03258053262574e-07	1.17124918787316e-05	KNTC1	kinetochore associated 1
ENSCAFG00000009799	497.806510182908	1.19960461800455	0.236987832000182	5.06188274680543	4.15136322866477e-07	1.20382923180277e-05	NCAPD3	non-SMC condensin II complex subunit D3
ENSCAFG00000007326	101.042065347102	-2.18567321245769	0.431869037984369	-5.06096297770899	4.17144217556437e-07	1.20772867184742e-05	ADHFE1	alcohol dehydrogenase iron containing 1
ENSCAFG00000000547	146.840637176935	1.91933196115023	0.379735711061259	5.05438889533515	4.31771018602208e-07	1.24809238408965e-05	FBXO5	F-box protein 5
ENSCAFG00000017874	182.546801441761	-1.44126624842793	0.285218138162663	-5.05320684621383	4.34452940465391e-07	1.2538545956918e-05	ICAM4	intercellular adhesion molecule 4
ENSCAFG00000019524	606.933972132202	1.2842331639078	0.254429590833045	5.04749923034898	4.47630573995334e-07	1.28984183275776e-05	KCNAB2	potassium voltage-gated channel subfamily A regulatory beta subunit 2
ENSCAFG00000030164	297.702559131133	1.09946965584605	0.21786120476339	5.04665186736729	4.49619526286471e-07	1.29352625485038e-05	NA	NA
ENSCAFG00000016482	476.189423923427	2.50856810440274	0.497174887847074	5.04564523615753	4.51993397283954e-07	1.29830469368109e-05	ASF1B	anti-silencing function 1B histone chaperone
ENSCAFG00000008404	29122.7354636438	-2.3884576446161	0.473399039392637	-5.04533690579611	4.52722927683377e-07	1.29835232063653e-05	CLU	clusterin
ENSCAFG00000006757	2082.34907913721	-1.51910006515428	0.301147017944283	-5.04438023502308	4.54993711745024e-07	1.30281296927494e-05	PPFIBP2	PPFIA binding protein 2
ENSCAFG00000006897	4105.71308277316	-1.06354068971176	0.210881860453113	-5.04330096209588	4.57568697491008e-07	1.30607892633366e-05	IL6ST	interleukin 6 cytokine family signal transducer
ENSCAFG00000029080	327.518736107131	-1.94859574135009	0.386361576370181	-5.04345116213911	4.57209502208315e-07	1.30607892633366e-05	NA	NA
ENSCAFG00000009904	380.409105765667	1.11773630032531	0.22167581218369	5.04221136855068	4.60182563290397e-07	1.31148429735233e-05	DPCD	deleted in primary ciliary dyskinesia homolog
ENSCAFG00000007053	857.710231095611	-0.888427635516922	0.176217031279371	-5.04166725013331	4.61493255143836e-07	1.31316463584756e-05	BCL2L1	BCL2 like 1
ENSCAFG00000018856	2370.37271418956	0.801837916413488	0.159087999800719	5.04021621629481	4.6500618660312e-07	1.32109635947417e-05	GSPT1	G1 to S phase transition 1
ENSCAFG00000012682	301.362525003919	-1.26185585649658	0.250487835485793	-5.03759335877269	4.71421641124489e-07	1.33723668325827e-05	PELI3	pellino E3 ubiquitin protein ligase family member 3
ENSCAFG00000009628	13.0342177284685	-5.99657668247016	1.19055607602971	-5.03678642543881	4.73412497007199e-07	1.34079548724698e-05	GOLT1A	golgi transport 1A
ENSCAFG00000005565	692.772031597033	-0.863693342301061	0.171567517863008	-5.03413089528227	4.80021605145785e-07	1.35740270983073e-05	EPC2	enhancer of polycomb homolog 2
ENSCAFG00000012969	15.2901061593183	3.23644767516969	0.642946020779992	5.03377821864949	4.80906015957039e-07	1.35779526458816e-05	INPP5J	inositol polyphosphate-5-phosphatase J
ENSCAFG00000001875	8098.43063538355	1.42626891254198	0.284084776905609	5.02057494272519	5.15170463148344e-07	1.45228627003011e-05	CKAP4	cytoskeleton associated protein 4
ENSCAFG00000019945	351.854993701465	-2.8818217601119	0.574716434308184	-5.0143367895524	5.32167021801046e-07	1.49788155085299e-05	ASS1	argininosuccinate synthase 1
ENSCAFG00000030384	1113.37689739689	-1.0913681654402	0.217938698803848	-5.00768413976109	5.50888397706081e-07	1.54818342756565e-05	NA	NA
ENSCAFG00000008867	117.579903585671	-4.27403270690276	0.854547091372072	-5.00151805565252	5.68806386969362e-07	1.59362047893832e-05	ITIH1	inter-alpha-trypsin inhibitor heavy chain 1
ENSCAFG00000020406	60.8710506301498	-3.38182185372209	0.67613556107988	-5.00169203986381	5.6829319126413e-07	1.59362047893832e-05	NA	NA
ENSCAFG00000001932	430.58170022459	-3.0590977627274	0.612169530021949	-4.99714149872457	5.81863741875338e-07	1.62769901740273e-05	CNTFR	ciliary neurotrophic factor receptor
ENSCAFG00000018166	1668.24492308404	-0.819014325307754	0.163943425528455	-4.99571314108965	5.86187407376428e-07	1.63727896867057e-05	ALDH3A2	aldehyde dehydrogenase 3 family member A2
ENSCAFG00000048731	35.9116443101032	-5.48061001265059	1.09729363902226	-4.99466124449063	5.89391303422594e-07	1.64370674220963e-05	NA	NA
ENSCAFG00000032342	2164.53337715901	-1.40315175450221	0.281328508202078	-4.987591778272	6.11365789326278e-07	1.70238262835181e-05	PDGFD	platelet derived growth factor D
ENSCAFG00000018801	675.328378994994	-1.03077104824325	0.206863738236598	-4.9828503392137	6.26544103869059e-07	1.74198391993274e-05	MPPE1	metallophosphoesterase 1
ENSCAFG00000045937	53.1914335621544	4.82809909629356	0.969496471772621	4.9800068766273	6.35820139590325e-07	1.76507935397552e-05	NA	NA
ENSCAFG00000029617	626.503277437455	-0.792469144205622	0.159261124740965	-4.9759107597322	6.49415631466567e-07	1.80007733099508e-05	TM2D2	TM2 domain containing 2
ENSCAFG00000013418	3896.74709099843	-1.32037282824695	0.265522459002434	-4.97273501159784	6.60148687574321e-07	1.82704677042796e-05	NFKBIA	NFKB inhibitor alpha
ENSCAFG00000009150	358.031815701797	0.768686137242852	0.154730948676717	4.96788873730029	6.76857772197385e-07	1.87044869339705e-05	OGFOD1	2-oxoglutarate and iron dependent oxygenase domain containing 1
ENSCAFG00000013448	166.279839475357	-2.35701937281972	0.474668124759908	-4.96561544766025	6.84835383976005e-07	1.88962684508894e-05	COLGALT2	collagen beta(1-O)galactosyltransferase 2
ENSCAFG00000016670	285.177413533179	-1.05208593232711	0.211969620689685	-4.96338073778658	6.92765874405014e-07	1.90861714656425e-05	SAT2	spermidine/spermine N1-acetyltransferase family member 2
ENSCAFG00000000572	2919.88615388656	0.751220978348226	0.151559521609321	4.95660695132484	7.17348872972454e-07	1.97335956581591e-05	LMF2	lipase maturation factor 2
ENSCAFG00000002191	2015.34256694537	-1.5035094368602	0.303565555845198	-4.95283278326512	7.31408237346942e-07	2.00900081603698e-05	DLX5	distal-less homeobox 5
ENSCAFG00000010453	285.344064391841	-1.29739753286581	0.262033842101283	-4.95125943451355	7.37347277974661e-07	2.02226374686695e-05	TARS3	threonyl-tRNA synthetase 3
ENSCAFG00000005201	60.6064041317925	-2.89810471098852	0.585500374338321	-4.94979138871378	7.42930703710758e-07	2.03451293913934e-05	NA	NA
ENSCAFG00000032412	1559.84698829176	-1.03368808133438	0.209498873966809	-4.93409850736549	8.05217956345945e-07	2.20177540585826e-05	FLI1	Fli-1 proto-oncogene, ETS transcription factor
ENSCAFG00000028506	57.5451423560894	-4.68567003127328	0.949763453031813	-4.93351267235625	8.07637995348009e-07	2.20508178909784e-05	LOC607460	pancreatic alpha-amylase
ENSCAFG00000044408	29.374998583221	-5.4191854076166	1.09930495402549	-4.92964703540392	8.23783154571846e-07	2.24579566286046e-05	SGK2	serum/glucocorticoid regulated kinase 2
ENSCAFG00000006240	958.317840934645	-1.5847445463279	0.322101124211934	-4.92002177951165	8.65345826900817e-07	2.35557740712867e-05	MCF2L	MCF.2 cell line derived transforming sequence like
ENSCAFG00000020033	274.993797078481	-5.92152853650857	1.20378416856157	-4.91909487693658	8.69453210153425e-07	2.36322573285135e-05	CLEC3A	C-type lectin domain family 3 member A
ENSCAFG00000015971	59.6709581899853	1.50148694653911	0.305370440433013	4.91693611343002	8.79092246208823e-07	2.3823138237662e-05	CLCN5	chloride voltage-gated channel 5
ENSCAFG00000029890	76.8802651839359	-2.70518356952304	0.55016371590359	-4.91705194531057	8.78572446319109e-07	2.3823138237662e-05	FGF9	fibroblast growth factor 9
ENSCAFG00000029127	152.022329098063	-1.50944716959889	0.307035509201279	-4.91619739203963	8.82414259383618e-07	2.38776316160996e-05	NA	NA
ENSCAFG00000006986	109.154187921445	-1.48329978206238	0.301768187947545	-4.9153616627085	8.86187088744858e-07	2.39441440254193e-05	GAPDHS	glyceraldehyde-3-phosphate dehydrogenase, spermatogenic
ENSCAFG00000017665	2365.36791471663	1.26844690944593	0.258158889629427	4.91343494414126	8.9494437243301e-07	2.41449362464853e-05	VMP1	vacuole membrane protein 1
ENSCAFG00000009880	37.4578042763719	-4.49677696437896	0.915347429991436	-4.91264498816699	8.98558899018191e-07	2.42065918787282e-05	SNCA	synuclein alpha
ENSCAFG00000007717	153.60677679117	2.00499886716858	0.408355934829104	4.90992953979636	9.11091233959573e-07	2.45079504603217e-05	CENPH	centromere protein H
ENSCAFG00000017049	381.901835952241	1.4032599456822	0.285830313786503	4.90941610458557	9.13479683480164e-07	2.45359565130638e-05	PANK3	pantothenate kinase 3
ENSCAFG00000015190	1758.18781666431	1.51825993598125	0.309276741834975	4.90906599368978	9.15111820407325e-07	2.45435955249452e-05	PLAU	plasminogen activator, urokinase
ENSCAFG00000005918	3227.74029011807	-2.96694768731737	0.604448058568297	-4.90852380987858	9.17644899497237e-07	2.4575340095212e-05	ITGBL1	integrin subunit beta like 1
ENSCAFG00000030744	65.0797224603653	1.32889090167545	0.270889454696759	4.90565756117398	9.31148572339821e-07	2.49003621892518e-05	LRRC46	leucine rich repeat containing 46
ENSCAFG00000006993	234.185441558888	-2.54045267695386	0.518029315544441	-4.90407125759647	9.38704109561809e-07	2.50656019636805e-05	RFLNA	refilin A
ENSCAFG00000004935	56.475991892643	-4.11063602364409	0.838361687507709	-4.90317733371647	9.42987820618867e-07	2.51431203532799e-05	PCDH20	protocadherin 20
ENSCAFG00000005292	225.962011687251	3.55524721857121	0.725332250708899	4.90154300335675	9.50868288770855e-07	2.53161731093656e-05	LOC608024	karyopherin alpha 2 (RAG cohort 1, importin alpha 1) pseudogene
ENSCAFG00000000025	331.099199762152	-3.14989074648698	0.64272202451667	-4.90086013289448	9.54179722179424e-07	2.53302724790226e-05	NA	NA
ENSCAFG00000031048	801.206821381594	-1.01607953304061	0.207318662378977	-4.9010519428455	9.53248461496337e-07	2.53302724790226e-05	LOC100686099	zinc finger protein 84
ENSCAFG00000018281	353.510034004266	-1.08614948640131	0.221918616972011	-4.89435947835914	9.86264177165938e-07	2.61438965507553e-05	ARHGEF37	Rho guanine nucleotide exchange factor 37
ENSCAFG00000003788	41.0298002353919	-1.8687923661152	0.381886986212766	-4.89357436515005	9.90208732860373e-07	2.61992008254013e-05	HRC	histidine rich calcium binding protein
ENSCAFG00000011233	75.0459595088322	-2.87253044321269	0.587058969748086	-4.89308671059966	9.92666441685076e-07	2.61992008254013e-05	PRKAR1B	protein kinase cAMP-dependent type I regulatory subunit beta
ENSCAFG00000024782	115.537887970788	1.88520830869529	0.385266178717073	4.89326188707502	9.91782902386177e-07	2.61992008254013e-05	LRRC73	leucine rich repeat containing 73
ENSCAFG00000019740	4133.38665556664	-0.837269158453632	0.171126932059743	-4.89267906796416	9.94725406826908e-07	2.62155490357812e-05	LOC479600	beta-catenin-interacting protein 1
ENSCAFG00000014201	371.698652701278	0.929129398255501	0.189966255439109	4.89102338785279	1.00313042958257e-06	2.63988558571216e-05	POLE2	DNA polymerase epsilon 2, accessory subunit
ENSCAFG00000011057	137.154946445063	1.31772180645148	0.269627963208474	4.88718525619922	1.02287835467492e-06	2.6867344028222e-05	TRAIP	TRAF interacting protein
ENSCAFG00000012586	25.7016846344107	-4.19916660241267	0.859271630373159	-4.88689077351371	1.02440888445694e-06	2.6867344028222e-05	RERGL	RERG like
ENSCAFG00000023746	526.39699693369	-0.834106910100464	0.170698803286297	-4.88642506006031	1.02683386105335e-06	2.6867344028222e-05	TDRD3	tudor domain containing 3
ENSCAFG00000031536	253.299699820479	-1.69815574158637	0.347523356997843	-4.88645067271525	1.0267003521379e-06	2.6867344028222e-05	LDLRAD4	low density lipoprotein receptor class A domain containing 4
ENSCAFG00000007406	719.952929533244	-1.13117509825544	0.231954941397621	-4.87670187769944	1.07874280736637e-06	2.81850577689367e-05	FAM149A	family with sequence similarity 149 member A
ENSCAFG00000009199	94.5581739188223	-2.78600935748989	0.571745184405531	-4.87281648097593	1.10018413142439e-06	2.87040877039678e-05	ENDOU	endonuclease, poly(U) specific
ENSCAFG00000016357	3426.79586876529	0.993130465894309	0.203879991498238	4.87115218416561	1.10949338449191e-06	2.8905556545039e-05	DBN1	drebrin 1
ENSCAFG00000013156	115.965270604571	1.84617152442903	0.379182108978946	4.86882550814531	1.12263480741656e-06	2.9206146396947e-05	CSPG5	chondroitin sulfate proteoglycan 5
ENSCAFG00000013402	19.4250265242629	-4.88678419469012	1.00383277125804	-4.86812578211193	1.1266161763505e-06	2.9267913248957e-05	EVX2	even-skipped homeobox 2
ENSCAFG00000030892	108.047662789656	-2.72926476437363	0.560697719423837	-4.86762237445548	1.12948891393414e-06	2.93007444610465e-05	PERP	p53 apoptosis effector related to PMP22
ENSCAFG00000009773	1913.99786393297	-0.986186123070291	0.202761967185402	-4.86376284842678	1.15174900350612e-06	2.98357056939543e-05	NEDD9	neural precursor cell expressed, developmentally down-regulated 9
ENSCAFG00000028589	3095.63229320645	-1.76573315907457	0.363477500156021	-4.85788847539843	1.18644200630083e-06	3.06907604783302e-05	SELENOP	selenoprotein P
ENSCAFG00000017877	199.317434683649	2.53754998947449	0.522540203822132	4.85618134435117	1.19671113418956e-06	3.09124914393278e-05	STRA6	signaling receptor and transporter of retinol STRA6
ENSCAFG00000005221	647.738232827253	-0.886201034810971	0.182638578282888	-4.85221163646127	1.22092231998524e-06	3.14932243190526e-05	ANKRD16	ankyrin repeat domain 16
ENSCAFG00000013677	652.790053521956	1.40284797559765	0.289247141247793	4.84999772010144	1.23462893498609e-06	3.1801736258885e-05	POLA2	DNA polymerase alpha 2, accessory subunit
ENSCAFG00000014602	178.704075362825	-2.73191890971983	0.563332167722503	-4.84957022916819	1.23729257836487e-06	3.18253321251451e-05	NA	NA
ENSCAFG00000009663	3869.55502099888	-1.95228978952586	0.402905443542621	-4.84552845044731	1.26275113986041e-06	3.24343596727756e-05	SCD	stearoyl-CoA desaturase
ENSCAFG00000012468	131.335290540354	2.47102677656186	0.510861737733585	4.83697758913097	1.31828284812224e-06	3.38130266861326e-05	OSM	oncostatin M
ENSCAFG00000005613	372.609591877399	1.43215440386182	0.296232255711901	4.83456604150039	1.33436401480997e-06	3.41773601599218e-05	SLC4A7	solute carrier family 4 member 7
ENSCAFG00000005260	257.273360469812	-1.81749452659182	0.376055180751173	-4.83305275295332	1.34455139607525e-06	3.4389923418436e-05	SPRY2	sprouty RTK signaling antagonist 2
ENSCAFG00000010551	140.717807069096	1.25525081352205	0.259929635958545	4.82919467375489	1.37086337574267e-06	3.50137348326083e-05	CHEK1	checkpoint kinase 1
ENSCAFG00000007614	196.606388809486	1.51099503476942	0.312971276050671	4.82790323072582	1.37978107947471e-06	3.51921473925965e-05	CCNE1	cyclin E1
ENSCAFG00000002714	244.723908461297	-3.77803070138626	0.783708480306021	-4.82070922584762	1.43048736955269e-06	3.64344132684254e-05	EPHA5	EPH receptor A5
ENSCAFG00000030542	298.059671777699	1.54573103923101	0.321034605888635	4.81484242158994	1.47316091488713e-06	3.7468901425991e-05	FEN1	flap structure-specific endonuclease 1
ENSCAFG00000015598	3732.23082742735	-0.743629061018324	0.154495411036733	-4.81327604508279	1.48475973427424e-06	3.7711240614879e-05	DHRS7	dehydrogenase/reductase 7
ENSCAFG00000005373	167.076886421293	-1.60636307848692	0.33383297145762	-4.81187664439804	1.49519634137453e-06	3.7923426981576e-05	SLC24A3	solute carrier family 24 member 3
ENSCAFG00000010205	157.121074180445	-2.92992254208554	0.609287586740051	-4.80876782302734	1.51863464986036e-06	3.84643332525827e-05	NA	NA
ENSCAFG00000000889	577.156131899927	1.41066615138305	0.293404460664012	4.80792332942223	1.52506229446215e-06	3.85734853395142e-05	CALHM5	calcium homeostasis modulator family member 5
ENSCAFG00000011203	326.756838809588	-1.15741864801561	0.240855602925878	-4.80544622568653	1.54406736113252e-06	3.90000148593402e-05	CYP2U1	cytochrome P450 family 2 subfamily U member 1
ENSCAFG00000019916	1551.8260985651	-1.42276551859731	0.29648747648526	-4.79873732092708	1.59669037705449e-06	4.02733081115502e-05	FOXC2	forkhead box C2
ENSCAFG00000007200	2082.2709156564	0.894119705892117	0.186378056031203	4.79734430614742	1.60783094779161e-06	4.04982149242504e-05	SLC20A1	solute carrier family 20 member 1
ENSCAFG00000014290	6340.35155721715	-1.51830873026787	0.316629615209835	-4.79522021103953	1.62496225242172e-06	4.08731872636077e-05	ANKH	ANKH inorganic pyrophosphate transport regulator
ENSCAFG00000008476	13.0919984994259	-5.52356617265776	1.15243266585872	-4.79296217149654	1.64336620910234e-06	4.12790924606382e-05	NPY2R	neuropeptide Y receptor Y2
ENSCAFG00000015043	12902.5744782806	-2.62537264276289	0.547824025681217	-4.79236491955286	1.64826746443754e-06	4.1345177403405e-05	MMP13	matrix metallopeptidase 13
ENSCAFG00000001143	24.4837970928687	-2.66191538617529	0.555495029231414	-4.79196976768332	1.65151793675907e-06	4.13697292246483e-05	MCHR1	melanin concentrating hormone receptor 1
ENSCAFG00000014529	83.8208477307964	2.12705820081623	0.443913575058511	4.7916043129248	1.65452960759742e-06	4.13882399504899e-05	CENPL	centromere protein L
ENSCAFG00000013528	24.9961102854103	-2.23082650345542	0.466047257538548	-4.78669591413892	1.69549426155885e-06	4.23294235013805e-05	LOC489397	nicotinamide N-methyltransferase
ENSCAFG00000047709	578.859229818667	-0.817138353020506	0.170715837388263	-4.7865409883564	1.69680298478984e-06	4.23294235013805e-05	NA	NA
ENSCAFG00000042795	1009.36743272305	-2.05431101840303	0.42949855782927	-4.78304520691694	1.72659274741671e-06	4.30136532465195e-05	CLDN5	claudin 5
ENSCAFG00000007500	932.999555607764	-0.889907719265969	0.186110356502425	-4.78161310305357	1.73894118566145e-06	4.32621010001102e-05	SBF2	SET binding factor 2
ENSCAFG00000002432	585.307560653452	-1.06930520420137	0.223649517914969	-4.78116480719586	1.742824066454e-06	4.32995485323243e-05	TSPAN13	tetraspanin 13
ENSCAFG00000003560	2130.34935473699	0.994425311797706	0.208192845901705	4.77646245475317	1.78405844618832e-06	4.42636081247077e-05	CDK5RAP2	CDK5 regulatory subunit associated protein 2
ENSCAFG00000010603	571.275083147896	2.28823274825838	0.479429211174823	4.77282713469034	1.81657703559014e-06	4.49479407542556e-05	RGS1	regulator of G protein signaling 1
ENSCAFG00000016522	9634.9020217017	1.05078199249625	0.22015620606484	4.77289289853939	1.81598373977428e-06	4.49479407542556e-05	PLOD1	procollagen-lysine,2-oxoglutarate 5-dioxygenase 1
ENSCAFG00000012317	755.962683388198	-1.08290554263288	0.226982979878412	-4.7708667108563	1.83434899419952e-06	4.53260916327917e-05	TMEM237	transmembrane protein 237
ENSCAFG00000017584	4575.59302543786	0.871514513989173	0.183353880550373	4.75318281441958	2.00239136158011e-06	4.94113131243026e-05	SMARCA4	SWI/SNF related, matrix associated, actin dependent regulator of chromatin, subfamily a, member 4
ENSCAFG00000016192	702.428609314764	-2.11604356649782	0.445244047636612	-4.75254768195091	2.00869378257653e-06	4.94997597760504e-05	SDK1	sidekick cell adhesion molecule 1
ENSCAFG00000005133	16333.9030647695	-2.25904969195304	0.475903631451791	-4.74686374016853	2.06595027405704e-06	5.08419195146658e-05	LTBP4	latent transforming growth factor beta binding protein 4
ENSCAFG00000002744	15355.0011073557	-1.15359267407806	0.243109039037535	-4.74516570278552	2.08335718010145e-06	5.1201103383033e-05	SPTBN1	spectrin beta, non-erythrocytic 1
ENSCAFG00000028801	18.9599107923735	4.02423017952836	0.848129392408719	4.74483046519517	2.0868103759111e-06	5.12168514227991e-05	NA	NA
ENSCAFG00000014413	503.832341251107	-1.96173118038941	0.413546961458883	-4.74367209341581	2.09878483159426e-06	5.14414139544589e-05	SPOCK2	SPARC (osteonectin), cwcv and kazal like domains proteoglycan 2
ENSCAFG00000001745	30.3493333317188	2.67513490451847	0.563974198030443	4.74336399406355	2.1019808462034e-06	5.14505015997448e-05	CHRNA5	cholinergic receptor nicotinic alpha 5 subunit
ENSCAFG00000016173	1904.86038122588	-0.721775292291627	0.152294853676748	-4.73932818389009	2.14427967862663e-06	5.24154056744557e-05	THRA	thyroid hormone receptor alpha
ENSCAFG00000031079	2690.34923192885	-0.932325823668256	0.196796517678942	-4.7375117947426	2.16358268206384e-06	5.2816359548344e-05	ZFP36L2	ZFP36 ring finger protein like 2
ENSCAFG00000000593	1166.14323820677	1.52052075991332	0.321022551940148	4.73649203373352	2.17449284638823e-06	5.30116321627523e-05	LMNB1	lamin B1
ENSCAFG00000032086	89.8544036679358	1.70481711344932	0.360071998510248	4.73465618127148	2.19426748188449e-06	5.34221993483938e-05	CBX2	chromobox 2
ENSCAFG00000016823	663.814721517148	-2.27706483116151	0.481068504527845	-4.73334838953213	2.20845938972387e-06	5.36959331725786e-05	PAPLN	papilin, proteoglycan like sulfated glycoprotein
ENSCAFG00000007034	2075.36888124386	1.13607225768345	0.240164182908546	4.73039836300678	2.2407969140318e-06	5.44095368019107e-05	LYN	LYN proto-oncogene, Src family tyrosine kinase
ENSCAFG00000020367	577.79533083007	2.37465947737556	0.502223510199192	4.72829214314105	2.26416251043442e-06	5.49036797303877e-05	PLEKHG4	pleckstrin homology and RhoGEF domain containing G4
ENSCAFG00000001763	1531.90335796563	1.06245331534443	0.224732269169852	4.7276402239388	2.27144194230523e-06	5.50069537384581e-05	RRP36	ribosomal RNA processing 36
ENSCAFG00000005859	21890.1153245162	0.852874870578255	0.180509387041815	4.72482281700224	2.30316078800325e-06	5.57010107706869e-05	P4HB	prolyl 4-hydroxylase subunit beta
ENSCAFG00000031331	275.305766971918	1.68511991742844	0.356992167078968	4.72032742683593	2.35465305884883e-06	5.68708048470769e-05	OCIAD2	OCIA domain containing 2
ENSCAFG00000023144	20.1577314270394	3.62258004250111	0.76768771634802	4.71881986041688	2.37216757863314e-06	5.72179387741564e-05	LOC100688904	UDP-glucuronosyltransferase 3A2-like
ENSCAFG00000030025	1757.71801023768	-1.91043284396879	0.405001941139269	-4.71709552451712	2.39235382371342e-06	5.76285125445042e-05	FGL2	fibrinogen like 2
ENSCAFG00000013547	419.844261642674	-1.59245683058482	0.33773175211125	-4.71515284135989	2.41529375185873e-06	5.81042463871854e-05	FZD5	frizzled class receptor 5
ENSCAFG00000030899	557.480132029959	-0.96789296151138	0.205354177830506	-4.71328595179717	2.43753756120903e-06	5.8562000695485e-05	ZFP62	ZFP62 zinc finger protein
ENSCAFG00000007026	2075.10529970911	-2.47428395627625	0.525256422153397	-4.71062104511243	2.46963067987376e-06	5.92548673401595e-05	NA	NA
ENSCAFG00000019626	962.248150209212	0.776432855027433	0.164872124501682	4.7093033911837	2.48564849451877e-06	5.95607167548439e-05	WDR24	WD repeat domain 24
ENSCAFG00000019241	61.3331216831681	5.1344482085688	1.09103323991151	4.70604196164111	2.52572551760107e-06	6.04415077543143e-05	DUSP9	dual specificity phosphatase 9
ENSCAFG00000001003	265.872992271717	1.33306976492934	0.283391370841385	4.70398855466725	2.55127556013104e-06	6.09728073826068e-05	CENPM	centromere protein M
ENSCAFG00000014178	1311.27958533026	0.92044734784821	0.195841774161669	4.69995409196188	2.60219982328932e-06	6.21083368046156e-05	RANBP1	RAN binding protein 1
ENSCAFG00000004722	871.495126015611	1.63813423101679	0.348593415281667	4.69926900280993	2.61094357162566e-06	6.22354625430299e-05	JPT1	Jupiter microtubule associated homolog 1
ENSCAFG00000006524	251.624125387146	-1.32286398344814	0.281580351294245	-4.69799819968892	2.6272374722595e-06	6.25419890291736e-05	ZNF567	zinc finger protein 567
ENSCAFG00000013907	76.666154476708	2.54501720479716	0.541956042559586	4.69598455398225	2.65325591519423e-06	6.30789079263736e-05	VGF	VGF nerve growth factor inducible
ENSCAFG00000030603	177.243342254552	-1.16573913813546	0.24830771157643	-4.69473594168517	2.66951333513507e-06	6.33826692909318e-05	NA	NA
ENSCAFG00000002129	794.325942187762	-2.42889229472481	0.517786176364372	-4.69091761348138	2.7198248048793e-06	6.43256227553986e-05	PDK4	pyruvate dehydrogenase kinase 4
ENSCAFG00000009839	244.783269522262	2.25776690376825	0.481288620359279	4.69108723593515	2.71757062281929e-06	6.43256227553986e-05	CD101	CD101 molecule
ENSCAFG00000017029	1654.2848992339	-2.40312753425812	0.512250024129951	-4.69131756184843	2.71451259770756e-06	6.43256227553986e-05	DAPK2	death associated protein kinase 2
ENSCAFG00000031264	268.148214622282	-1.25929538009552	0.268591498675958	-4.68851540835549	2.7519419786202e-06	6.50007981487062e-05	CYYR1	cysteine and tyrosine rich 1
ENSCAFG00000041427	231.586093963222	0.881406404434883	0.188081986523554	4.68628825506637	2.782043622726e-06	6.56266792920507e-05	NA	NA
ENSCAFG00000015887	1453.39359410408	-0.90736114512453	0.193652547325826	-4.68551102298629	2.792622673817e-06	6.57910110127831e-05	APBB2	amyloid beta precursor protein binding family B member 2
ENSCAFG00000013489	727.250526146594	0.911667798936593	0.194593677210184	4.68498160889311	2.79985071854583e-06	6.58760742059923e-05	UCK2	uridine-cytidine kinase 2
ENSCAFG00000048836	77.4168120748828	-1.40276229637289	0.299465615775478	-4.68421822899561	2.81030469096247e-06	6.60367209382161e-05	NA	NA
ENSCAFG00000006631	98.8682312767934	2.09355506890414	0.44703598863839	4.68319133607301	2.82442638986185e-06	6.62830270435233e-05	EBF4	EBF family member 4
ENSCAFG00000000741	1087.61794627797	-1.35887777648105	0.290227671821692	-4.68210962776806	2.83937553344801e-06	6.63810962363995e-05	SYBU	syntabulin
ENSCAFG00000004551	400.602021956267	-0.918140553924188	0.196095273239727	-4.68211466169181	2.83930578941376e-06	6.63810962363995e-05	NA	NA
ENSCAFG00000018661	2052.9770329698	-1.95019512807052	0.416521663424194	-4.68209771380942	2.83954060557659e-06	6.63810962363995e-05	LIFR	LIF receptor subunit alpha
ENSCAFG00000000364	48392.0711804841	-3.4459377235083	0.737021265198889	-4.6754929419552	2.93248363448739e-06	6.83783091775287e-05	WIF1	WNT inhibitory factor 1
ENSCAFG00000019389	1535.50611887049	1.07206201949255	0.22928586581911	4.67565680798801	2.93014278717102e-06	6.83783091775287e-05	LMNB2	lamin B2
ENSCAFG00000024748	1322.96933742311	-1.58905006134972	0.340207677403967	-4.67082363771251	2.99994425384899e-06	6.9861873154532e-05	CD55	CD55 molecule
ENSCAFG00000001605	1866.94372382779	1.10993594983765	0.237714904793859	4.66918955208197	3.02390277675136e-06	7.0329876714456e-05	TOMM6	translocase of outer mitochondrial membrane 6
ENSCAFG00000009893	2072.73934960223	-0.992097947451773	0.212620720671442	-4.66604545558304	3.07051802732856e-06	7.12321067460897e-05	DTNBP1	dystrobrevin binding protein 1
ENSCAFG00000015735	1266.51902839639	-0.740377641067182	0.158668362898585	-4.66619575283829	3.06827407614285e-06	7.12321067460897e-05	EPS15L1	epidermal growth factor receptor pathway substrate 15 like 1
ENSCAFG00000001614	1287.09758377199	1.23118768257275	0.263894436100887	4.66545525083396	3.07934507456688e-06	7.13459963777831e-05	BYSL	bystin like
ENSCAFG00000003492	2430.95917843628	-1.96398780543388	0.421190592541898	-4.66294319059017	3.11718825188888e-06	7.20701657948478e-05	CPED1	cadherin like and PC-esterase domain containing 1
ENSCAFG00000010838	652.656045413279	1.27578354222714	0.27360562954656	4.66285560111268	3.11851576774148e-06	7.20701657948478e-05	TRIP13	thyroid hormone receptor interactor 13
ENSCAFG00000009884	999.531555908574	-2.90346306651853	0.622871030370466	-4.66141933875402	3.14036142716148e-06	7.24830442966257e-05	MMRN1	multimerin 1
ENSCAFG00000015625	40.9344830158348	-3.28430025877578	0.705462712810498	-4.65552636466276	3.23154049154191e-06	7.44073751624793e-05	FMN2	formin 2
ENSCAFG00000016395	1336.90141046301	-0.667438826211318	0.143373580291744	-4.65524279196474	3.23599149572696e-06	7.44073751624793e-05	SMIM20	small integral membrane protein 20
ENSCAFG00000024350	286.712859078715	1.43999872734799	0.30931314876746	4.6554720776858	3.2323921342411e-06	7.44073751624793e-05	CENPP	centromere protein P
ENSCAFG00000001460	2102.69035718153	-2.28915924652642	0.491837616078547	-4.6542988411054	3.25085030825411e-06	7.44628020688264e-05	PTPRD	protein tyrosine phosphatase receptor type D
ENSCAFG00000002848	369.352902135812	-0.764624031562482	0.164301270378082	-4.65379257143274	3.25884648008647e-06	7.44628020688264e-05	BCKDHB	branched chain keto acid dehydrogenase E1 subunit beta
ENSCAFG00000007038	5446.32800342433	0.892980374496554	0.191873602387913	4.65400327811226	3.25551622787829e-06	7.44628020688264e-05	HM13	histocompatibility minor 13
ENSCAFG00000011655	2338.35631502839	-0.719340187267447	0.154568875618714	-4.6538488708548	3.25795633913243e-06	7.44628020688264e-05	SSH3	slingshot protein phosphatase 3
ENSCAFG00000046401	110.934411918352	-1.95489590732145	0.419982867365956	-4.65470393966817	3.24446561866005e-06	7.44628020688264e-05	MIA	MIA SH3 domain containing
ENSCAFG00000019880	782.290548193693	1.08323228987831	0.2328190213983	4.65267950776732	3.27649291409183e-06	7.47721960633161e-05	GPSM2	G protein signaling modulator 2
ENSCAFG00000031187	49.3483073126859	-3.31189207719947	0.711985040001956	-4.65163155280675	3.29319085176758e-06	7.50591972484848e-05	FGF12	fibroblast growth factor 12
ENSCAFG00000003987	1567.94817699127	-0.922633453105884	0.198451088514869	-4.64917305322191	3.33268509218025e-06	7.58644102671182e-05	JCAD	junctional cadherin 5 associated
ENSCAFG00000003458	78.2120872995976	1.65225783217001	0.355411603655007	4.64885731129316	3.33779008031964e-06	7.58857617387029e-05	MMS22L	MMS22 like, DNA repair protein
ENSCAFG00000019631	281.511170765965	-2.57215407676636	0.553692646201484	-4.6454546478307	3.39328315810301e-06	7.70512214366756e-05	F8	coagulation factor VIII
ENSCAFG00000018151	111.836297225375	-1.23878335587454	0.266911359090995	-4.64117885463321	3.46427104602185e-06	7.85651805966426e-05	SLC47A2	solute carrier family 47 member 2
ENSCAFG00000017779	2921.60330359364	-0.86771194855134	0.187039637233275	-4.63918750798867	3.49781590896566e-06	7.92272705449921e-05	NEO1	neogenin 1
ENSCAFG00000000327	111.470765727765	-7.53146720164469	1.62482353984286	-4.63525239323716	3.56502227949837e-06	8.05491572356636e-05	NA	NA
ENSCAFG00000001092	929.133562724398	-1.08073123418821	0.233143310422066	-4.63548034996901	3.56109554128715e-06	8.05491572356636e-05	TOB2	transducer of ERBB2, 2
ENSCAFG00000016614	52.0439801656609	-1.7877591876666	0.386051930977803	-4.63087746547081	3.6411932340096e-06	8.21682403773839e-05	SRCIN1	SRC kinase signaling inhibitor 1
ENSCAFG00000006521	1093.57711800216	-1.07051525429595	0.231251757702174	-4.62921996759327	3.67045714788508e-06	8.27261078219494e-05	FRMD4B	FERM domain containing 4B
ENSCAFG00000009190	997.440816571788	-1.5957250187682	0.344735077810535	-4.62884435463572	3.67712004183467e-06	8.27738357006813e-05	ST3GAL6	ST3 beta-galactoside alpha-2,3-sialyltransferase 6
ENSCAFG00000009306	125.89748689224	-2.45111889889573	0.529671153034583	-4.62762392260333	3.69884908526601e-06	8.31601736935548e-05	F2RL2	coagulation factor II thrombin receptor like 2
ENSCAFG00000005419	10287.824699315	-0.997149392819563	0.215494931577519	-4.62725218416966	3.70549208113342e-06	8.32068018366471e-05	PNP	purine nucleoside phosphorylase
ENSCAFG00000012724	2127.4608027346	-1.2273962743916	0.265370062781196	-4.62522509708873	3.74191799881201e-06	8.39212668428147e-05	EPS8	epidermal growth factor receptor pathway substrate 8
ENSCAFG00000011487	464.409904002095	1.24194547736408	0.268588833405822	4.6239654181288	3.76472657923872e-06	8.43289492429476e-05	BCAT1	branched chain amino acid transaminase 1
ENSCAFG00000006612	1715.21096467618	-0.924492883457407	0.200152085069252	-4.61895204907576	3.85682964835598e-06	8.62859026120526e-05	SUCLG2	succinate-CoA ligase GDP-forming subunit beta
ENSCAFG00000004210	10.8668193988177	-4.38748159298691	0.950718335876807	-4.61491214318542	3.9326163947741e-06	8.78734689143939e-05	ARMC3	armadillo repeat containing 3
ENSCAFG00000020008	1799.37505090221	-0.864176644612863	0.187271506731916	-4.61456555614707	3.93918427202243e-06	8.79123587963241e-05	SH3GLB2	SH3 domain containing GRB2 like, endophilin B2
ENSCAFG00000016281	181.052622125789	0.905073320286725	0.196207830772614	4.61282975670639	3.9722364280543e-06	8.85414903198248e-05	F12	coagulation factor XII
ENSCAFG00000013250	999.140913577237	-1.40860027517601	0.305979119631275	-4.60358300551182	4.15283568694393e-06	9.24539006050561e-05	RGS5	regulator of G protein signaling 5
ENSCAFG00000000771	1315.44824908474	0.710224001272709	0.154321348576703	4.60224076463215	4.17969633519671e-06	9.29382783397647e-05	AGPAT1	1-acylglycerol-3-phosphate O-acyltransferase 1
ENSCAFG00000001487	13379.6535940483	1.58281191033371	0.343943353601748	4.60195521663271	4.18543210044413e-06	9.2952321928278e-05	LGALS1	galectin 1
ENSCAFG00000003647	82.2124060171793	3.24637519266963	0.705953070439814	4.59857082376186	4.25399101430561e-06	9.42450491016052e-05	LRATD1	LRAT domain containing 1
ENSCAFG00000004298	58.3583470176011	-2.35260544826784	0.511567607159959	-4.59881629591184	4.24898241524665e-06	9.42450491016052e-05	LOC485559	cystatin 9 (testatin)
ENSCAFG00000019901	435.760612274783	1.54714325758924	0.33649219203652	4.59785782316555	4.26857113679182e-06	9.44531579248067e-05	SLC7A5	solute carrier family 7 member 5
ENSCAFG00000031495	83.2962821722317	-1.83074418842729	0.39826048718135	-4.59685117492877	4.28923759676967e-06	9.47952741198695e-05	ZNF461	zinc finger protein 461
ENSCAFG00000019489	119.125800875226	2.45425651080065	0.53410309066476	4.59509887453753	4.32544117644033e-06	9.54795263807939e-05	TP73	tumor protein p73
ENSCAFG00000015551	232.602634741098	1.31853109305421	0.287065011687912	4.5931445469491	4.36616411147836e-06	9.62617610582717e-05	HAUS8	HAUS augmin like complex subunit 8
ENSCAFG00000011666	12519.937974712	1.13834352076099	0.247978311452679	4.59049629821443	4.42193300468469e-06	9.73460486000973e-05	HSPA8	heat shock protein family A (Hsp70) member 8
ENSCAFG00000013708	1108.59855149174	-0.910592125859488	0.198372999088662	-4.59030276319261	4.42603526664546e-06	9.73460486000973e-05	NA	NA
ENSCAFG00000008837	489.527215587669	-1.24285293847843	0.271240959799306	-4.58209902884148	4.60331794509867e-06	0.000101123067669713	ANXA3	annexin A3
ENSCAFG00000005178	921.48287193774	-1.11331564139253	0.243053644716117	-4.58053464984189	4.63788766640561e-06	0.000101759725654112	HNMT	histamine N-methyltransferase
ENSCAFG00000015278	41.6727057334985	-3.53706949030322	0.77225368382007	-4.58019115273957	4.64551150920272e-06	0.000101804344276884	NTF3	neurotrophin 3
ENSCAFG00000002656	30606.7160921688	-0.991067677951354	0.216579021778363	-4.57600957753685	4.73928857156288e-06	0.000103610065038093	EEF1A1	eukaryotic translation elongation factor 1 alpha 1
ENSCAFG00000018420	2666.44422958002	1.1455621581319	0.250336438391242	4.57609034263537	4.7374602612093e-06	0.000103610065038093	SMCHD1	structural maintenance of chromosomes flexible hinge domain containing 1
ENSCAFG00000012049	1874.87081426957	0.678801218335624	0.148433875791235	4.57308828404053	4.80587520292492e-06	0.000104939800144443	IPO4	importin 4
ENSCAFG00000018564	166.458489862341	-1.57570072160882	0.344873903104103	-4.56891840010631	4.90247590835147e-06	0.000106920944631124	GRIA3	glutamate ionotropic receptor AMPA type subunit 3
ENSCAFG00000000157	90.7485321652302	-2.51303027897806	0.550063834902206	-4.56861571243789	4.90955998309954e-06	0.000106947364655772	DCC	DCC netrin 1 receptor
ENSCAFG00000014493	171.76034981733	2.06012706040134	0.451122791534918	4.56666588134881	4.95542918342616e-06	0.000107817587645608	PILRA	paired immunoglobin like type 2 receptor alpha
ENSCAFG00000008101	5013.30132301194	1.43125589329906	0.313473075863754	4.56580167006473	4.97589050553298e-06	0.00010813358233444	PLOD2	procollagen-lysine,2-oxoglutarate 5-dioxygenase 2
ENSCAFG00000008716	484.401674496516	1.42989352024925	0.31350947793084	4.56092597163741	5.09285349110835e-06	0.000110543450448837	MTHFD2	methylenetetrahydrofolate dehydrogenase (NADP+ dependent) 2, methenyltetrahydrofolate cyclohydrolase
ENSCAFG00000034990	23.884743943621	-5.74370533650458	1.26031063039584	-4.55737276031749	5.17974496685835e-06	0.000112295637608878	NA	NA
ENSCAFG00000000280	5077.88971388714	1.15651034389275	0.253912505890051	4.55475928544277	5.24455994567936e-06	0.000113565613758343	CDK4	cyclin dependent kinase 4
ENSCAFG00000000443	10966.3374794375	1.33250680373592	0.29258834763594	4.55420325006902	5.25844962800243e-06	0.000113608937097589	TUBB	tubulin beta class I
ENSCAFG00000047167	69.8411975863227	-2.01694418868042	0.442877598737585	-4.55417974273182	5.25903761316061e-06	0.000113608937097589	NA	NA
ENSCAFG00000004578	148.719090945339	1.25232680592795	0.275094866365347	4.5523452417493	5.30511834098357e-06	0.000114468613871625	CCDC163	coiled-coil domain containing 163
ENSCAFG00000018169	358.288676260536	-1.422396185206	0.31269383384084	-4.54884628754781	5.39408240171622e-06	0.000116250455168821	CCL14	C-C motif chemokine ligand 14
ENSCAFG00000014645	1537.87642157356	1.72417712026245	0.379852194378262	4.53907373915417	5.6501876167122e-06	0.000121625965352182	SLC11A1	solute carrier family 11 member 1
ENSCAFG00000003653	1938.49524096842	0.863141598348962	0.190207494420244	4.53789479210499	5.68185927860633e-06	0.000122163328598229	PREP	prolyl endopeptidase
ENSCAFG00000004389	1331.77988962843	0.697591522465121	0.153753810824343	4.53706817883096	5.70416698794744e-06	0.000122498331388574	ABHD12	abhydrolase domain containing 12, lysophospholipase
ENSCAFG00000005730	3107.94745841675	-1.36816332006314	0.301740423810197	-4.5342394061319	5.78114278209223e-06	0.00012396937816307	DOCK9	dedicator of cytokinesis 9
ENSCAFG00000023437	75.5740039400805	-3.47102742075116	0.765546476767796	-4.53405185196089	5.78628144740045e-06	0.00012396937816307	LOC486353	SEC14-like protein 4
ENSCAFG00000011580	879.459384894011	-1.31328721557904	0.289703114913405	-4.53321744908265	5.80919570397115e-06	0.000124314057538212	ENPEP	glutamyl aminopeptidase
ENSCAFG00000005564	4208.00862429473	1.08367512714248	0.239143524169767	4.53148430803077	5.85706885410008e-06	0.000125191409509409	UCP2	uncoupling protein 2
ENSCAFG00000008725	168.898447739673	-2.20139444412211	0.485863066114086	-4.53089480896083	5.87343799555751e-06	0.000125394114111486	ADRA1A	adrenoceptor alpha 1A
ENSCAFG00000007047	1243.35143946376	-3.10232002685476	0.685215890663285	-4.52750741646072	5.96835070550322e-06	0.000127271235009273	MAL	mal, T cell differentiation protein
ENSCAFG00000019132	329.994948907112	-1.51221308746614	0.334185038090184	-4.52507717313799	6.03734711155645e-06	0.000128591962863806	RPH3AL	rabphilin 3A like (without C2 domains)
ENSCAFG00000011339	37.2751653498018	-3.81186716229245	0.842697062794626	-4.52341337188384	6.08502313911424e-06	0.000129456023815899	LHX9	LIM homeobox 9
ENSCAFG00000019387	3597.81068219344	-0.744597344580737	0.164632131100134	-4.52279478863001	6.10284027643519e-06	0.000129683575582452	SKI	SKI proto-oncogene
ENSCAFG00000010890	2029.67574528993	0.906632033567094	0.200474912137538	4.52242140375693	6.11361908204447e-06	0.000129761208744886	HSPE1	heat shock 10kDa protein 1 (chaperonin 10)
ENSCAFG00000035612	53.8753401315636	-3.84075196159331	0.849319920725654	-4.52214986116397	6.12146936300683e-06	0.000129776575750544	NA	NA
ENSCAFG00000008740	1522.77516515562	0.897489995001789	0.198515223852558	4.52101343959582	6.15442803099706e-06	0.000130323591712195	CIAPIN1	cytokine induced apoptosis inhibitor 1
ENSCAFG00000019838	2152.77200783171	-0.562768120686701	0.124485509055191	-4.52075205345544	6.16203277570997e-06	0.000130333076513884	RXRA	retinoid X receptor alpha
ENSCAFG00000044295	84.5944385206729	13.4848826174946	2.98508468541646	4.51742045489515	6.25975315602573e-06	0.000132246362789309	NA	NA
ENSCAFG00000030589	328.386397751412	-1.12757554115789	0.249745050363295	-4.51490645967816	6.33447192616156e-06	0.000133669835744297	HYKK	hydroxylysine kinase
ENSCAFG00000007890	488.661225059004	-1.09238372592788	0.242011916961735	-4.51376006455332	6.36882667338679e-06	0.000134239239061397	CDKN2AIP	CDKN2A interacting protein
ENSCAFG00000001835	316.124753887727	-2.54597148351642	0.56477740579995	-4.50792021311531	6.54661837987569e-06	0.00013782712984499	ABCB1	ATP binding cassette subfamily B member 1
ENSCAFG00000007550	81.3178463083118	-1.97821895436775	0.43893606022087	-4.50684993475432	6.5797132665734e-06	0.000138363924131141	NA	NA
ENSCAFG00000005896	111.527360708065	2.38242995736199	0.528697745896874	4.50622302790506	6.59917259717667e-06	0.000138613070550386	RYR1	ryanodine receptor 1
ENSCAFG00000006540	1930.74842999072	-2.78193564176184	0.617534123300033	-4.50490999087709	6.64010813586973e-06	0.000139312222652447	LOC477071	inhibitor of carbonic anhydrase
ENSCAFG00000005750	142.302867492951	3.33635505302314	0.741056811059407	4.50215827347099	6.72668569736975e-06	0.000140966252284005	IDO1	indoleamine 2,3-dioxygenase 1
ENSCAFG00000008626	382.58257991313	-2.03717161667471	0.453224835600764	-4.49483668293326	6.96233624590293e-06	0.000145736902728895	P2RY1	purinergic receptor P2Y1
ENSCAFG00000019848	54474.2888334712	1.25965588173569	0.280274291929823	4.49436825997259	6.97767848981259e-06	0.000145890359331776	COL5A1	collagen type V alpha 1 chain
ENSCAFG00000016160	2881.22809456637	-0.731681025360342	0.163009816947372	-4.4885703147349	7.1702757870944e-06	0.000149745289402266	EPHX1	epoxide hydrolase 1
ENSCAFG00000041016	469.98260347684	-1.38544857472792	0.30873548233578	-4.48749383856406	7.20658955937057e-06	0.000150331274302059	NA	NA
ENSCAFG00000030478	2776.50085787851	0.907293721693384	0.202215060688098	4.48677620057598	7.23089594847842e-06	0.000150665727823502	ABCF1	ATP binding cassette subfamily F member 1
ENSCAFG00000006091	635.904019977501	-1.54007770170402	0.343387557745316	-4.48495487668854	7.29293665214826e-06	0.000151784764996882	KITLG	KIT ligand
ENSCAFG00000031063	89.7312652724592	-3.08013872897703	0.686820469298653	-4.48463443747143	7.30390446696531e-06	0.000151839502566102	SBK3	SH3 domain binding kinase family member 3
ENSCAFG00000013214	17278.0202377816	0.689329008378432	0.153787001980527	4.48236196493198	7.38213920102808e-06	0.000153290920170949	PDIA3	protein disulfide isomerase family A member 3
ENSCAFG00000029442	7517.56192382063	-1.79213521356617	0.400079155723341	-4.47945159833682	7.48350565388488e-06	0.00015521881715592	CCN2	cellular communication network factor 2
ENSCAFG00000011462	1234.46249697198	-1.9808355267117	0.442235500436602	-4.4791418254665	7.49437290561546e-06	0.000155267377683917	CFI	complement factor I
ENSCAFG00000001436	95.0864017469928	-3.21388178656156	0.718128988320001	-4.4753544820411	7.62846407045886e-06	0.000157865862712644	SOX10	SRY-box transcription factor 10
ENSCAFG00000020210	427.310726494604	-0.787909423990163	0.176132230861123	-4.47339717516786	7.69865872750915e-06	0.000159137655035947	ZNF821	zinc finger protein 821
ENSCAFG00000005458	959.636746177834	-2.71219373420843	0.606453490835858	-4.47222050032277	7.74115444836125e-06	0.000159834652674724	CLDN10	claudin 10
ENSCAFG00000041982	25.6552178691218	-3.57608729045248	0.800932277497676	-4.46490594888387	8.01039320460936e-06	0.000165206422026207	NA	NA
ENSCAFG00000005250	10.7322399494856	-4.10379056543391	0.919308094088908	-4.46399916613485	8.04438771832331e-06	0.000165719846989124	UCN3	urocortin 3
ENSCAFG00000001406	1115.30774254776	0.965780417731276	0.216498146454814	4.46091771937109	8.16094213113928e-06	0.000167930979830709	MKLN1	muskelin 1
ENSCAFG00000001196	586.470199821061	0.761513175830259	0.170717347035329	4.46066664609466	8.17050966389228e-06	0.000167938094231538	AGO2	argonaute RISC catalytic component 2
ENSCAFG00000011091	1753.45833118414	-1.17843794623123	0.26423049425011	-4.45988624278833	8.20031663425165e-06	0.000168360728552826	XG	Xg glycoprotein
ENSCAFG00000045897	78.3090032880429	1.58313708434244	0.35515822374277	4.45755434763368	8.29000234497617e-06	0.000170010397189596	LOC102153371	uncharacterized LOC102153371
ENSCAFG00000012736	658.020950784734	0.689710824605054	0.154793104813639	4.4556947509737	8.36219442544124e-06	0.000171298000766828	NIT1	nitrilase 1
ENSCAFG00000030893	210.35988966046	-1.13013062556372	0.2537704096734	-4.45335855751734	8.4537405107804e-06	0.000172978728586317	NA	NA
ENSCAFG00000042264	28.8828442328101	-3.12953069994929	0.70282016015541	-4.45281862611522	8.47503412551687e-06	0.00017321980522984	NA	NA
ENSCAFG00000001886	3015.14994243258	1.12860408526337	0.25358714607289	4.45055714668978	8.56477980694513e-06	0.000174857853211074	LOC607182	heat shock cognate 71 kDa protein-like
ENSCAFG00000032571	223.02823260325	-1.36251442553588	0.306228330611538	-4.4493415185164	8.61339600603415e-06	0.000175653476669527	ENHO	energy homeostasis associated
ENSCAFG00000031300	437.707855318663	0.765913544595341	0.172257074939816	4.44634012775928	8.73456158465758e-06	0.00017792516892416	LOC612555	MAGI family member, X-linked
ENSCAFG00000025369	31.1950268437965	-6.7599280815955	1.52060202204533	-4.44556036595484	8.76630597720727e-06	0.000178372288436784	LOC607776	uncharacterized protein CXorf49 homolog
ENSCAFG00000010101	1164.87334576811	-0.912974285768526	0.205393266928047	-4.44500591194335	8.78894504190138e-06	0.000178633346158556	KIF13A	kinesin family member 13A
ENSCAFG00000028858	65.870084282059	-2.02909044601887	0.456522652755075	-4.44466541533805	8.80287563180118e-06	0.00017871702132746	FHL5	four and a half LIM domains 5
ENSCAFG00000014897	59.3393412605153	1.63925875709386	0.368839086422103	4.4443737592872	8.81482480409366e-06	0.000178760327959187	CDKN3	cyclin dependent kinase inhibitor 3
ENSCAFG00000004085	664.141426962416	1.17950384276003	0.265448313406259	4.44344071214662	8.85315601888918e-06	0.000179335482210559	CENPO	centromere protein O
ENSCAFG00000012328	552.790565445645	-1.66478801714252	0.374681827588401	-4.44320459270135	8.86288144470391e-06	0.000179335482210559	PRSS12	serine protease 12
ENSCAFG00000003280	48.6324842307926	-3.98560743584808	0.897586510094826	-4.44036022268986	8.98084215982658e-06	0.000181520662122755	RSPO1	R-spondin 1
ENSCAFG00000014955	944.010389720255	0.743569727626775	0.167511728799364	4.4389114300013	9.04150117624344e-06	0.00018254409969021	RPL22L1	ribosomal protein L22 like 1
ENSCAFG00000010003	2436.18439268822	-1.32513717626764	0.298679294713034	-4.4366556360755	9.13672820436684e-06	0.000184262411217857	MOB2	MOB kinase activator 2
ENSCAFG00000009326	417.600770498323	-0.846305302397299	0.190923610618817	-4.43269064341637	9.30643504950148e-06	0.000187477310493884	BPHL	biphenyl hydrolase like
ENSCAFG00000004639	123.543859118242	-1.82114134971058	0.410911338930013	-4.43195691424022	9.33816805414201e-06	0.000187908705451912	SUSD5	sushi domain containing 5
ENSCAFG00000004033	218.214424021346	-1.91787226695535	0.432999370113216	-4.42927264871974	9.45514282395852e-06	0.000190052545217559	PDZK1IP1	PDZK1 interacting protein 1
ENSCAFG00000031941	126.535667698422	-1.19951281255142	0.270878575014396	-4.42823066566883	9.5009263853046e-06	0.000190762260642538	NA	NA
ENSCAFG00000001254	7115.71305552712	-2.0082781325857	0.453631653967279	-4.42711198617229	9.55031561899687e-06	0.00019154272878585	EGR1	early growth response 1
ENSCAFG00000011915	20371.6682787584	1.2585847467926	0.284364841908101	4.42595061452548	9.60184913202951e-06	0.000192259114784016	NA	NA
ENSCAFG00000014175	302.807244139042	2.11052423119898	0.476865020103413	4.42583150834022	9.60714922044119e-06	0.000192259114784016	NA	NA
ENSCAFG00000006753	11.1581121066427	5.65713438885556	1.27949193030319	4.42139122168206	9.8067430884366e-06	0.00019603797846709	CCNO	cyclin O
ENSCAFG00000019909	1052.76078998404	-0.677732863696589	0.153304280064614	-4.42083458733796	9.83204178965394e-06	0.000196328194113364	MAP1LC3B	microtubule associated protein 1 light chain 3 beta
ENSCAFG00000012123	122.642234518003	1.14460620600446	0.25892762198728	4.42056431530773	9.84434796422974e-06	0.000196358620784872	NA	NA
ENSCAFG00000023337	16.9929718697475	-6.01386392216299	1.36140931515911	-4.4173812057839	9.99039452124531e-06	0.00019905369215142	LOC487079	homeobox protein Mohawk
ENSCAFG00000031611	2300.33963665385	0.805362411970389	0.182464567985	4.41380165400988	1.01571023634824e-05	0.000202154088679102	MAPRE1	microtubule associated protein RP/EB family member 1
ENSCAFG00000019134	2331.1091460113	-1.99004091759759	0.451020484942688	-4.41230716571658	1.02274873641637e-05	0.000203332720948456	ROGDI	rogdi atypical leucine zipper
ENSCAFG00000013464	205.090336605114	1.90052897816806	0.430936895703239	4.41022571313283	1.0326292812201e-05	0.000204849802181909	HOXD3	homeobox D3
ENSCAFG00000016236	62.3155212404741	1.44537029541266	0.327718210454995	4.41040579773077	1.03177083989255e-05	0.000204849802181909	DCP2	decapping mRNA 2
ENSCAFG00000025183	153.902708617274	-1.2138548552288	0.27528356669547	-4.40947082239608	1.03623518131164e-05	0.000205341445994192	EPS8L2	EPS8 like 2
ENSCAFG00000006798	699.2578827959	-2.2343496680923	0.507229460180767	-4.40500768093403	1.05780129721419e-05	0.000209387167647474	RASL11A	RAS like family 11 member A
ENSCAFG00000005051	102.20553946952	-2.72991030391858	0.619951540649342	-4.40342530814465	1.06554980322705e-05	0.000210691937747751	SCN5A	sodium voltage-gated channel alpha subunit 5
ENSCAFG00000006074	1169.06673237571	0.519705436941178	0.118067443216508	4.40176752187443	1.07372571106264e-05	0.000212078296357502	CHFR	checkpoint with forkhead and ring finger domains
ENSCAFG00000015655	88.4368641244869	-1.77088483079454	0.402493144018617	-4.39978880910486	1.08356279574087e-05	0.000213789404910476	NRIP2	nuclear receptor interacting protein 2
ENSCAFG00000019293	1820.63257552439	-0.945331663282453	0.214939240717507	-4.39813437568107	1.09185373503849e-05	0.000215192081913267	TLE2	TLE family member 2, transcriptional corepressor
ENSCAFG00000009649	319.192950532901	-1.9413910932626	0.441528237677121	-4.3969805951172	1.09767154100045e-05	0.000216104826304424	PLEKHA6	pleckstrin homology domain containing A6
ENSCAFG00000007626	3747.6675629385	-0.965863357213157	0.219680541432385	-4.39667232662224	1.09923095261903e-05	0.000216178130433532	PIK3R1	phosphoinositide-3-kinase regulatory subunit 1
ENSCAFG00000020004	4979.73981316237	-2.45574846240056	0.55872615692428	-4.39526310334056	1.10638664546104e-05	0.000217350670986958	VCAM1	vascular cell adhesion molecule 1
ENSCAFG00000005542	4354.9317171294	-1.14144899912056	0.259846247854652	-4.3927861515978	1.11907191253531e-05	0.00021960580387048	NA	NA
ENSCAFG00000006300	338.948877208272	0.900510668671869	0.205037226511231	4.39193742519017	1.12345036447808e-05	0.00022022771353617	NOC4L	nucleolar complex associated 4 homolog
ENSCAFG00000031860	64.7244112925694	1.87024901149255	0.425915113039406	4.39113089494787	1.12762628402368e-05	0.000220808626433928	H2AC6	H2A clustered histone 6
ENSCAFG00000006243	1219.67132730915	0.967492840674563	0.220390427055366	4.38990410609581	1.13400657282784e-05	0.000221394092724529	GNPDA1	glucosamine-6-phosphate deaminase 1
ENSCAFG00000008786	279.746611732192	-1.52378707115844	0.347115590841575	-4.38985488224267	1.13426329422868e-05	0.000221394092724529	NNAT	neuronatin
ENSCAFG00000015752	1634.63692704211	1.10705803534354	0.252166676564845	4.39018370874576	1.13254938908992e-05	0.000221394092724529	RCC2	regulator of chromosome condensation 2
ENSCAFG00000005952	2427.41507709067	0.62976838875224	0.143484907210354	4.38909151489346	1.13825165840347e-05	0.000221934699691494	DUS1L	dihydrouridine synthase 1 like
ENSCAFG00000009286	406.02843275808	1.08915340238283	0.248264001779379	4.38707744407789	1.14883892964856e-05	0.000223759419762886	SLC38A1	solute carrier family 38 member 1
ENSCAFG00000016530	4075.84211253422	-1.46012379918874	0.333450484067625	-4.3788324472566	1.19316820202628e-05	0.000232145150930561	PLXDC1	plexin domain containing 1
ENSCAFG00000001022	799.727666184845	1.00104829508813	0.228675993248953	4.37758367577448	1.20002295743474e-05	0.000233229648642947	BAK1	BCL2 antagonist/killer 1
ENSCAFG00000015706	1078.03736315888	-6.64911327166621	1.51936024805793	-4.376258547086	1.20733794848568e-05	0.000234401187418685	CYTL1	cytokine like 1
ENSCAFG00000031239	197.098074956605	-5.58676706563874	1.27833944168029	-4.37033144991234	1.24058082984791e-05	0.000240342739280429	LOC607460	pancreatic alpha-amylase
ENSCAFG00000044821	301.235393385995	-2.50306155239581	0.572714427407751	-4.37052295631053	1.23949321932282e-05	0.000240342739280429	SCIN	scinderin
ENSCAFG00000005246	185.377038902744	-3.57561837808787	0.818358434224614	-4.36925707434754	1.24669937078298e-05	0.000241271437208596	CCK	cholecystokinin
ENSCAFG00000009481	1132.55313159225	-1.9400300674345	0.444048280398837	-4.36896200947336	1.24838479121796e-05	0.000241341140476329	SEMA3G	semaphorin 3G
ENSCAFG00000015137	4359.17696890642	-0.747836098323952	0.171311990354395	-4.36534592107005	1.26921741003017e-05	0.000245108359003812	NBL1	NBL1, DAN family BMP antagonist
ENSCAFG00000030588	184.211512759103	-5.55108309630586	1.27203736272195	-4.36393085532288	1.27745969397182e-05	0.00024643875515806	LOC607460	pancreatic alpha-amylase
ENSCAFG00000004022	702.157187420483	-0.774416484230806	0.177499140531851	-4.36293089594901	1.28331489150345e-05	0.000247044899462678	KIAA1109	KIAA1109
ENSCAFG00000004173	413.25628903929	-1.24158739919065	0.284568038993382	-4.36305989802154	1.28255809213886e-05	0.000247044899462678	C5AR2	complement component 5a receptor 2
ENSCAFG00000008729	536.326348633027	0.755345996102853	0.173171101391024	4.36184784895065	1.2896854862922e-05	0.000248009106556149	BACH1	BTB domain and CNC homolog 1
ENSCAFG00000042812	92.7211973896282	-2.25179056036023	0.516602510474695	-4.35884556250241	1.30750338198183e-05	0.000251170296300328	NA	NA
ENSCAFG00000029424	1030.24704297639	-0.802430746422163	0.184102394298241	-4.35861113855068	1.30890447644886e-05	0.000251174493367864	REPIN1	replication initiator 1
ENSCAFG00000011591	577.264152033887	0.99338212162377	0.228016753927857	4.35661899624301	1.3208689670377e-05	0.000253203629039196	HCCS	holocytochrome c synthase
ENSCAFG00000030705	4233.62032809952	0.51468092371124	0.118152029963332	4.35609040209438	1.32406109204881e-05	0.000253548649288128	TUBGCP2	tubulin gamma complex associated protein 2
ENSCAFG00000029618	1546.38750964362	0.677054406005799	0.155575203484822	4.35194292432246	1.34936393641359e-05	0.000258122548802814	LAMTOR2	late endosomal/lysosomal adaptor, MAPK and MTOR activator 2
ENSCAFG00000010354	1007.7502630643	-0.720541733676326	0.16557902330996	-4.35164865254393	1.35117663988776e-05	0.00025819808802724	NT5C2	5'-nucleotidase, cytosolic II
ENSCAFG00000028535	12.5410484696005	-5.81248159430193	1.3361247031383	-4.35025382035788	1.35980040128244e-05	0.000259573638446063	KCNU1	potassium calcium-activated channel subfamily U member 1
ENSCAFG00000001021	3237.3872144102	-0.961781049352392	0.221152954704119	-4.34894053592528	1.36796794971083e-05	0.00026080388121802	JADE2	jade family PHD finger 2
ENSCAFG00000003880	2913.45635897769	-1.14236071078749	0.262686683577167	-4.34875759681177	1.36910938687841e-05	0.00026080388121802	PPP1R15A	protein phosphatase 1 regulatory subunit 15A
ENSCAFG00000010269	2937.87631099662	0.982268499121833	0.22603824203347	4.34558546503112	1.38904674580169e-05	0.00026432529036358	MANF	mesencephalic astrocyte derived neurotrophic factor
ENSCAFG00000048026	1513.00592889172	1.07926256376178	0.248450241989921	4.34397871830434	1.39925076611906e-05	0.000265989099183655	STOML2	stomatin like 2
ENSCAFG00000011834	529.61036737272	-1.47873688559222	0.340454356005939	-4.34342184056657	1.40280400205644e-05	0.000266386482601146	NOSTRIN	nitric oxide synthase trafficking
ENSCAFG00000003775	91.416599479011	-3.55061226691278	0.817664231017625	-4.34238423575636	1.40944755235438e-05	0.000267369264332558	OSR1	odd-skipped related transcription factor 1
ENSCAFG00000002463	612.511948827579	0.811892233760965	0.187226046343035	4.33642780809151	1.44816959733078e-05	0.000274428892164316	THADA	THADA armadillo repeat containing
ENSCAFG00000017616	2857.94869735139	-1.05991319291645	0.244716144448442	-4.3311943938368	1.48302677105054e-05	0.000280742209226625	LARP6	La ribonucleoprotein 6, translational regulator
ENSCAFG00000017069	1018.14217816856	-0.939536069390944	0.217011818058808	-4.32942352077959	1.4950017726471e-05	0.000282715236569847	EFNA1	ephrin A1
ENSCAFG00000015553	753.163728069689	-4.29754244712173	0.992691539461984	-4.32918210368842	1.4966414074941e-05	0.000282731708214471	NA	NA
ENSCAFG00000011869	43.1455332525641	-4.05390031426881	0.936825172894633	-4.32727517530612	1.50965310800674e-05	0.000284894225387676	TRIM67	tripartite motif containing 67
ENSCAFG00000006861	1926.53378383636	-2.20521692396571	0.510244396892893	-4.32188366475805	1.54702756743787e-05	0.000291645124540486	ANGPT4	angiopoietin 4
ENSCAFG00000047164	119.003512475351	-2.51476291088002	0.582059968423604	-4.32045329915192	1.55709008284975e-05	0.000293238547040092	NA	NA
ENSCAFG00000006675	10.7141369040099	-4.12906025663329	0.957126715318737	-4.31401630583287	1.60315114477558e-05	0.00030160108985029	TMC2	transmembrane channel like 2
ENSCAFG00000008936	39.3191930155709	-4.543979266844	1.0534172492616	-4.31356071872671	1.60645992712573e-05	0.000301911679389956	SPOCK3	SPARC (osteonectin), cwcv and kazal like domains proteoglycan 3
ENSCAFG00000014551	485.648207854797	1.13116145895773	0.262256721194398	4.31318386734215	1.60920179548976e-05	0.000302115194821278	GAL3ST4	galactose-3-O-sulfotransferase 4
ENSCAFG00000003709	522.203448151318	1.28706990582789	0.298498011847739	4.31182069810372	1.61915714271839e-05	0.000303358752325563	CD37	CD37 molecule
ENSCAFG00000017110	1265.17764684713	1.25800806641181	0.291745943685493	4.31199848237809	1.61785544731294e-05	0.000303358752325563	CORO1A	coronin 1A
ENSCAFG00000002533	2022.6488646719	0.825048203788149	0.191552969131896	4.30715434757921	1.6536822219402e-05	0.000309508807232816	SEC61B	SEC61 translocon subunit beta
ENSCAFG00000013325	532.129677130979	-2.36808711399924	0.550191730544391	-4.30411251666055	1.67656445723145e-05	0.000313469356577434	PHEX	phosphate regulating endopeptidase homolog X-linked
ENSCAFG00000007486	499.065339579697	0.904537372596622	0.210229209975857	4.30262461006489	1.68786686064978e-05	0.000314923898278982	CEP89	centrosomal protein 89
ENSCAFG00000014876	379.264285001619	1.00965792438029	0.234672451599558	4.30241350230216	1.6894763427951e-05	0.000314923898278982	BCS1L	BCS1 homolog, ubiquinol-cytochrome c reductase complex chaperone
ENSCAFG00000016556	72.2086413289285	2.19303070941068	0.509721908140795	4.3024062226592	1.68953186875276e-05	0.000314923898278982	AQP9	aquaporin 9
ENSCAFG00000011525	173.210026925225	2.50414108552305	0.582105440729227	4.30186854530344	1.69363784970143e-05	0.000315366450725078	ISG20	interferon stimulated exonuclease gene 20
ENSCAFG00000000376	65.1308304347604	-1.1238649679183	0.261401153839407	-4.29938793846623	1.71270448916956e-05	0.000318591026070142	NA	NA
ENSCAFG00000048330	17.4722495780178	-3.58342238912885	0.833850864359544	-4.29743799795803	1.72783568742398e-05	0.000321077711262022	NA	NA
ENSCAFG00000001715	392.646948375143	-1.24898272208903	0.290720861030659	-4.2961578940746	1.73783823925701e-05	0.000322368447438382	MOB3B	MOB kinase activator 3B
ENSCAFG00000003403	11823.3280721061	0.865208402702827	0.201394095845923	4.29609616443153	1.73832197784027e-05	0.000322368447438382	PDIA4	protein disulfide isomerase family A member 4
ENSCAFG00000002427	244.42292353921	-1.94970018905841	0.454086620787695	-4.29367459819958	1.75739991776425e-05	0.000325574871845419	TMOD1	tropomodulin 1
ENSCAFG00000029141	22.602571040041	-2.6607753029207	0.619914604822149	-4.29216424685472	1.76939983181417e-05	0.000327464840824877	FGF16	fibroblast growth factor 16
ENSCAFG00000003672	1370.01626372788	-1.75887936850178	0.409810892010304	-4.29192928444067	1.77127363792419e-05	0.000327478824570939	NA	NA
ENSCAFG00000030033	1491.12708285002	0.972516128934602	0.226848958434685	4.28706455451773	1.81049692224692e-05	0.000334391069483151	ERP29	endoplasmic reticulum protein 29
ENSCAFG00000002951	289.252851379384	-2.25327938123104	0.525666268260568	-4.28652077807303	1.81493233900089e-05	0.000334870646662059	SNAP91	synaptosome associated protein 91
ENSCAFG00000005143	2560.35209760278	1.03319469078382	0.241095812704978	4.28541117820288	1.82401513698804e-05	0.000336205867000902	MCM6	minichromosome maintenance complex component 6
ENSCAFG00000014796	792.1793873987	-1.30835621521893	0.305596477277719	-4.28131968952616	1.85788228216538e-05	0.000342102065121474	GULP1	GULP PTB domain containing engulfment adaptor 1
ENSCAFG00000013864	1516.92387814678	0.614511412251721	0.143574755276261	4.28007981674287	1.86826298736776e-05	0.000343666032959135	SNRPD3	small nuclear ribonucleoprotein D3 polypeptide
ENSCAFG00000005733	760.723630516674	-0.69885560629931	0.163341723693617	-4.27848800965371	1.88167124073327e-05	0.000344835023386732	GOLGA7	golgin A7
ENSCAFG00000007100	483.735617783476	1.04321529733299	0.243831540676806	4.27842638584545	1.88219215444738e-05	0.000344835023386732	PDE4D	phosphodiesterase 4D
ENSCAFG00000007449	291.91016537204	-0.923588059095536	0.21584877113786	-4.27886642220285	1.87847548186249e-05	0.000344835023386732	TRIM23	tripartite motif containing 23
ENSCAFG00000011175	443.120746551598	1.20880513418629	0.2825013427594	4.27893588886693	1.87788938589079e-05	0.000344835023386732	NKAIN1	sodium/potassium transporting ATPase interacting 1
ENSCAFG00000013149	297.819369452037	-1.05364222231076	0.246290993160848	-4.27803797771299	1.88547857934302e-05	0.000345089953853425	WHAMM	WASP homolog associated with actin, golgi membranes and microtubules
ENSCAFG00000001867	840.657334197947	-1.30476540299713	0.305056463085752	-4.2771275514014	1.89320337400157e-05	0.000345462190821069	KLF9	Kruppel like factor 9
ENSCAFG00000017182	1376.07316288423	-1.02522329054661	0.239696972924821	-4.2771641128241	1.89289257713434e-05	0.000345462190821069	SHE	Src homology 2 domain containing E
ENSCAFG00000030812	1002.40114275235	1.2767000305865	0.298473700864516	4.27742888867123	1.89064325293697e-05	0.000345462190821069	MRPL51	mitochondrial ribosomal protein L51
ENSCAFG00000001711	6832.03141389767	1.4119010793042	0.330148987149278	4.27655735519733	1.89805672261114e-05	0.00034600111086558	HMOX1	heme oxygenase 1
ENSCAFG00000003648	34.0331962097269	-4.15805022284434	0.972645884332066	-4.27498875986068	1.91146937934062e-05	0.000348097688671721	PIP	prolactin induced protein
ENSCAFG00000017079	20382.852485069	0.954403904341127	0.223304715105133	4.27399799369121	1.919987632385e-05	0.000348951045642348	PPIB	peptidylprolyl isomerase B
ENSCAFG00000019372	564.33860998353	1.2691073344906	0.296934475977716	4.27403160347687	1.9196980759758e-05	0.000348951045642348	CCNF	cyclin F
ENSCAFG00000001120	1101.19865777391	0.667418175386371	0.156252913656902	4.27139667201266	1.94252528550184e-05	0.00035269519416026	L3MBTL2	L3MBTL histone methyl-lysine binding protein 2
ENSCAFG00000009157	21.4013186809704	-4.6213925322165	1.0821228923487	-4.27067255012594	1.94884371459218e-05	0.000353489968988427	NKX6-1	NK6 homeobox 1
ENSCAFG00000015264	218.373880575489	1.26347659030701	0.296031973555341	4.26804096575335	1.97197119660388e-05	0.000357329029466201	ARMH4	armadillo like helical domain containing 4
ENSCAFG00000010784	257.737697687919	2.17056132815685	0.509056521359543	4.26389062330428	2.00897812779724e-05	0.000363672969038923	TNNI1	troponin I1, slow skeletal type
ENSCAFG00000003873	77.0476970494041	-2.73646704805356	0.64198430715056	-4.26251392374268	2.02139899216359e-05	0.000365558064014808	METTL24	methyltransferase like 24
ENSCAFG00000024178	49.6146195526796	-3.35984645305086	0.788487585193019	-4.26112790631749	2.03397777135816e-05	0.000367467948355193	BEX3	brain expressed X-linked 3
ENSCAFG00000004320	9851.39973315139	-0.633210178210313	0.148614928662928	-4.26074408477825	2.03747429371623e-05	0.000367734830157248	CNBP	CCHC-type zinc finger nucleic acid binding protein
ENSCAFG00000002928	6416.9595662978	-1.70365375252726	0.39999607260518	-4.25917619998451	2.05181687905002e-05	0.000369956803805743	SVEP1	sushi, von Willebrand factor type A, EGF and pentraxin domain containing 1
ENSCAFG00000013182	169.294052060622	-1.74045528687127	0.408750490706009	-4.25798947388439	2.06273659073648e-05	0.000371557824469852	EGLN3	egl-9 family hypoxia inducible factor 3
ENSCAFG00000000196	43.8171520103119	-3.51709904334439	0.826464779446227	-4.25559458892007	2.08494196186847e-05	0.00037518654216983	EYA4	EYA transcriptional coactivator and phosphatase 4
ENSCAFG00000001562	495.842322383386	1.29974809223975	0.305562847084508	4.25361952423583	2.10342581298705e-05	0.000377825766029423	BNC2	basonuclin 2
ENSCAFG00000047437	220.662223710278	-0.748514728039271	0.17597270723669	-4.25358420514888	2.10375776593177e-05	0.000377825766029423	FMC1	formation of mitochondrial complex V assembly factor 1 homolog
ENSCAFG00000004502	96.0646952807992	1.10324140817593	0.259464503330822	4.25199360225887	2.11875914754255e-05	0.000380145052570418	KLC3	kinesin light chain 3
ENSCAFG00000012806	603.819097253161	-2.88329773348587	0.678194690052399	-4.25143071123589	2.12409227041523e-05	0.000380352451686645	MPZL2	myelin protein zero like 2
ENSCAFG00000032529	2151.89298771645	1.07087782717947	0.251883530015319	4.25148014685335	2.12362338020524e-05	0.000380352451686645	NA	NA
ENSCAFG00000009824	76.1899661315824	2.01124616470507	0.473143814361484	4.25081360816114	2.12995371074693e-05	0.000381027377469669	SNX20	sorting nexin 20
ENSCAFG00000042448	46.4329472267873	-4.73062768719214	1.11304100617402	-4.25018275243359	2.1359616927648e-05	0.000381727167683412	NA	NA
ENSCAFG00000000274	360.785953221842	0.99064216514306	0.233109620681783	4.24968374211969	2.14072546324268e-05	0.000381829102949192	HEBP2	heme binding protein 2
ENSCAFG00000002445	1472.49738769873	0.530544928285651	0.124837260959935	4.24989241357934	2.1387321652241e-05	0.000381829102949192	NCBP1	nuclear cap binding protein subunit 1
ENSCAFG00000003945	1710.8910734143	-1.46586594455416	0.344962016193188	-4.24935464121718	2.14387273707626e-05	0.000382016305429509	DENND2A	DENN domain containing 2A
ENSCAFG00000000469	218.545841819707	1.00311876172318	0.236134487786453	4.24808240052741	2.15608096807216e-05	0.000383441313569942	POP1	POP1 homolog, ribonuclease P/MRP subunit
ENSCAFG00000016418	4111.54644421851	0.733572003675422	0.172675723691168	4.24826367015797	2.15433749806911e-05	0.000383441313569942	EIF3B	eukaryotic translation initiation factor 3 subunit B
ENSCAFG00000017215	2087.57882285748	0.661114493590177	0.155659057888372	4.24719577876596	2.16462795607447e-05	0.000384585753249485	AHSA1	activator of HSP90 ATPase activity 1
ENSCAFG00000007960	129.666966773758	2.33552328963204	0.550118260880562	4.24549311614128	2.18113205652182e-05	0.000387140310734102	MAB21L2	mab-21 like 2
ENSCAFG00000019409	760.216872824066	1.01876103855251	0.240005913175995	4.24473307791152	2.18853779651349e-05	0.000388076551239602	LSM7	LSM7 homolog, U6 small nuclear RNA and mRNA degradation associated
ENSCAFG00000042712	45.7356038716598	-1.67789171229709	0.395331552903008	-4.2442645925324	2.19311459027636e-05	0.000388132262424905	NA	NA
ENSCAFG00000050011	165.76235036239	-1.04259296089964	0.245641991212977	-4.24435967055685	2.19218500434835e-05	0.000388132262424905	NA	NA
ENSCAFG00000001600	4539.09022968969	0.610247022998737	0.14379625021076	4.24383126892604	2.1973559858293e-05	0.000388505338426576	CPSF1	cleavage and polyadenylation specific factor 1
ENSCAFG00000020053	1636.92565101624	-1.47165989577071	0.3470942195193	-4.23994354561378	2.23576008279986e-05	0.000394911996778548	PALMD	palmdelphin
ENSCAFG00000009189	263.772460717856	-2.86467551276692	0.675734105597882	-4.23935315538394	2.24164771395932e-05	0.000395568280222028	TBX5	T-box transcription factor 5
ENSCAFG00000023755	925.224933800228	0.94260016690552	0.222497448616883	4.23645382347094	2.27077593196821e-05	0.000400320430755791	GMPPB	GDP-mannose pyrophosphorylase B
ENSCAFG00000008380	115.15276685113	1.88768268569014	0.44563065126302	4.23598035803869	2.27556669778467e-05	0.000400777032237492	NA	NA
ENSCAFG00000008180	592.351726191173	-0.734540477213232	0.173420023268939	-4.23561514620551	2.27926866803926e-05	0.00040104117597742	FCHO2	FCH and mu domain containing endocytic adaptor 2
ENSCAFG00000032511	482.065620483286	1.00596801148719	0.237556447795512	4.23464831547372	2.28909663939061e-05	0.000402381649613344	C15H1orf109	chromosome 15 C1orf109 homolog
ENSCAFG00000009088	1183.6355355246	0.629573198911482	0.148784553789544	4.23144192643823	2.32197948969981e-05	0.00040776825927602	NUP93	nucleoporin 93
ENSCAFG00000006941	3636.09562467438	-0.908767625371514	0.214846148352091	-4.2298530010518	2.33844066899576e-05	0.000409868556526293	CAT	catalase
ENSCAFG00000042246	1867.76395119862	-1.23436920863986	0.291809571616956	-4.23005044625526	2.33638912195299e-05	0.000409868556526293	NA	NA
ENSCAFG00000017270	5980.64695635795	0.606802177230847	0.143529772965776	4.22770944795917	2.36082378216148e-05	0.000413393864393679	PGK1	phosphoglycerate kinase 1
ENSCAFG00000004621	26.1114014869254	2.44020560516919	0.577953598264545	4.22214795875747	2.4198516971834e-05	0.000423322951560105	DDIAS	DNA damage induced apoptosis suppressor
ENSCAFG00000020133	866.570792375494	-1.09473360781676	0.259357369897763	-4.22094659676836	2.43278570773489e-05	0.000425177164333591	BCAR3	BCAR3 adaptor protein, NSP family member
ENSCAFG00000032756	1473.78964218907	-1.04719471950017	0.248165071689098	-4.2197506376405	2.44572686049042e-05	0.000427029068613529	NA	NA
ENSCAFG00000003468	561.922131041406	0.718903276835707	0.170385812013599	4.21926725200763	2.4509760090066e-05	0.000427535671456123	TEX261	testis expressed 261
ENSCAFG00000004006	3101.74790872053	-0.631109009851111	0.14961751512197	-4.21814925436118	2.46315758436858e-05	0.000428839032207803	SVIL	supervillin
ENSCAFG00000030537	1996.23329106096	1.19641196718053	0.283627800928612	4.21824645984428	2.46209616251623e-05	0.000428839032207803	HSPB8	heat shock protein family B (small) member 8
ENSCAFG00000003018	281.381983732764	1.30180947517111	0.308732624280303	4.21662426575684	2.47986657832016e-05	0.00043133572357009	MFSD2A	major facilitator superfamily domain containing 2A
ENSCAFG00000003935	344.690393721272	-1.33303659310999	0.316294891301694	-4.21453722386709	2.50290870989302e-05	0.000434928153777307	AGBL4	AGBL carboxypeptidase 4
ENSCAFG00000016229	672.946383544868	-1.20294036809859	0.285495325507765	-4.2135203648575	2.51420906293957e-05	0.000436475321689157	PEX26	peroxisomal biogenesis factor 26
ENSCAFG00000009135	349.335169189561	12.7466770264966	3.0256095616503	4.21292859067512	2.52080777139408e-05	0.000437204098331977	LOC403585	serum amyloid A1
ENSCAFG00000003825	302.717792653501	-1.85788563466244	0.44124648307217	-4.21053924719569	2.54761858839351e-05	0.000441433702314312	MATN3	matrilin 3
ENSCAFG00000016467	290.966599654188	1.5293795819644	0.363402628675546	4.20849895208069	2.57072721395867e-05	0.000445014384918264	LOC476070	mitotic arrest deficient 2 like 1
ENSCAFG00000018588	96.1313734228559	-2.15664877783495	0.512634343348615	-4.20699238320116	2.58791860418922e-05	0.000447400043851476	L3MBTL4	L3MBTL histone methyl-lysine binding protein 4
ENSCAFG00000019678	467.095996501612	0.664487165600485	0.157953198944235	4.20686108316857	2.58942203184589e-05	0.000447400043851476	ENTR1	endosome associated trafficking regulator 1
ENSCAFG00000007126	75.8224210063529	-2.79300415794333	0.664018009626908	-4.20621747821665	2.59680353923243e-05	0.000448250135099164	HPN	hepsin
ENSCAFG00000018593	17.0676472862165	-2.7258390679227	0.64846233257902	-4.20354264384437	2.62769619205395e-05	0.000453153175695971	PLCXD3	phosphatidylinositol specific phospholipase C X domain containing 3
ENSCAFG00000000636	6414.00968140238	0.807759038847666	0.192219706422828	4.20226965215954	2.64252089608753e-05	0.000455278600176443	VARS1	valyl-tRNA synthetase 1
ENSCAFG00000017195	140.078608377298	-1.39017271382003	0.330900499993753	-4.201180457105	2.65526829392456e-05	0.000457042447076183	SLC16A2	solute carrier family 16 member 2
ENSCAFG00000000795	227.878816536912	1.46752653903669	0.349394336333265	4.20020128098732	2.66677798210902e-05	0.000458590121172685	PDE10A	phosphodiesterase 10A
ENSCAFG00000002526	6111.30073026381	0.81362109476619	0.193745182568321	4.19943909820457	2.67576985199358e-05	0.00045970230919486	P3H1	prolyl 3-hydroxylase 1
ENSCAFG00000010848	83.7565840673435	2.52231971652339	0.600992390085693	4.1969245503487	2.70564019710006e-05	0.000464395981426854	NA	NA
ENSCAFG00000013900	1857.22639730093	0.689805276839495	0.164653296137127	4.18944104383437	2.79642421807083e-05	0.000479526190539433	AP1S1	adaptor related protein complex 1 subunit sigma 1
ENSCAFG00000008655	97.7144335322863	-1.71767485211973	0.410326898329352	-4.18611321634837	2.83771844812578e-05	0.000486149488794155	NA	NA
ENSCAFG00000004152	1362.67452513791	1.05363650567251	0.251789735481813	4.18458879452064	2.85682763869797e-05	0.00048850411388102	DNAJC1	DnaJ heat shock protein family (Hsp40) member C1
ENSCAFG00000007683	119.754631915684	-2.36808732845743	0.565902496842139	-4.18462074592687	2.85642586388496e-05	0.00048850411388102	AADAT	aminoadipate aminotransferase
ENSCAFG00000018897	390.946663418925	-1.21849670727907	0.291276695304975	-4.18329625033432	2.87312592975709e-05	0.000490830171733643	NA	NA
ENSCAFG00000028789	14.5712815846024	-4.08320537226015	0.976798328634768	-4.18019283260556	2.9126200189817e-05	0.000497110807550851	GADL1	glutamate decarboxylase like 1
ENSCAFG00000003265	24.582264496703	-2.33507534176671	0.558699465415155	-4.17948375882476	2.92171583630948e-05	0.000498196321114531	COLEC11	collectin subfamily member 11
ENSCAFG00000003928	1209.92423536305	-1.35861462447778	0.325104023441486	-4.1790151044449	2.92774242811741e-05	0.000498756944419515	DBP	D-box binding PAR bZIP transcription factor
ENSCAFG00000029831	421.256367019547	-0.849943685318777	0.203414396973711	-4.17838509940189	2.93586250529533e-05	0.000499672823214329	CRBN	cereblon
ENSCAFG00000014863	2230.29316085733	0.471519453417176	0.112870105831767	4.17754063347808	2.94678033112144e-05	0.000500765189427933	RBM10	RNA binding motif protein 10
ENSCAFG00000031664	60.2409079595038	-2.63625050316334	0.631064890499712	-4.17746343181255	2.94778036937425e-05	0.000500765189427933	KCNT2	potassium sodium-activated channel subfamily T member 2
ENSCAFG00000006707	96.0183733926882	-1.74262946106336	0.417322357984591	-4.17573951580064	2.97019546552394e-05	0.000504102792382633	ZNF215	zinc finger protein 215
ENSCAFG00000008926	646.245386009744	0.818848906857668	0.196326182699811	4.17085941160337	3.03453039864489e-05	0.000514542207539311	PRADC1	protease associated domain containing 1
ENSCAFG00000008339	2590.0695812765	1.00445353842736	0.240925265849028	4.1691498601761	3.05737918013071e-05	0.000517934253482423	ALDH18A1	aldehyde dehydrogenase 18 family member A1
ENSCAFG00000005701	796.247432958304	0.51498044123318	0.123668154664286	4.1642122228731	3.12429411740507e-05	0.000528287095376636	MEMO1	mediator of cell motility 1
ENSCAFG00000014610	92.2666796021368	-1.00789293205726	0.242030728894111	-4.16431804615279	3.12284551777738e-05	0.000528287095376636	RND2	Rho family GTPase 2
ENSCAFG00000002645	72.2782509623435	-2.27127154239895	0.545656253736818	-4.16245855672798	3.14839296346373e-05	0.000531514660325927	KCNQ5	potassium voltage-gated channel subfamily Q member 5
ENSCAFG00000008330	1894.27536739118	-0.709357293708279	0.170428974547851	-4.16218718436936	3.15213790100489e-05	0.000531514660325927	CAMKK2	calcium/calmodulin dependent protein kinase kinase 2
ENSCAFG00000046491	236.725665749909	-1.77262339656017	0.425872382360488	-4.16233470396702	3.15010160637807e-05	0.000531514660325927	GPHA2	glycoprotein hormone subunit alpha 2
ENSCAFG00000003483	148.249085709771	1.56842126025756	0.376907738888361	4.16128696344472	3.16459127828095e-05	0.000532339997709257	KCNF1	potassium voltage-gated channel modifier subfamily F member 1
ENSCAFG00000015692	1342.97454075066	0.887344913083043	0.213242572986745	4.16119961719933	3.16580208401035e-05	0.000532339997709257	KAT2A	lysine acetyltransferase 2A
ENSCAFG00000018382	1458.59406820955	0.830583939691112	0.19960188171781	4.16120295331365	3.16575583024845e-05	0.000532339997709257	PSMD11	proteasome 26S subunit, non-ATPase 11
ENSCAFG00000032211	250.755536801212	-0.911261058930414	0.219148366588458	-4.15819233844295	3.20775888511815e-05	0.000538897574325522	ZNF71	zinc finger protein 71
ENSCAFG00000007728	87.5663225680359	1.59027654278801	0.38255450773434	4.1569933450957	3.22463380174808e-05	0.000541129432178836	SLC4A8	solute carrier family 4 member 8
ENSCAFG00000029586	584.24699306515	-0.730475432755755	0.17572910704881	-4.15682663517353	3.22698678461488e-05	0.000541129432178836	GCHFR	GTP cyclohydrolase I feedback regulator
ENSCAFG00000010744	4211.54285244782	0.776166364206873	0.186798366648407	4.15510252114666	3.25141719420998e-05	0.000544223883490422	NAV1	neuron navigator 1
ENSCAFG00000013990	345.961499645743	-0.856205909122031	0.206058137703047	-4.15516668580166	3.2505048522804e-05	0.000544223883490422	NA	NA
ENSCAFG00000044459	1119.17546241034	0.847437283507658	0.204190745180215	4.15022376631088	3.32150400732978e-05	0.00055544453147367	HYPK	huntingtin interacting protein K
ENSCAFG00000000082	320.290128103426	0.967920745316583	0.233284731768991	4.14909599088148	3.33790830680694e-05	0.000556715447971943	CDK2	cyclin dependent kinase 2
ENSCAFG00000008396	489.922125515787	0.616058072228494	0.148480972314017	4.14907083801699	3.33827504906574e-05	0.000556715447971943	RRAS2	RAS related 2
ENSCAFG00000009755	212.154350299219	2.17022894718884	0.52305845137784	4.1491136248196	3.33765121734977e-05	0.000556715447971943	SALL1	spalt like transcription factor 1
ENSCAFG00000047343	38.6372734695293	2.25665681508687	0.544023725134438	4.14808529633375	3.35267494416684e-05	0.000558605337678155	LAMP3	lysosomal associated membrane protein 3
ENSCAFG00000012226	46454.1915768624	1.41090088808469	0.340575616074222	4.14269495963331	3.43248359458199e-05	0.000571379878801943	COL6A3	collagen type VI alpha 3 chain
ENSCAFG00000044628	328.437002438158	1.28303608197653	0.309893013427692	4.14025494729621	3.46920037268026e-05	0.00057696445650119	FAM72A	family with sequence similarity 72 member A
ENSCAFG00000018020	153.137689444825	-3.13870020286521	0.75858990258117	-4.13754545398707	3.51040923168594e-05	0.000582885642471023	COL4A5	collagen type IV alpha 5 chain
ENSCAFG00000018380	591.251363747917	0.663554235090031	0.160375900712623	4.13749342726406	3.5112050397601e-05	0.000582885642471023	LOC480188	heterogeneous nuclear ribonucleoprotein C-like
ENSCAFG00000013088	141.186410871856	-1.15449685657269	0.279132915380303	-4.13601117231106	3.53394992595764e-05	0.000586127159395397	ING5	inhibitor of growth family member 5
ENSCAFG00000014854	632.61796185244	-1.32625329331946	0.320871758869965	-4.13328146419059	3.57620327884076e-05	0.000592595431400993	CNTNAP1	contactin associated protein 1
ENSCAFG00000015033	8.92199620010155	3.79026739618504	0.917359701220673	4.13171342837664	3.60069149306781e-05	0.00059611084345689	SH2D5	SH2 domain containing 5
ENSCAFG00000004875	1135.07614142682	0.726780955592763	0.175915318494525	4.13142506185659	3.60521224793316e-05	0.000596317168456955	IPO13	importin 13
ENSCAFG00000011205	1794.10739131387	-0.54008041033785	0.130741974420869	-4.13088767192154	3.6136513552077e-05	0.000597170642737635	PUM1	pumilio RNA binding family member 1
ENSCAFG00000000204	659.174203456626	-0.612092963301583	0.148328068956154	-4.12661586986964	3.6814055575359e-05	0.00060781574440876	ATG12	autophagy related 12
ENSCAFG00000001201	248.057485442835	-1.06171828374461	0.257326117044598	-4.1259639555382	3.69185091956678e-05	0.000608988198335423	CDC14B	cell division cycle 14B
ENSCAFG00000004778	1745.22092285994	-1.0967007517326	0.265847881316063	-4.12529430854763	3.7026096973449e-05	0.00061021018279048	NAA16	N-alpha-acetyltransferase 16, NatA auxiliary subunit
ENSCAFG00000009222	7267.60291640654	0.829042235724696	0.201019427556214	4.12418961591591	3.72042314991141e-05	0.000612038175095182	PGAM1	phosphoglycerate mutase 1
ENSCAFG00000017832	509.254473837497	0.927614543907946	0.224914264552786	4.124302857146	3.7185933700689e-05	0.000612038175095182	MYO19	myosin XIX
ENSCAFG00000005309	1690.60841141685	-0.979198557164254	0.237469659987628	-4.12346805573087	3.7321023891112e-05	0.000612852268783625	LBH	LBH regulator of WNT signaling pathway
ENSCAFG00000010440	264.563642839252	1.43740894550954	0.348575463167154	4.12366645790053	3.72888756859393e-05	0.000612852268783625	GMNN	geminin DNA replication inhibitor
ENSCAFG00000002412	234.923613909116	-0.978307412964119	0.237355149925118	-4.12170291343061	3.76082004038262e-05	0.000616801286196846	NA	NA
ENSCAFG00000029101	150.543194816372	-1.31172090838307	0.318257270803904	-4.12157404941518	3.76292476505791e-05	0.000616801286196846	NA	NA
ENSCAFG00000020066	1262.05788171484	-0.728374246391514	0.176739958612853	-4.12116338663976	3.76963954642569e-05	0.000617346274999625	TERF2IP	TERF2 interacting protein
ENSCAFG00000016988	1190.82244557309	0.95728728667431	0.232594987438154	4.11568321922178	3.86034200700963e-05	0.000631632419493732	GBA	glucosylceramidase beta
ENSCAFG00000015022	89.5413176206356	-1.22000348973713	0.296576089568608	-4.1136272701947	3.89490144153267e-05	0.000636143947549341	NA	NA
ENSCAFG00000042637	35.9762264640539	3.25265340965761	0.790678910309824	4.1137475241158	3.89287197623434e-05	0.000636143947549341	NA	NA
ENSCAFG00000000856	1257.9154564963	0.704606508392597	0.171338904428605	4.11235563074467	3.9164238107386e-05	0.000639085967897496	NUP50	nucleoporin 50
ENSCAFG00000010706	434.94858053332	-0.761419985682646	0.185248348101057	-4.11026599420618	3.95203603129964e-05	0.00064431985824528	MXI1	MAX interactor 1, dimerization protein
ENSCAFG00000000094	1962.99924914396	1.12017254352896	0.272589860941567	4.10936980436365	3.96740314959158e-05	0.000646246679402614	LMAN1	lectin, mannose binding 1
ENSCAFG00000019993	3310.15376878045	-0.866075196887903	0.210783609909694	-4.10883558384333	3.97659047866403e-05	0.000647164336076413	NA	NA
ENSCAFG00000019435	2225.85012217134	0.41329978064866	0.100716998660557	4.10357522707353	4.06814089648354e-05	0.000661472445230909	CSNK1G2	casein kinase 1 gamma 2
ENSCAFG00000001269	207.792476015298	2.78685724680092	0.679565910130538	4.1009373855519	4.11479898396502e-05	0.000668462125753675	ADGRB1	adhesion G protein-coupled receptor B1
ENSCAFG00000008256	4980.68149214657	0.462050510861035	0.112679007250078	4.10059089210439	4.12096534918659e-05	0.000668867201194626	CPNE1	copine 1
ENSCAFG00000014530	943.342498623472	-2.0932099032242	0.510525622062255	-4.10010744371406	4.12958368414147e-05	0.000669669176063227	ABLIM2	actin binding LIM protein family member 2
ENSCAFG00000015077	35444.3194197783	0.872686102082739	0.212941319602573	4.09824689595937	4.16291110785433e-05	0.000674473079938925	GAPDH	glyceraldehyde-3-phosphate dehydrogenase
ENSCAFG00000000235	530.948866866526	-0.873944105190542	0.213272484021053	-4.09778180810362	4.17128186622161e-05	0.000675228569473437	N4BP3	NEDD4 binding protein 3
ENSCAFG00000004165	3052.97653431157	-2.32661364146428	0.567819842450294	-4.09745040156456	4.17725633908807e-05	0.000675595161555354	NDNF	neuron derived neurotrophic factor
ENSCAFG00000013460	843.38767586963	0.807344581960562	0.197082193460565	4.09648668803813	4.19467597192896e-05	0.000677209611035446	C7H1orf21	chromosome 7 C1orf21 homolog
ENSCAFG00000020290	2456.31788093959	-0.739312353838829	0.180472078604858	-4.09654700912238	4.193583617505e-05	0.000677209611035446	DAB2IP	DAB2 interacting protein
ENSCAFG00000003543	2093.32183949604	0.835536951585072	0.204071504121146	4.09433426378365	4.23383137573067e-05	0.000682925626071136	PSMB2	proteasome 20S subunit beta 2
ENSCAFG00000004143	336.055104550387	-1.22936815406522	0.300485048233097	-4.0912789547903	4.29000728471567e-05	0.000691374536831478	GATA2	GATA binding protein 2
ENSCAFG00000007424	2544.26604278953	-0.938312509611134	0.229391687014705	-4.09043815764336	4.30559008655057e-05	0.000693272334802585	SWAP70	switching B cell complex subunit SWAP70
ENSCAFG00000020022	142.688467580815	1.49938657641325	0.366675691643833	4.08913546925183	4.32983937457612e-05	0.000696560996911711	SASS6	SAS-6 centriolar assembly protein
ENSCAFG00000016392	2486.15394633853	1.06098874747261	0.259723032514654	4.08507761980157	4.40620846777223e-05	0.000708221203941749	TTYH3	tweety family member 3
ENSCAFG00000004080	11815.6953705934	-0.98367188264629	0.240873536807252	-4.08376900046695	4.43110804890945e-05	0.000711595314626896	NOP53	NOP53 ribosome biogenesis factor
ENSCAFG00000013662	415.025575709508	-1.03259643315351	0.252966434482297	-4.08195037917482	4.46593332092527e-05	0.000716556050285199	CDC42EP2	CDC42 effector protein 2
ENSCAFG00000001652	371.188327946664	-1.13623983486801	0.278755935680785	-4.07610992064818	4.57953771271507e-05	0.000734136983153646	HACD4	3-hydroxyacyl-CoA dehydratase 4
ENSCAFG00000006058	445.524973648683	-1.33076200667136	0.326576446286974	-4.07488666681727	4.60367616977675e-05	0.000737357491009712	NA	NA
ENSCAFG00000002049	2253.49462392394	-1.01234271381183	0.248524688021086	-4.07340905192459	4.63299483554683e-05	0.000741401308876479	RUSC2	RUN and SH3 domain containing 2
ENSCAFG00000004971	344.721647472978	-1.21889731980021	0.299299663704742	-4.07249812683601	4.65115743610932e-05	0.000743002000605147	ACTR3B	actin related protein 3B
ENSCAFG00000005217	501.224026245749	0.943296593045036	0.231615152586517	4.07268947005822	4.64733672131565e-05	0.000743002000605147	NCAPG2	non-SMC condensin II complex subunit G2
ENSCAFG00000043492	553.764666123331	-1.27972625446617	0.314337789704182	-4.07118169174154	4.67752468086993e-05	0.00074655917583981	NA	NA
ENSCAFG00000007175	101.802307914601	-1.29637181822768	0.318540961954564	-4.06971778534591	4.70701209231397e-05	0.000749950981742167	ZNF772	zinc finger protein 772
ENSCAFG00000013949	226.285710532035	-0.97783538682971	0.240259546425769	-4.06991273136289	4.7030751536847e-05	0.000749950981742167	NA	NA
ENSCAFG00000017868	413.959712917021	0.641506954155439	0.157661138516037	4.06889713085629	4.72361951683454e-05	0.000751939117317078	FDX2	ferredoxin 2
ENSCAFG00000018731	98.2597307516024	1.52173248974187	0.374071983537521	4.06802047924349	4.74142151080456e-05	0.000754113774089623	LMBRD2	LMBR1 domain containing 2
ENSCAFG00000005853	35.6806498965046	2.54599293516849	0.625983101156702	4.06719115973572	4.75832087875432e-05	0.000756141200026134	PPP1R27	protein phosphatase 1 regulatory subunit 27
ENSCAFG00000004967	754.931883821124	-0.722104052013656	0.17756702682474	-4.06665620822935	4.76925207774577e-05	0.000757217520382112	MKRN2	makorin ring finger protein 2
ENSCAFG00000035513	15.6948866888883	6.10523628898058	1.50158426887521	4.06586324559315	4.7854992887005e-05	0.000759135257373909	LOC111093651	uncharacterized LOC111093651
ENSCAFG00000031447	886.605388125568	-0.779081928803866	0.191685882022204	-4.06436781146783	4.81628251615013e-05	0.000763353532651089	VAMP3	vesicle associated membrane protein 3
ENSCAFG00000017945	3539.27354459719	0.695831502103478	0.171235920734599	4.06358373359031	4.83249753723241e-05	0.000765257501309038	CSK	C-terminal Src kinase
ENSCAFG00000035602	527.133444567	0.976963450463369	0.240435725320585	4.06330402506007	4.83829452771906e-05	0.000765509831835724	NA	NA
ENSCAFG00000000241	3644.04971216703	0.872484877863919	0.21474166973267	4.06295098175435	4.84562080188913e-05	0.000766003475895859	HNRNPAB	heterogeneous nuclear ribonucleoprotein A/B
ENSCAFG00000001446	226.421151161482	-1.33442923814993	0.328601256616092	-4.06093772096847	4.88760093403732e-05	0.000771969649694307	FRMD3	FERM domain containing 3
ENSCAFG00000006740	3733.73455753625	-1.91583241425086	0.472130659660328	-4.05784368172404	4.95278996965634e-05	0.000781588025454173	OLFML1	olfactomedin like 1
ENSCAFG00000014827	556.313119816471	-1.26697330990589	0.312316895464889	-4.05669154728237	4.97727448712992e-05	0.000784771824113619	EZH1	enhancer of zeste 1 polycomb repressive complex 2 subunit
ENSCAFG00000042390	2462.42290394935	1.00928420529419	0.248835483348775	4.05603007943827	4.99138343169792e-05	0.000786315602721893	TUBB2A	tubulin beta 2A class IIa
ENSCAFG00000010090	13664.4365745202	-2.13570953162369	0.526672875364741	-4.0550968761105	5.01135290831993e-05	0.000788779151369181	IGF2	insulin like growth factor 2
ENSCAFG00000002856	2566.16719929716	0.982228345675379	0.242252495933773	4.0545643993856	5.02278120509197e-05	0.000789719652297405	CYCS	cytochrome c, somatic
ENSCAFG00000028843	197.037923898014	-1.97914494557028	0.488145676096358	-4.05441457844565	5.0260011916572e-05	0.000789719652297405	MAP1LC3C	microtubule associated protein 1 light chain 3 gamma
ENSCAFG00000044731	54.396952080892	1.7106364636469	0.421958112883183	4.05404330765999	5.03398906402572e-05	0.000790292886594589	NA	NA
ENSCAFG00000030902	112.21903108649	1.65937737274123	0.409541672130718	4.05179127219949	5.08269995061512e-05	0.000796991006669145	TRIM59	tripartite motif containing 59
ENSCAFG00000031321	15.9614890198329	-4.73701113951753	1.16915123877863	-4.0516666983701	5.0854074446738e-05	0.000796991006669145	WNT6	Wnt family member 6
ENSCAFG00000028834	1004.18630579809	-0.693970304318138	0.171324815131701	-4.05061172127733	5.10839124035497e-05	0.000799904667911474	FAM104A	family with sequence similarity 104 member A
ENSCAFG00000005875	1159.35575415553	0.815699592623579	0.201406157496044	4.05002311133215	5.12125748517554e-05	0.000801230412908348	FAM98A	family with sequence similarity 98 member A
ENSCAFG00000028494	240.92523285996	-0.661923038045307	0.163454721207613	-4.04958041685783	5.13095443759668e-05	0.000802058465777452	NA	NA
ENSCAFG00000014535	63.8335971278917	3.30189182325375	0.81548330964908	4.04899988042015	5.1436971083605e-05	0.000803360789368379	GPC2	glypican 2
ENSCAFG00000004100	756.146789810598	-0.92239721533918	0.227852271438054	-4.04822479722328	5.16075680326057e-05	0.000805334551363996	EPC1	enhancer of polycomb homolog 1
ENSCAFG00000017453	2514.00224785643	1.05279905691051	0.260093101903847	4.04777769654082	5.17062192740559e-05	0.000806183184246431	INTS3	integrator complex subunit 3
ENSCAFG00000009386	48.7791442424454	-4.73696975717964	1.17102095180448	-4.04516225766947	5.2286896969156e-05	0.000814539504452781	HPSE2	heparanase 2 (inactive)
ENSCAFG00000009329	3533.71514357103	-1.12188985161604	0.277462654159273	-4.04339047002714	5.26837732371798e-05	0.000820020678993403	PDLIM2	PDZ and LIM domain 2
ENSCAFG00000018963	255.575556984953	-1.16556021652051	0.288293857620676	-4.04295889666196	5.2780876094855e-05	0.000820130148944884	ATF7IP2	activating transcription factor 7 interacting protein 2
ENSCAFG00000031795	245.777424819212	-3.59618816055979	0.889490349972847	-4.04297602629368	5.27770187434169e-05	0.000820130148944884	NA	NA
ENSCAFG00000012836	5819.41187451949	1.68959857368371	0.417987335981769	4.04222431695253	5.29465446825872e-05	0.000822003005298036	ADAMTS4	ADAM metallopeptidase with thrombospondin type 1 motif 4
ENSCAFG00000000954	1108.49853672584	0.843265160438816	0.208683415942924	4.04088248521604	5.32504387131157e-05	0.000824612023303189	WDR46	WD repeat domain 46
ENSCAFG00000004774	2334.21338724444	-0.875023287182361	0.216534466542099	-4.04103467293618	5.32158887811154e-05	0.000824612023303189	TMEM94	transmembrane protein 94
ENSCAFG00000011286	1124.93578013562	0.934265147228465	0.231185160156072	4.04119860720189	5.31786958907884e-05	0.000824612023303189	OSTC	oligosaccharyltransferase complex non-catalytic subunit
ENSCAFG00000007539	722.926339972499	-1.74244321562776	0.431234661211845	-4.04059175283172	5.33165003996714e-05	0.00082493355036399	ADM	adrenomedullin
ENSCAFG00000014581	290.459222459539	1.10426923459065	0.27343226983539	4.03854759079986	5.37831824758389e-05	0.000831447823486845	ARL4D	ADP ribosylation factor like GTPase 4D
ENSCAFG00000001371	5177.63677849515	-0.659832852369046	0.163423132269612	-4.03757315874027	5.40070050223999e-05	0.000834199803615712	SUN2	Sad1 and UNC84 domain containing 2
ENSCAFG00000028627	110.544606126331	-1.26758241011636	0.314020603770234	-4.03662178499549	5.42263824130705e-05	0.0008368785170546	NA	NA
ENSCAFG00000004453	2518.42438151854	1.14273380500973	0.283156033136699	4.03570353896735	5.44389213715901e-05	0.000839235378539359	ABHD5	abhydrolase domain containing 5, lysophosphatidic acid acyltransferase
ENSCAFG00000019408	845.102547695386	1.07509818765659	0.266405925303311	4.03556409803031	5.44712655775917e-05	0.000839235378539359	ARHGAP4	Rho GTPase activating protein 4
ENSCAFG00000003657	2131.66590564787	0.832179781375445	0.206246736609711	4.03487490301586	5.46313962670449e-05	0.000839571609636418	NBAS	NBAS subunit of NRZ tethering complex
ENSCAFG00000006556	244.616600258906	0.735205276051132	0.182210301267735	4.03492706469345	5.46192612040203e-05	0.000839571609636418	APAF1	apoptotic peptidase activating factor 1
ENSCAFG00000016010	11649.1683658295	1.2193496282342	0.302193479085023	4.03499649273085	5.46031132002801e-05	0.000839571609636418	FSCN1	fascin actin-bundling protein 1
ENSCAFG00000010873	5100.31872318995	0.694376792301804	0.172165639636858	4.0331903262836	5.50246778211514e-05	0.000844902536088524	EPRS1	glutamyl-prolyl-tRNA synthetase 1
ENSCAFG00000004096	92.7829434075777	-1.12081919697986	0.27793053660322	-4.03273138201421	5.51322870291194e-05	0.000845129696201425	TTC26	tetratricopeptide repeat domain 26
ENSCAFG00000009443	580.689641862484	-1.40091941895319	0.347371443177429	-4.03291475585582	5.5089267253227e-05	0.000845129696201425	IRX5	iroquois homeobox 5
ENSCAFG00000002246	266.756783773546	-1.72734246612822	0.428541462223019	-4.03074759013466	5.55997266414599e-05	0.000851578319484968	GLCCI1	glucocorticoid induced 1
ENSCAFG00000011757	773.687248251375	0.820068879931076	0.203490034857538	4.03001985087476	5.57721427205433e-05	0.000853501253011608	RCC1	regulator of chromosome condensation 1
ENSCAFG00000007923	323.988615330679	1.61747658430413	0.401779938762082	4.02577736779917	5.67873983868321e-05	0.000868308406400168	MSC	musculin
ENSCAFG00000005758	29.3526634538298	-3.04231615669624	0.755967659337137	-4.02439987890999	5.7120788525004e-05	0.000872673389118161	LOC475575	A disintegrin and metallopeptidase domain 3-like
ENSCAFG00000000621	6816.14829127425	0.748717190701139	0.186101598706474	4.02316366922802	5.74215628642839e-05	0.000876533177972735	CLIC1	chloride intracellular channel 1
ENSCAFG00000002187	900.731964212194	-1.57764222530628	0.392237193210108	-4.02216376370303	5.76659402444303e-05	0.000879526329808475	DLX6	distal-less homeobox 6
ENSCAFG00000030172	101.887163612551	-1.33192329109337	0.331356899647735	-4.01960331144256	5.82962144957965e-05	0.000888395282161464	LOC106558999	zinc finger protein 677-like
ENSCAFG00000013645	77.7168884606081	-1.32475092747308	0.3296162086891	-4.01907094539338	5.84280770263156e-05	0.000889660293249359	LOC609323	putative serine protease 46
ENSCAFG00000011251	40.9789178736824	-3.98617758452593	0.99215976376021	-4.01767712229996	5.87746543298861e-05	0.000894189832916923	NLGN4X	neuroligin 4 X-linked
ENSCAFG00000012675	813.328854858999	-1.66585585667	0.414704278346468	-4.01697292179428	5.89504948058715e-05	0.000896089240992604	SELENBP1	selenium binding protein 1
ENSCAFG00000046560	342.357203647911	0.964258388178137	0.240057354671704	4.01678336202959	5.89979133463364e-05	0.000896089240992604	NA	NA
ENSCAFG00000003024	2543.11617065562	0.606878714045554	0.151107226002302	4.0162123950069	5.91409595931387e-05	0.000897513345958874	SYNCRIP	synaptotagmin binding cytoplasmic RNA interacting protein
ENSCAFG00000008485	34.7347167788327	2.30393891455064	0.573802333663464	4.01521356638801	5.93919895782789e-05	0.000899823229792045	MED12L	mediator complex subunit 12L
ENSCAFG00000009427	4098.9787764929	-1.3657482608121	0.34013381381514	-4.01532633728198	5.93635970558749e-05	0.000899823229792045	PTPN13	protein tyrosine phosphatase non-receptor type 13
ENSCAFG00000008597	750.574684351858	-1.15994601628479	0.289055383317423	-4.01288501522565	5.99811349831409e-05	0.000907993723339966	ANGPT2	angiopoietin 2
ENSCAFG00000032262	701.899121052482	-0.697461707841519	0.17383137210437	-4.01228903274579	6.01328112016865e-05	0.000909533741523183	DHRS1	dehydrogenase/reductase 1
ENSCAFG00000000882	301.04075004638	1.14339580090251	0.285330048958357	4.00727440056403	6.14234858856075e-05	0.000928284731504396	DSCC1	DNA replication and sister chromatid cohesion 1
ENSCAFG00000028906	54.4065888250109	-1.4889655440578	0.371627829420717	-4.00660398974628	6.15980119395467e-05	0.000930150410805212	NA	NA
ENSCAFG00000004946	5447.82095259294	-0.790726416611583	0.197408542184558	-4.00553293115517	6.18778119687502e-05	0.000933601353573248	WBP2	WW domain binding protein 2
ENSCAFG00000006431	1657.17768942882	0.72696084575686	0.181511349255445	4.0050434793132	6.2006075033472e-05	0.000934762112942515	LARS1	leucyl-tRNA synthetase 1
ENSCAFG00000008109	236.998212245462	-8.77312209747063	2.19073008238945	-4.0046567890745	6.21075868973433e-05	0.000935518002471066	NA	NA
ENSCAFG00000003086	3500.29569610333	0.70880410332727	0.177221947364523	3.99952778912508	6.34689952802467e-05	0.000955234605825266	GARS1	glycyl-tRNA synthetase 1
ENSCAFG00000013102	15439.4447484606	-0.976848591809915	0.244268729379078	-3.99907345607859	6.35909429275285e-05	0.0009554906449284	GLUL	glutamate-ammonia ligase
ENSCAFG00000038685	9.80906337727173	2.86735931966312	0.716978681913734	3.99922534936418	6.35501485537672e-05	0.0009554906449284	NA	NA
ENSCAFG00000004567	5370.90141314215	0.771084531636225	0.192828656233288	3.99880674739211	6.36626335537538e-05	0.0009557792412592	PRDX1	peroxiredoxin 1
ENSCAFG00000049304	1014.0904193157	1.0250649333632	0.256411605521607	3.99773220591148	6.39522433721644e-05	0.000959336329530878	NA	NA
ENSCAFG00000017907	722.082139605886	-0.916091111828268	0.229248389471497	-3.99606345737128	6.44044769325905e-05	0.000965325044789634	GM2A	GM2 ganglioside activator
ENSCAFG00000024052	126.314232646877	1.06822190536645	0.26740086186624	3.99483344186377	6.47397491425356e-05	0.000969552279304865	GGN	gametogenetin
ENSCAFG00000019953	158.231383207786	1.28580732202929	0.321930474960122	3.9940528220839	6.49533831985225e-05	0.000971952392299337	NCS1	neuronal calcium sensor 1
ENSCAFG00000008784	1497.51283990374	-0.72582327830266	0.181773781299136	-3.99300313342886	6.52417059848062e-05	0.000975465277249019	WWP1	WW domain containing E3 ubiquitin protein ligase 1
ENSCAFG00000001873	451.216397244648	-1.000429708558	0.250560977933094	-3.9927594344924	6.53088169258106e-05	0.00097566764974236	TCP11L2	t-complex 11 like 2
ENSCAFG00000030830	2913.28333532341	-2.00756452107855	0.503140518401623	-3.99006728270699	6.60545548339221e-05	0.000985999588590619	AOC2	amine oxidase copper containing 2
ENSCAFG00000008621	34.4767362365921	-1.75664836766053	0.44063837056695	-3.98659872811422	6.70272439886577e-05	0.000999699541586769	TLL2	tolloid like 2
ENSCAFG00000030889	1016.98612409774	-0.867801964292397	0.21797368276296	-3.98122357383899	6.85614225150359e-05	0.00102174473438733	ZBTB47	zinc finger and BTB domain containing 47
ENSCAFG00000018016	88.8653870796231	-4.2901995438019	1.07788934270446	-3.98018551054384	6.88615094772351e-05	0.00102537771798032	COL4A6	collagen type IV alpha 6 chain
ENSCAFG00000012444	639.205047143658	1.04788405534899	0.263298306673564	3.97983590774911	6.89628533097062e-05	0.00102604781178355	ALG3	ALG3 alpha-1,3- mannosyltransferase
ENSCAFG00000008531	23.8340165126986	2.0274649164437	0.509633096263856	3.97828345785848	6.94145888735703e-05	0.00103192577794007	NA	NA
ENSCAFG00000015473	28.4157417348332	3.42705621541681	0.861782708363723	3.97670570801287	6.98765537427658e-05	0.00103735657142551	AIPL1	aryl hydrocarbon receptor interacting protein like 1
ENSCAFG00000016741	2289.3071156909	0.596649031008529	0.150038619961105	3.97663635644742	6.9896926455609e-05	0.00103735657142551	HDGF	heparin binding growth factor
ENSCAFG00000018722	466.514167106942	1.00950772320399	0.253871402994703	3.97645308331576	6.99507918132189e-05	0.00103735657142551	NDE1	nudE neurodevelopment protein 1
ENSCAFG00000009398	65.3432014692806	-3.08231322571838	0.775262404984547	-3.97583219036633	7.01335689744917e-05	0.00103845188604342	MSTN	myostatin
ENSCAFG00000043280	446.307714627906	-1.40994107997343	0.354629466941969	-3.97581479094672	7.01386974813798e-05	0.00103845188604342	SHC2	SHC adaptor protein 2
ENSCAFG00000038477	25.0714256236065	-4.28311450481562	1.07756298306693	-3.97481592456448	7.04337104931687e-05	0.00104197262533801	LOC102153906	uncharacterized LOC102153906
ENSCAFG00000009538	566.812709600064	1.14746339053742	0.288825472050382	3.97286078125846	7.10145586802099e-05	0.00104971276633547	NUSAP1	nucleolar and spindle associated protein 1
ENSCAFG00000029367	65.6966713059963	-3.5614591417936	0.896706799036692	-3.97170975576362	7.13586297291265e-05	0.00105394323276328	COL28A1	collagen type XXVIII alpha 1 chain
ENSCAFG00000017403	252.035007951161	-2.57008075936183	0.647201904855921	-3.97106488729198	7.15520860837577e-05	0.00105594411642732	NTN1	netrin 1
ENSCAFG00000000184	265.993316928884	-2.62452384485044	0.661065723425129	-3.97014056522579	7.18302420579166e-05	0.00105919071912285	MOXD1	monooxygenase DBH like 1
ENSCAFG00000013689	917.776309344928	1.0995478854291	0.277159235814332	3.96720636856456	7.27200215400398e-05	0.00107057745534815	RFC4	replication factor C subunit 4
ENSCAFG00000016503	83.8128242741985	-1.72735021795601	0.435393508856701	-3.96733112188985	7.26819795071394e-05	0.00107057745534815	RRAGB	Ras related GTP binding B
ENSCAFG00000020215	1401.7954024678	-0.513203593345047	0.129447591770535	-3.96456655798416	7.3529429386635e-05	0.00108161909415187	IST1	IST1 factor associated with ESCRT-III
ENSCAFG00000015967	2293.47450710104	0.786810582378278	0.198569147699845	3.9624009645628	7.41997892905598e-05	0.00109059916284938	MTHFD1	methylenetetrahydrofolate dehydrogenase, cyclohydrolase and formyltetrahydrofolate synthetase 1
ENSCAFG00000017113	202.768762886268	-1.27426282332476	0.321697382142369	-3.96106059315345	7.46175929759474e-05	0.00109585563361692	DCST1	DC-STAMP domain containing 1
ENSCAFG00000004355	1202.28079617653	-1.72595837258646	0.435852467702093	-3.95996007934996	7.49622935191749e-05	0.00109914519104484	LIMS2	LIM zinc finger domain containing 2
ENSCAFG00000013184	136.99808767232	3.04297587807371	0.768427374488509	3.96000452235218	7.49483440488882e-05	0.00109914519104484	PDCD1	programmed cell death 1
ENSCAFG00000013881	55.9865728645551	-2.45422017638759	0.619881857247064	-3.95917407114791	7.52094065434295e-05	0.00110188133754014	RIMKLB	ribosomal modification protein rimK like family member B
ENSCAFG00000024189	22858.7698378202	-1.79471661041589	0.453354030665678	-3.95875295909608	7.5342116627822e-05	0.00110293833272449	SERPINF1	serpin family F member 1
ENSCAFG00000041364	13.5099665160428	-4.20773070472551	1.06301798029998	-3.95828742571043	7.54890834432783e-05	0.00110420216753859	NKAIN2	sodium/potassium transporting ATPase interacting 2
ENSCAFG00000041860	779.551328187518	-0.636070766632288	0.160717936546367	-3.95768375515935	7.56800632666884e-05	0.00110610724891626	MPC1	mitochondrial pyruvate carrier 1
ENSCAFG00000005579	173.775148048466	1.30446185937544	0.329731393174926	3.95613486121234	7.61721702445299e-05	0.00111240689039546	LRFN1	leucine rich repeat and fibronectin type III domain containing 1
ENSCAFG00000012254	60.425356319309	2.33082973917932	0.589425581192494	3.95440885762662	7.67241116837368e-05	0.00111956954957735	LTB4R	leukotriene B4 receptor
ENSCAFG00000005155	1198.1048972411	0.743022456541054	0.187949275213658	3.95331376349494	7.70762593624819e-05	0.00112380765352294	MFSD11	major facilitator superfamily domain containing 11
ENSCAFG00000012434	2829.01897534972	-1.03753572326027	0.26256827890521	-3.95148921867606	7.76663717473961e-05	0.00113090428764544	CTSF	cathepsin F
ENSCAFG00000014943	2440.26660995863	-1.05149659972568	0.266105662782878	-3.9514251171108	7.76871815850007e-05	0.00113090428764544	CYP27A1	cytochrome P450 family 27 subfamily A member 1
ENSCAFG00000006188	4564.78607982967	-1.0634193038754	0.269326599715416	-3.94843771465228	7.86628763599595e-05	0.00114419300430609	ADGRA2	adhesion G protein-coupled receptor A2
ENSCAFG00000017892	2812.7106166182	0.690782967532358	0.174991206435841	3.94752960221248	7.89617572542694e-05	0.00114762375208101	DNMT1	DNA methyltransferase 1
ENSCAFG00000010370	226.189326986289	1.61615308491287	0.40954517164114	3.94621447601637	7.93964995521799e-05	0.00115302205210905	MS4A7	membrane spanning 4-domains A7
ENSCAFG00000019666	633.517248591288	-1.61046526889443	0.408196548372742	-3.94531819368507	7.96940797897086e-05	0.00115642142394453	PER3	period circadian regulator 3
ENSCAFG00000014679	2017.24956904045	-0.895406415740062	0.226996059404336	-3.94459013116666	7.99365841031511e-05	0.00115901682571854	PLEKHH3	pleckstrin homology, MyTH4 and FERM domain containing H3
ENSCAFG00000005548	97.60220345072	1.21913533911095	0.309145884003561	3.94355998961613	8.02808974133812e-05	0.00116308307302712	RAD18	RAD18 E3 ubiquitin protein ligase
ENSCAFG00000025345	930.404762352008	-2.0245553008848	0.513657658414674	-3.9414486822474	8.09909642124017e-05	0.00117243755903978	RELN	reelin
ENSCAFG00000016827	1775.92848788201	0.729466096913594	0.185122470715793	3.94045138925084	8.13284304745714e-05	0.00117638764684068	BCKDK	branched chain keto acid dehydrogenase kinase
ENSCAFG00000010021	33.4423974655121	4.89669116682162	1.24275520283793	3.94018963319535	8.14172240311507e-05	0.001176737354628	NA	NA
ENSCAFG00000017551	324.032375219003	0.639059617424954	0.162251739327629	3.93869193682125	8.19270410577956e-05	0.0011831668078537	CSTF2	cleavage stimulation factor subunit 2
ENSCAFG00000010387	2843.1025326858	1.25368913837168	0.318334660962024	3.93827406221795	8.20698233814892e-05	0.00118428966212385	FAP	fibroblast activation protein alpha
ENSCAFG00000018119	1412.91926420208	0.95912598306308	0.243627028425643	3.93686196995919	8.25540591657873e-05	0.00119033410250843	TCOF1	treacle ribosome biogenesis factor 1
ENSCAFG00000011861	61.7791618404769	0.998766115741104	0.253718244142666	3.93651674169516	8.267285523148e-05	0.00119110392928836	FANCB	FA complementation group B
ENSCAFG00000041097	1105.45859158023	-0.853202666118961	0.216868433640307	-3.93419481017724	8.3476059696706e-05	0.00120172531473258	NA	NA
ENSCAFG00000028968	281.085510953853	0.541401151626034	0.137637013316971	3.93354330044359	8.37027520093241e-05	0.0012040369801278	SLC25A32	solute carrier family 25 member 32
ENSCAFG00000000843	38.4595999873967	-3.363601442402	0.855294037292316	-3.93268431176074	8.40025257560092e-05	0.00120657275456255	UPK3A	uroplakin 3A
ENSCAFG00000007113	1772.34192487274	-0.596388976876407	0.151650334030817	-3.93265851135688	8.40115453728689e-05	0.00120657275456255	PCM1	pericentriolar material 1
ENSCAFG00000012206	2535.3814808423	-1.61608547153628	0.410983652539519	-3.93223784340397	8.41587367331977e-05	0.00120678327137659	ACKR3	atypical chemokine receptor 3
ENSCAFG00000016594	812.357256318062	1.15479586159019	0.293671692309609	3.93226821593933	8.4148101251514e-05	0.00120678327137659	DCTPP1	dCTP pyrophosphatase 1
ENSCAFG00000020007	216.982136507217	-0.999581088986926	0.254317474336772	-3.93044595772944	8.47884503153454e-05	0.00121485638764182	CDC14A	cell division cycle 14A
ENSCAFG00000009537	8176.44997842146	-1.66579203813664	0.423869790498796	-3.92996168983024	8.49593969250173e-05	0.00121634872437224	SPARCL1	SPARC like 1
ENSCAFG00000000124	751.473488308939	0.707252895302004	0.18001361920206	3.92888548342631	8.53404647239241e-05	0.00122016489757542	TIMELESS	timeless circadian regulator
ENSCAFG00000030496	37.9906610447558	-2.21227876989401	0.563088361792423	-3.9288305708395	8.53599516507102e-05	0.00122016489757542	FHAD1	forkhead associated phosphopeptide binding domain 1
ENSCAFG00000030331	41.5786126086283	-1.57699156776428	0.401415411708269	-3.92857753281872	8.5449802041147e-05	0.0012204912509579	LOC478183	pre-mRNA-splicing factor SYF2
ENSCAFG00000004521	1769.54352351959	-1.00262059575446	0.255265170822838	-3.92776105146873	8.57403333667952e-05	0.00122272295297001	FGD5	FYVE, RhoGEF and PH domain containing 5
ENSCAFG00000009802	774.088473733368	0.817631028413973	0.208164193436277	3.92781781975518	8.57201031607624e-05	0.00122272295297001	CYLD	CYLD lysine 63 deubiquitinase
ENSCAFG00000015903	886.305086344465	-0.861878520776271	0.219546349174826	-3.92572467734342	8.64690156212423e-05	0.00123214964278438	NA	NA
ENSCAFG00000006651	3193.63451345627	0.59150590230645	0.150686894430511	3.92539712588755	8.65867692976437e-05	0.00123286290514417	NOP56	NOP56 ribonucleoprotein
ENSCAFG00000012916	4741.08827983237	0.855417564299108	0.217949022441113	3.92485157638287	8.67832289485322e-05	0.00123469482998572	NA	NA
ENSCAFG00000002952	18.4739763643384	-6.19392838296322	1.5784273254285	-3.92411375752238	8.70495973981738e-05	0.00123751773475265	NPFFR2	neuropeptide FF receptor 2
ENSCAFG00000000391	9.90773789889454	-4.03680900822904	1.02886664341512	-3.92354930939316	8.7253896612746e-05	0.00123889304910918	RASGEF1C	RasGEF domain family member 1C
ENSCAFG00000011781	163.93538564421	-1.22318433297157	0.311760795316352	-3.92347065874774	8.72823997587763e-05	0.00123889304910918	GPER1	G protein-coupled estrogen receptor 1
ENSCAFG00000003613	585.969401916745	-0.830384455673279	0.211756193526893	-3.92141755970797	8.80295663808617e-05	0.00124784868917488	GAB1	GRB2 associated binding protein 1
ENSCAFG00000019698	1521.82966732977	-1.6696981049484	0.425795605161586	-3.92136058876128	8.80503852391258e-05	0.00124784868917488	PALM	paralemmin
ENSCAFG00000017474	87.4494960486668	2.1786113553913	0.555730756318501	3.9202641398215	8.8451967280035e-05	0.00125256514474084	MPO	myeloperoxidase
ENSCAFG00000006953	3485.28818458785	-1.08684369365138	0.277281467771961	-3.91964058176875	8.86811209376015e-05	0.00125483441600207	PDGFRL	platelet derived growth factor receptor like
ENSCAFG00000005057	18.3034426370847	-4.74666876426439	1.21208208800347	-3.91612813294112	8.99824366641753e-05	0.00127225943640629	ITIH2	inter-alpha-trypsin inhibitor heavy chain 2
ENSCAFG00000031380	62.086614903377	-2.56654605190187	0.655687498666508	-3.91428242435846	9.06734563495626e-05	0.00128103515405887	C1QTNF7	C1q and TNF related 7
ENSCAFG00000009017	271.748469101086	-1.33623423344517	0.341634053000199	-3.91130281571898	9.17995876592726e-05	0.00129493593405346	PPP1R16B	protein phosphatase 1 regulatory subunit 16B
ENSCAFG00000047714	51.7995767100668	-1.83818590843634	0.469955716838798	-3.91140237808164	9.17617460764809e-05	0.00129493593405346	NA	NA
ENSCAFG00000010022	120.292446823159	-2.17780608176357	0.556896000066558	-3.91061541383541	9.20612572787331e-05	0.00129762194760295	ABCD2	ATP binding cassette subfamily D member 2
ENSCAFG00000013756	1545.14978968059	-1.04628753090311	0.267607364606002	-3.90978601221815	9.23779189831591e-05	0.00130107833147897	CLEC14A	C-type lectin domain containing 14A
ENSCAFG00000010427	79.6238083238584	-2.27533178715125	0.582014780220784	-3.90940550734488	9.25235379646767e-05	0.00130183505801774	IRX2	iroquois homeobox 2
ENSCAFG00000025649	18.0487894702507	-3.18088066736366	0.813675930990997	-3.90927216378342	9.25746197426265e-05	0.00130183505801774	MIR145	microRNA mir-145
ENSCAFG00000013697	83.5041403119191	2.31053983885481	0.591133996417576	3.9086566715115	9.28107503639978e-05	0.00130414859172744	C17H1orf162	chromosome 17 C1orf162 homolog
ENSCAFG00000006306	92.7827875945276	1.241628383296	0.3176852047426	3.90836074441054	9.2924483746784e-05	0.00130473999499821	MORN2	MORN repeat containing 2
ENSCAFG00000001613	183.395731573836	1.21560666608365	0.311120452394477	3.90718982544534	9.33757940166113e-05	0.00130505021645319	MED20	mediator complex subunit 20
ENSCAFG00000011452	41.3265156448266	-5.02601880737057	1.28628276775976	-3.90739807245035	9.32953778004347e-05	0.00130505021645319	NA	NA
ENSCAFG00000016812	757.18219101892	-0.55191122283783	0.141243428235606	-3.90751789114886	9.3249138515979e-05	0.00130505021645319	SP2	Sp2 transcription factor
ENSCAFG00000018036	17225.8345376944	1.10305536793495	0.282281407184802	3.90764442807532	9.3200330095402e-05	0.00130505021645319	HSP90AA1	heat shock protein 90 alpha family class A member 1
ENSCAFG00000020135	702.663127556486	-0.741000560631935	0.189650610034381	-3.90718785717378	9.33765543923181e-05	0.00130505021645319	FNBP1L	formin binding protein 1 like
ENSCAFG00000031608	342.850423833004	-1.12651317270739	0.288292183202716	-3.9075397750735	9.32406956192111e-05	0.00130505021645319	NUDT2	nudix hydrolase 2
ENSCAFG00000031934	183.262199929342	-1.10254081278942	0.282333192060539	-3.90510518704088	9.41844091154614e-05	0.00131533149877428	NA	NA
ENSCAFG00000001380	570.615979976078	-2.79647015518524	0.716229189427303	-3.90443477655706	9.44458583348611e-05	0.00131797205067905	NTRK2	neurotrophic receptor tyrosine kinase 2
ENSCAFG00000007173	47.2839784562936	7.94952549513191	2.03665971030002	3.90321733912087	9.49223924555029e-05	0.00132360772512034	NA	NA
ENSCAFG00000029836	245.294051469528	1.35017890056114	0.345940892658003	3.9029178949825	9.50399494707154e-05	0.00132423299143932	CENPW	centromere protein W
ENSCAFG00000012687	11327.0331784994	0.788816336321189	0.202131731151793	3.9024864222274	9.52095806142606e-05	0.00132558231847576	EIF4G1	eukaryotic translation initiation factor 4 gamma 1
ENSCAFG00000003532	36.4684235035695	-3.32870687339411	0.853328583183601	-3.90085008165947	9.58555005810221e-05	0.0013325378023519	AASS	aminoadipate-semialdehyde synthase
ENSCAFG00000012663	2501.25160741162	1.3335757871061	0.341867704404055	3.90085337084062	9.5854198087563e-05	0.0013325378023519	GPC1	glypican 1
ENSCAFG00000007807	233.680654692825	-1.23837499146141	0.317652888749743	-3.8985163847732	9.67838530034711e-05	0.00134441704580184	STOX2	storkhead box 2
ENSCAFG00000024323	2837.43931544188	0.862294108133785	0.221217702865918	3.89794350525567	9.70130406756023e-05	0.00134657353943856	LOC100688969	glyceraldehyde-3-phosphate dehydrogenase-like
ENSCAFG00000017349	121.941732655963	0.950308797371721	0.243842578881216	3.89722255125364	9.73021956651575e-05	0.00134955848077546	STXBP4	syntaxin binding protein 4
ENSCAFG00000015698	1155.12371739436	-0.792543467310827	0.203407794467142	-3.89632791303311	9.76621420927562e-05	0.00135351999212419	ZCCHC24	zinc finger CCHC-type containing 24
ENSCAFG00000003096	1475.15600640422	-0.9843286957916	0.252653261405346	-3.89596671072607	9.78078232347098e-05	0.00135450818929833	PNRC1	proline rich nuclear receptor coactivator 1
ENSCAFG00000001796	403.041692426153	1.04679039384874	0.268870954549236	3.89328179982733	9.88971574300136e-05	0.00136855329328114	TMEM33	transmembrane protein 33
ENSCAFG00000028765	36322.6337598964	-0.85879355833399	0.220651074934935	-3.89208871331005	9.93848886389032e-05	0.00137425831966824	LOC607874	cystatin-C-like
ENSCAFG00000005811	1174.27773488801	-0.767960865572667	0.197391929419301	-3.89053832054784	0.000100022079013427	0.00138097200979039	LOC476151	formin-like protein 2
ENSCAFG00000015590	634.235362182622	-1.60578086947948	0.412737150775092	-3.89056537911339	0.000100010925320024	0.00138097200979039	CPAMD8	C3 and PZP like alpha-2-macroglobulin domain containing 8
ENSCAFG00000032033	3891.40195097832	0.648274987652199	0.166750508764801	3.88769421127573	0.000101201007490187	0.00139619056621499	APEX1	apurinic/apyrimidinic endodeoxyribonuclease 1
ENSCAFG00000015874	658.307204498185	0.932127827031074	0.239814149049988	3.88687586084328	0.000101542649177761	0.00139984343995171	ERC1	ELKS/RAB6-interacting/CAST family member 1
ENSCAFG00000010062	1577.63726336306	0.663975020619621	0.170905678793043	3.8850377899008	0.00010231397245892	0.0014092547703258	NOLC1	nucleolar and coiled-body phosphoprotein 1
ENSCAFG00000017013	516.172454596503	-1.84824987412153	0.475754589419878	-3.88488080876999	0.000102380103296965	0.0014092547703258	SGCA	sarcoglycan alpha
ENSCAFG00000007297	13.2541968855995	2.83716511461224	0.730617163333178	3.88324454584217	0.000103071811555609	0.00141663453602958	PMCH	pro-melanin concentrating hormone
ENSCAFG00000014766	189.268621696655	-1.11554562679382	0.287260274334631	-3.88339678842718	0.000103007267408517	0.00141663453602958	LOC491550	probable low-specificity L-threonine aldolase 2
ENSCAFG00000000480	52.2155140670151	1.47573575685606	0.380199352797353	3.88147887680026	0.000103823171244521	0.00142524316724317	NIPAL2	NIPA like domain containing 2
ENSCAFG00000001911	2097.6986722794	1.0140027810866	0.261246316611702	3.8814050825212	0.000103854685790549	0.00142524316724317	ALDH1L2	aldehyde dehydrogenase 1 family member L2
ENSCAFG00000016476	18.7846048274647	-6.00437925441713	1.54723816772886	-3.88070781839021	0.000104152905029874	0.00142825945293602	PFKFB1	6-phosphofructo-2-kinase/fructose-2,6-biphosphatase 1
ENSCAFG00000011840	203.076049794902	-1.83552982193207	0.473198982174255	-3.87898091728384	0.000104894982263724	0.00143735328969502	SYT12	synaptotagmin 12
ENSCAFG00000005398	2404.42486075186	0.736869202919961	0.18999990037469	3.87826099627849	0.000105205815160263	0.00143944635603573	PSMC4	proteasome 26S subunit, ATPase 4
ENSCAFG00000024101	130.846818032146	2.71780395240208	0.700747343601518	3.87843632547192	0.000105130035108486	0.00143944635603573	CHST8	carbohydrate sulfotransferase 8
ENSCAFG00000007564	2850.4434867985	0.55408076384584	0.142929306821229	3.87660708757836	0.000105923201716814	0.00144708734168409	IMMT	inner membrane mitochondrial protein
ENSCAFG00000029652	21.900585252884	3.00232668621195	0.774469544865567	3.87662330444911	0.000105916145257997	0.00144708734168409	NA	NA
ENSCAFG00000007602	5825.50360417235	0.899630278727839	0.232320190083969	3.87237234268223	0.000107781130312483	0.00147136594012041	COPB2	COPI coat complex subunit beta 2
ENSCAFG00000004599	631.689269259558	-0.70477785438078	0.182037770364562	-3.87160232170136	0.000108122251937076	0.00147441098051007	SLC9A3R1	SLC9A3 regulator 1
ENSCAFG00000004762	897.662099170512	0.868805909850245	0.224410468452435	3.87150348128432	0.000108166112237738	0.00147441098051007	SLC25A19	solute carrier family 25 member 19
ENSCAFG00000012608	7200.41368657916	0.898848913968035	0.232223373571897	3.87062206591254	0.00010855798212832	0.00147754066706939	PSMD2	proteasome 26S subunit ubiquitin receptor, non-ATPase 2
ENSCAFG00000017596	168.406229114228	-1.08584631459636	0.280524516485991	-3.87077153967964	0.000108491433164399	0.00147754066706939	TMEM220	transmembrane protein 220
ENSCAFG00000029729	127.470202439432	0.895923584442001	0.231501505868152	3.87005510431652	0.000108810756000042	0.00147987503922089	C1H9orf40	chromosome 1 C9orf40 homolog
ENSCAFG00000000229	1974.99552719556	1.1050391807872	0.285608748176838	3.86906629380624	0.000109252936075534	0.00148386674089493	MARS1	methionyl-tRNA synthetase 1
ENSCAFG00000001998	90.4802869142525	1.06046292201544	0.274089813332123	3.86903442022651	0.000109267217590473	0.00148386674089493	CDK6	cyclin dependent kinase 6
ENSCAFG00000009187	4024.12519494719	1.21104058356675	0.313241267509364	3.86615912135698	0.000110562816371336	0.001500342361355	LOXL2	lysyl oxidase like 2
ENSCAFG00000012082	2724.72216785114	-1.07980425062621	0.279358512046876	-3.8652992626372	0.000110953071756824	0.00150451704375541	SEMA4B	semaphorin 4B
ENSCAFG00000001233	1968.17847576395	-0.566083130139301	0.146514147657106	-3.86367555073339	0.000111693555814749	0.00151343106022499	KDM3B	lysine demethylase 3B
ENSCAFG00000008691	1356.23626760645	0.871524180553412	0.225622619248306	3.86275180855988	0.000112116900816587	0.00151803782956942	PPID	peptidylprolyl isomerase D
ENSCAFG00000015912	6479.01213395743	-1.00126896399048	0.259247438729995	-3.86221352425123	0.000112364290509032	0.00151912850368224	JUP	junction plakoglobin
ENSCAFG00000030396	626.597325431576	0.687323984314966	0.177952804296287	3.86239479075917	0.000112280924920997	0.00151912850368224	AP3S2	adaptor related protein complex 3 subunit sigma 2
ENSCAFG00000007793	434.696065253113	-2.51286381101466	0.650780393334179	-3.86130841794474	0.000112781428843797	0.0015228865202929	ENPP6	ectonucleotide pyrophosphatase/phosphodiesterase 6
ENSCAFG00000012222	6637.23038788928	-0.81471458490285	0.210997757025762	-3.86124760939225	0.000112809506115816	0.0015228865202929	NA	NA
ENSCAFG00000010864	59.7125852508256	-2.07662036005489	0.537942449400157	-3.86030208690625	0.00011324693358189	0.00152652842891177	SCN3A	sodium voltage-gated channel alpha subunit 3
ENSCAFG00000045783	5562.01884961682	0.468761925997347	0.121427754328451	3.86041830872857	0.000113193079719169	0.00152652842891177	GDI1	GDP dissociation inhibitor 1
ENSCAFG00000013320	1425.41199641142	-2.35301693541189	0.609781343586541	-3.858788006816	0.000113950726809093	0.00153487920556242	APOA1	apolipoprotein A1
ENSCAFG00000003402	2362.37253324242	-1.23005246542372	0.318804296101499	-3.85833089599303	0.000114164016094084	0.00153661559282289	CAV2	caveolin 2
ENSCAFG00000029297	120.064531889102	1.76239984807734	0.456879149272654	3.85747489436334	0.000114564442204398	0.00154086636409475	ANKRD22	ankyrin repeat domain 22
ENSCAFG00000013713	214.000579680417	1.03563235168162	0.268520120040092	3.85681472035317	0.000114874167139642	0.00154389185076016	GK	glycerol kinase
ENSCAFG00000029570	1621.12597084276	-1.18726096997502	0.307890192690914	-3.85611818161059	0.000115201808920268	0.0015471534972323	KANK3	KN motif and ankyrin repeat domains 3
ENSCAFG00000017544	136.149659169307	-1.93740057379761	0.502599775637643	-3.85475813501836	0.00011584409739203	0.00155463290906872	S100A14	S100 calcium binding protein A14
ENSCAFG00000015198	244.040217619202	-1.10363498050495	0.286366600279407	-3.85392353517533	0.000116239911656463	0.00155879604652124	PELI2	pellino E3 ubiquitin protein ligase family member 2
ENSCAFG00000000429	92.4614054453185	-2.42912988100373	0.630550638665773	-3.85239460885124	0.000116968325153214	0.00156740998481617	CCDC170	coiled-coil domain containing 170
ENSCAFG00000024474	504.439238450829	-0.886707657578307	0.230181622527294	-3.85220873778994	0.000117057171023121	0.00156744716286916	NA	NA
ENSCAFG00000009817	40.8516113408947	2.31231184165859	0.600366082370133	3.85150312377744	0.000117395032345038	0.00157081626306795	NA	NA
ENSCAFG00000011368	453.155699963394	-1.74285200569904	0.452558899481532	-3.85110536483916	0.000117585891923331	0.00157221488826415	TLR5	toll like receptor 5
ENSCAFG00000000570	1232.9774701167	-0.432576735614598	0.112388750263361	-3.84893269656386	0.000118633594148079	0.00158505970875324	SCAF8	SR-related CTD associated factor 8
ENSCAFG00000042483	119.934031878085	-1.24419893861891	0.323307592252648	-3.84834432730126	0.000118918828085378	0.00158770584916629	NA	NA
ENSCAFG00000000701	4289.75666192992	1.53756407995632	0.399630619229774	3.84746314714257	0.000119347222750724	0.00159109244034658	LOC481722	complement C4-A
ENSCAFG00000006389	270.416096119813	-1.34474967710724	0.349505127481645	-3.84758211359248	0.00011928930115729	0.00159109244034658	SLC4A11	solute carrier family 4 member 11
ENSCAFG00000011706	2320.4286573124	0.918398247833349	0.238792815826725	3.84600451505947	0.000120059551058767	0.00159941805730155	MNDA	myeloid cell nuclear differentiation antigen
ENSCAFG00000030693	65.8078914705846	-1.31893948968337	0.343016375971581	-3.84512105565667	0.000120492938948813	0.00160401820993921	KIAA0040	KIAA0040
ENSCAFG00000024978	14.5839703428471	-3.10359375686684	0.807534670238467	-3.84329474789031	0.000121393529070118	0.00161482655799555	LRRN4	leucine rich repeat neuronal 4
ENSCAFG00000031801	460.738424032244	0.631856365935137	0.164428531689247	3.84274164248623	0.000121667526373606	0.00161729001663484	RPP30	ribonuclease P/MRP subunit p30
ENSCAFG00000031706	1497.7587218076	-0.713204894653871	0.185634672038011	-3.84198106325651	0.000122045254299029	0.00162112773598805	FABP5	fatty acid binding protein 5
ENSCAFG00000017955	7.62841500044824	-5.08800751210435	1.3244229018155	-3.84167889661964	0.000122195626539659	0.00162194209541818	RDH8	retinol dehydrogenase 8
ENSCAFG00000044300	575.395387168568	0.816334200616838	0.212577268545061	3.84017635659758	0.000122945957962943	0.00163071292094913	TMEM14A	transmembrane protein 14A
ENSCAFG00000019572	1036.73502793398	1.22719438426785	0.319664752275865	3.83900438046669	0.000123534226898985	0.00163732300295299	ICMT	isoprenylcysteine carboxyl methyltransferase
ENSCAFG00000020017	155.694244129031	1.41909373692713	0.369673391280577	3.83877706753866	0.000123648632560474	0.00163764745277003	CENPN	centromere protein N
ENSCAFG00000019031	850.013435718738	0.918617152098548	0.239327977562854	3.83831911944894	0.000123879419316432	0.00163951170433979	NA	NA
ENSCAFG00000013651	30.1093179200034	-3.48240664315814	0.907555582949773	-3.83712767414144	0.000124481762103164	0.00164509243081329	UPK3B	uroplakin 3B
ENSCAFG00000017357	1292.92762557616	1.32569315132528	0.345480474374348	3.83724479285278	0.000124422429860096	0.00164509243081329	ADAM19	ADAM metallopeptidase domain 19
ENSCAFG00000042293	30.141522613098	2.89345024782577	0.754112827765374	3.8368930235543	0.000124600716154301	0.00164547037120085	NA	NA
ENSCAFG00000009207	1806.34136603869	0.601539904737947	0.156796804166733	3.83642962581232	0.00012483594638231	0.00164738218809293	AP3B1	adaptor related protein complex 3 subunit beta 1
ENSCAFG00000002937	1146.63342631344	0.83582574194377	0.217965053917267	3.83467774729166	0.000125729024067059	0.00165784851707222	POLD1	DNA polymerase delta 1, catalytic subunit
ENSCAFG00000049322	92.4682209399871	-2.29766973150716	0.599207038743544	-3.83451725855068	0.000125811138904718	0.00165784851707222	NA	NA
ENSCAFG00000004075	707.934839270301	-0.744831943399323	0.194316222702135	-3.8330919212086	0.000126542640985612	0.00166628202096094	NCOA1	nuclear receptor coactivator 1
ENSCAFG00000010171	391.179469627221	-1.12898302999028	0.29468423415952	-3.83116196633422	0.000127539510112186	0.00167768510878275	PHKG1	phosphorylase kinase catalytic subunit gamma 1
ENSCAFG00000018418	77.4454727826564	1.98249294927612	0.51752704736457	3.83070403638163	0.000127777126235884	0.00167768510878275	RHBDL3	rhomboid like 3
ENSCAFG00000019833	1932.08634186676	0.714419402770285	0.186493679498654	3.83079686502426	0.000127728924517832	0.00167768510878275	PSMA5	proteasome 20S subunit alpha 5
ENSCAFG00000028779	1077.72840953128	-1.0545255433356	0.275260630966167	-3.83100750599244	0.000127619611740951	0.00167768510878275	NA	NA
ENSCAFG00000017048	797.062562918461	-1.70085364633324	0.44410725770623	-3.82982627916954	0.000128233754122787	0.00168246750456057	FLVCR2	FLVCR heme transporter 2
ENSCAFG00000042165	23.7556615068891	3.95896851370903	1.03408271171014	3.82848341711639	0.000128935316631754	0.00169045432050458	NA	NA
ENSCAFG00000043705	2445.880738874	0.930501735591046	0.243090478511331	3.82780000800267	0.000129293743047054	0.00169393406807907	LOC476315	alpha-enolase-like
ENSCAFG00000008737	6813.79405617476	0.778003884156295	0.203265659832687	3.82752248853392	0.000129439561116177	0.00169462533967411	RPN2	ribophorin II
ENSCAFG00000005698	3588.4945166395	-1.61548107002509	0.422204523922343	-3.826299763482	0.000130083869642245	0.00170183717676359	PDE2A	phosphodiesterase 2A
ENSCAFG00000016577	441.376635034961	1.47796052267303	0.386288270463343	3.8260559164798	0.000130212724484503	0.00170230001836847	NA	NA
ENSCAFG00000001029	491.899056096855	-1.36261153936621	0.356168112308818	-3.82575388496528	0.000130372492232897	0.00170316603734095	TPD52L1	TPD52 like 1
ENSCAFG00000002244	3438.76609302637	0.771096137109977	0.201619516722643	3.82451138483152	0.00013103169147676	0.00171055063332134	SRP72	signal recognition particle 72
ENSCAFG00000002094	1545.92248336479	0.64232078465655	0.167963560154039	3.8241674805385	0.000131214701577381	0.001711712700878	TMEM165	transmembrane protein 165
ENSCAFG00000028848	9038.11933265146	-1.43409721350502	0.3750878092658	-3.82336396459308	0.000131643235187726	0.00171607369792676	JUNB	JunB proto-oncogene, AP-1 transcription factor subunit
ENSCAFG00000044872	2351.81357212181	0.942067183751093	0.246471983683967	3.8222079835209	0.000132262060521581	0.0017229072848058	NA	NA
ENSCAFG00000003668	1858.31318488846	-0.856203952670437	0.22402346915041	-3.82193863847176	0.000132406640818084	0.00172355778122811	NA	NA
ENSCAFG00000015427	1739.71417900065	-1.23144422597391	0.322221519604407	-3.82173179335061	0.000132517773191934	0.00172377226257023	ZNF503	zinc finger protein 503
ENSCAFG00000008287	115.726846680857	1.07438269235279	0.281195506779512	3.82076763835072	0.000133036948614786	0.00172929041486357	LOC612475	cyclin-dependent kinase 4-like
ENSCAFG00000006406	1060.30527408062	0.649197638176606	0.169953238727923	3.8198603512105	0.000133527251761054	0.00173442566463663	AMDHD1	amidohydrolase domain containing 1
ENSCAFG00000019627	3103.47967357166	0.826812207961821	0.216503772621052	3.81892748542999	0.000134033152660848	0.00173975605353293	MPP1	membrane palmitoylated protein 1
ENSCAFG00000011494	55.1839211391894	-3.42210313170689	0.896443766319002	-3.81742085815244	0.000134854024544495	0.00174916427420214	PEX5L	peroxisomal biogenesis factor 5 like
ENSCAFG00000043646	1824.56632003742	1.23790127920012	0.324314582843573	3.81697692513937	0.000135096799287078	0.00175106605823272	NA	NA
ENSCAFG00000013696	949.776770779745	-1.2042403628994	0.315592968164735	-3.81580226550168	0.000135741176087705	0.00175816682626827	ALS2CL	ALS2 C-terminal like
ENSCAFG00000018865	1824.64604275506	0.945114020804364	0.247791955300533	3.81414327861487	0.0001366561716733	0.00176750393632277	RSL1D1	ribosomal L1 domain containing 1
ENSCAFG00000043583	374.057341364252	-0.859831795030308	0.225426187903007	-3.81424981289336	0.000136597239741178	0.00176750393632277	ZNF135	zinc finger protein 135
ENSCAFG00000041946	1564.1948944511	-1.93390405141888	0.507179518895076	-3.81305628356606	0.00013725883895942	0.00177403883342086	NA	NA
ENSCAFG00000009751	22.4447810143823	-1.95526863634272	0.513048908583255	-3.8110764951085	0.000138362939548845	0.00178450955532862	NPM2	nucleophosmin/nucleoplasmin 2
ENSCAFG00000014193	142.618165628733	1.93854018924161	0.50865851012674	3.81108376375851	0.000138358870665372	0.00178450955532862	CERKL	ceramide kinase like
ENSCAFG00000047610	3403.42521704872	-1.63508675183482	0.429016020309115	-3.81124870501738	0.000138266569265104	0.00178450955532862	ADIRF	adipogenesis regulatory factor
ENSCAFG00000012666	2029.74308965444	-1.49935951449276	0.393477858426251	-3.81053084026017	0.000138668711151657	0.00178718747259931	F11R	F11 receptor
ENSCAFG00000005405	1926.6644631183	0.488300390268254	0.128196805682957	3.80899030726139	0.000139535427004177	0.00179708604043357	SEC23B	SEC23 homolog B, COPII coat complex component
ENSCAFG00000023139	5334.64710663442	-0.522110500351411	0.137160911272441	-3.80655461900768	0.000140916182851506	0.00181358629392846	NFE2L1	nuclear factor, erythroid 2 like 1
ENSCAFG00000018292	1497.1999385645	-0.707240123657077	0.185923369468974	-3.80393344675855	0.000142416457741623	0.00183160036153439	ZFYVE21	zinc finger FYVE-type containing 21
ENSCAFG00000017587	53.3267013325194	1.67673797320893	0.440982354721407	3.80227906005041	0.000143371105587249	0.00184257671407861	PRR11	proline rich 11
ENSCAFG00000002589	354.602886192449	-4.56229444762191	1.20044626136345	-3.80049869324439	0.00014440517967063	0.00185455763538917	COL9A1	collagen type IX alpha 1 chain
ENSCAFG00000008510	194.529291105616	-1.96502590306456	0.517137520206583	-3.79981305993729	0.000144805279781701	0.00185838544757193	CHMP4C	charged multivesicular body protein 4C
ENSCAFG00000032019	33.4101775142968	11.3610607372126	2.99075171510915	3.79873082737594	0.000145438939636534	0.00186502610044713	NLRP12	NLR family pyrin domain containing 12
ENSCAFG00000048834	11.6822222997305	-4.78854610521184	1.26061483196674	-3.79857985467379	0.000145527543173651	0.00186502610044713	NA	NA
ENSCAFG00000006151	3368.46977645861	-1.33448604052067	0.351377834991878	-3.79786630693855	0.00014594700153493	0.00186908638885556	CDC42EP3	CDC42 effector protein 3
ENSCAFG00000016961	815.088828702892	0.905627232305658	0.23860332950066	3.79553476559159	0.000147325547168879	0.00188541499612963	LCP2	lymphocyte cytosolic protein 2
ENSCAFG00000016430	3907.54700373105	0.992126860930036	0.261440961961496	3.79484092120251	0.000147738150438069	0.00188936759664865	LMAN2	lectin, mannose binding 2
ENSCAFG00000005595	3419.73327722429	1.0365140161111	0.273200226928196	3.79397201739338	0.000148256389449756	0.00189466463738211	FARP1	FERM, ARH/RhoGEF and pleckstrin domain protein 1
ENSCAFG00000008093	80.3821099293284	2.40585711565977	0.634269597004514	3.79311435866072	0.000148769599722681	0.00189989002843601	HPD	4-hydroxyphenylpyruvate dioxygenase
ENSCAFG00000009587	6903.36395778617	0.871598332629635	0.229797791861426	3.79289254944291	0.000148902599038725	0.00190025594330359	BMP1	bone morphogenetic protein 1
ENSCAFG00000003159	3209.42959320766	0.862544768968843	0.227453512122744	3.79218048083326	0.000149330320361454	0.00190437987682244	LOC100684096	glyceraldehyde-3-phosphate dehydrogenase-like
ENSCAFG00000012998	4600.7099268493	-2.10525007906477	0.555404026394125	-3.79048400626978	0.000150354014461176	0.00191609304223406	ACE	angiotensin I converting enzyme
ENSCAFG00000010049	211.853202371821	-2.33307531635613	0.615576574918162	-3.79006513798272	0.000150607784850162	0.00191798487406035	GFRA2	GDNF family receptor alpha 2
ENSCAFG00000019473	266.930243988945	-2.22473328579205	0.587019470329312	-3.78987989025985	0.000150720145309288	0.00191807446976062	PRDM16	PR/SET domain 16
ENSCAFG00000030234	10.1060289403719	-3.61695342830067	0.954437942207865	-3.78961613778022	0.000150880258346179	0.00191877121839543	NA	NA
ENSCAFG00000000946	1580.11299283686	-1.75850298078783	0.464328040904455	-3.78719962154876	0.000152354696453371	0.00193616983748245	A4GALT	alpha 1,4-galactosyltransferase (P blood group)
ENSCAFG00000017366	3457.55568882744	-0.915249008749255	0.241710573220587	-3.78654932862201	0.000152753782853168	0.00193988782394634	KANK2	KN motif and ankyrin repeat domains 2
ENSCAFG00000004951	2407.52962480469	-0.503200943358818	0.132920651349719	-3.78572432687589	0.000153261504708181	0.00194378070697706	RAF1	Raf-1 proto-oncogene, serine/threonine kinase
ENSCAFG00000016368	21.0932199489438	-3.43355833056348	0.906980043780764	-3.78570438689106	0.000153273795794797	0.00194378070697706	PNMT	phenylethanolamine N-methyltransferase
ENSCAFG00000007184	130.097423290269	1.49681339343082	0.395531664628856	3.78430736976606	0.000154137236198543	0.00195201196690658	SKA3	spindle and kinetochore associated complex subunit 3
ENSCAFG00000011952	35.0024916221065	5.87000206199452	1.55108395206526	3.78445154704789	0.000154047914569823	0.00195201196690658	NA	NA
ENSCAFG00000016947	1508.93668301256	-0.728106865566109	0.192413969731958	-3.78406446569549	0.000154287831937803	0.00195256129772017	FAM117A	family with sequence similarity 117 member A
ENSCAFG00000003156	1676.12991761827	-1.30522228249251	0.34495252346588	-3.78377368971939	0.000154468289440698	0.0019534875131976	MYH14	myosin heavy chain 14
ENSCAFG00000029151	1841.89477777936	0.765196226707856	0.202339708177278	3.78174029013345	0.000155735794010778	0.00196815027392803	CALM3	calmodulin 3
ENSCAFG00000009277	602.471184510613	0.86909419830047	0.229826487693378	3.78152321354694	0.000155871683886946	0.00196850155011455	DCLRE1B	DNA cross-link repair 1B
ENSCAFG00000028962	56.3737356978412	-1.35719614745279	0.35893560264248	-3.78116892685243	0.000156093706980496	0.00196993936092987	SLC25A21	solute carrier family 25 member 21
ENSCAFG00000000824	5987.83265360006	0.871539653323517	0.230540434328724	3.78041993310727	0.000156564063805485	0.00197450704013968	P4HA2	prolyl 4-hydroxylase subunit alpha 2
ENSCAFG00000014912	10.0814394305329	-4.7815442647684	1.26498440496713	-3.77992348837901	0.000156876558388915	0.00197707889606957	SLC7A14	solute carrier family 7 member 14
ENSCAFG00000012207	1192.71466862593	0.741179961895421	0.196124101815781	3.77913757173817	0.000157372465923094	0.00198195710714071	SLC9A1	solute carrier family 9 member A1
ENSCAFG00000015786	183.430632761586	-0.703505146688452	0.186209502269538	-3.77803032667006	0.00015807363325465	0.00198941184188005	ROM1	retinal outer segment membrane protein 1
ENSCAFG00000046499	3451.97553127659	-0.846421703064506	0.224057167670194	-3.77770419873564	0.000158280714912758	0.00199064233375431	NA	NA
ENSCAFG00000018779	193.313795931895	-0.812734086637097	0.215257834561047	-3.77563069095451	0.000159603314998686	0.00200589093819259	PROCA1	protein interacting with cyclin A1
ENSCAFG00000030843	868.529316469073	-0.893028358764343	0.236535745338472	-3.77544779748389	0.000159720472536726	0.00200597898301126	INSIG2	insulin induced gene 2
ENSCAFG00000018398	988.283956774531	0.896058047181237	0.237350926672599	3.77524562361307	0.000159850074849633	0.00200622309654491	CDCA4	cell division cycle associated 4
ENSCAFG00000009179	49.4767024343151	1.59719754383881	0.423244348402865	3.77370081813477	0.000160843634870135	0.00201730264092289	RAD54B	RAD54 homolog B
ENSCAFG00000032722	31.3086653408253	-3.35192707132403	0.888307239470243	-3.7733870921991	0.000161046120066251	0.0020184520939618	PRIMA1	proline rich membrane anchor 1
ENSCAFG00000032414	619.959584445574	-0.881075770843335	0.233593554262428	-3.77183254745763	0.000162052999183856	0.00202967480614663	PLEKHA2	pleckstrin homology domain containing A2
ENSCAFG00000045924	930.69729370828	1.49275609167026	0.395865280440871	3.77086894311063	0.00016268009666313	0.00203612868751358	ZNF469	zinc finger protein 469
ENSCAFG00000009708	4848.49911132221	-0.79993026648031	0.212223778007148	-3.76927728830352	0.00016372092191138	0.00204634297112432	NA	NA
ENSCAFG00000045919	3549.1815444904	-0.750732924930577	0.199169247220739	-3.76932149619735	0.000163691928797778	0.00204634297112432	LOC613013	nascent polypeptide associated complex subunit alpha pseudogene
ENSCAFG00000028694	27.1495199316222	-2.09182450299878	0.555020007678305	-3.76891728957494	0.000163957201856604	0.00204789067421853	ZNF793	zinc finger protein 793
ENSCAFG00000024888	360.905627965944	-1.71894536063934	0.456275419300002	-3.76734158345955	0.000164995174122556	0.00205944284848928	FOLH1B	folate hydrolase 1B
ENSCAFG00000017917	27.235556327172	1.63825332816048	0.434883284663306	3.76711036256279	0.000165148006493572	0.00205993859332495	P2RY11	purinergic receptor P2Y11
ENSCAFG00000019795	171.363489437422	2.45342873696448	0.651357469795194	3.76663944260271	0.000165459687087429	0.00206241366293578	NA	NA
ENSCAFG00000007676	63.5956895336792	-1.28312816433106	0.340732409129611	-3.7657943006031	0.000166020436551045	0.00206516268444747	ABCB9	ATP binding cassette subfamily B member 9
ENSCAFG00000015668	824.075469924926	-0.643676316134598	0.170926647148953	-3.76580437790761	0.00016601373976704	0.00206516268444747	TMEM128	transmembrane protein 128
ENSCAFG00000031455	2009.06229910236	-0.521554770425017	0.138493173358422	-3.76592403637996	0.000165934241204352	0.00206516268444747	GABARAPL2	GABA type A receptor associated protein like 2
ENSCAFG00000005330	79.1193299970155	-1.23771854937392	0.328741970601567	-3.76501530093347	0.000166538883768794	0.00207019768758602	SH2D4A	SH2 domain containing 4A
ENSCAFG00000012233	367.24478509096	0.958868933157062	0.254770264108978	3.76366110272157	0.00016744376954034	0.00207719242990404	NA	NA
ENSCAFG00000013775	8.21928056037466	-3.35691448223812	0.891886613837421	-3.76383548105369	0.000167326989682911	0.00207719242990404	TMC3	transmembrane channel like 3
ENSCAFG00000019720	112.863249561568	2.23910744328307	0.59492777892173	3.76366262026175	0.000167442752924462	0.00207719242990404	MADCAM1	mucosal vascular addressin cell adhesion molecule 1
ENSCAFG00000012046	458.297714822143	-2.26085700584218	0.600950511958939	-3.76213508575337	0.000168469007992296	0.0020884881583034	IFI6	interferon alpha inducible protein 6
ENSCAFG00000000948	2626.32538101537	0.711858848650745	0.18929550996285	3.7605691164595	0.000169527225022447	0.00210017707134952	HSPA4	heat shock protein family A (Hsp70) member 4
ENSCAFG00000016703	165.362331398375	-2.48450760631275	0.660781877308896	-3.75995119059737	0.000169946511502832	0.00210394012303064	ATP1B2	ATPase Na+/K+ transporting subunit beta 2
ENSCAFG00000032379	505.727187477711	1.37126860926219	0.364913897232122	3.75778675370625	0.000171422870242742	0.00212077574048273	PEG10	paternally expressed 10
ENSCAFG00000023881	173.007439022566	-1.14993861650555	0.306134322928603	-3.75632044621714	0.000172429881258918	0.00213178585716644	ZNF227	zinc finger protein 227
ENSCAFG00000014926	768.012798482993	-1.00354357809717	0.267466528535727	-3.75203425860864	0.000175405487572545	0.00216710266905265	DTWD1	DTW domain containing 1
ENSCAFG00000017225	24.9769591530368	-2.21373781395769	0.590042220509289	-3.75182950814423	0.000175548833317837	0.00216740325664484	MAGEE2	MAGE family member E2
ENSCAFG00000033956	1264.29919910497	-1.09364326193552	0.291764070771971	-3.74838224268628	0.000177978865867272	0.00219591675224179	NA	NA
ENSCAFG00000000406	1550.91065253458	0.69168535811701	0.184564952526931	3.74765278373249	0.000178497111682317	0.0022008198380817	PPP1R10	protein phosphatase 1 regulatory subunit 10
ENSCAFG00000005283	73.5389023076324	-3.20632499864771	0.855785002771459	-3.7466478008659	0.00017921342852786	0.0022077434436257	CLIP4	CAP-Gly domain containing linker protein family member 4
ENSCAFG00000007105	24019.1415601173	-1.10651995053004	0.29534701593388	-3.74650797480128	0.000179313305610545	0.0022077434436257	TNS2	tensin 2
ENSCAFG00000018990	24.6193657148488	-2.91157146219082	0.777174385647478	-3.74635540743553	0.000179422343449895	0.0022077434436257	SLC6A4	solute carrier family 6 member 4
ENSCAFG00000010175	350.734335851851	-2.17478899026938	0.580627581248226	-3.74558333173572	0.000179975092219099	0.00221304956407968	CDH22	cadherin 22
ENSCAFG00000016139	16.8630928446045	-2.24579804241716	0.599768587415167	-3.74444092194944	0.000180795910607763	0.00222164259654384	MOGAT1	monoacylglycerol O-acyltransferase 1
ENSCAFG00000001076	3264.60158721198	0.595057294628704	0.158968426602692	3.7432420219892	0.000181661101301495	0.00223076892501788	MACROH2A1	macroH2A.1 histone
ENSCAFG00000004076	2279.28789177825	0.919313721776	0.245629517489898	3.74268423099357	0.000182064958741443	0.00223422167361214	KIF5B	kinesin family member 5B
ENSCAFG00000032700	44.3918998119958	-1.5654538057241	0.418458875451665	-3.74099797509236	0.000183290997774372	0.00224775243129232	ST8SIA6	ST8 alpha-N-acetyl-neuraminide alpha-2,8-sialyltransferase 6
ENSCAFG00000019794	1389.66873858653	-1.02822645948611	0.27487529781023	-3.7407015751411	0.000183507304014706	0.00224889065505505	SARDH	sarcosine dehydrogenase
ENSCAFG00000009003	615.791473208913	2.3071385821036	0.616922119087653	3.73975662522127	0.000184198511108109	0.00225584336636838	DDX60	DExD/H-box helicase 60
ENSCAFG00000029154	186.016109871676	-0.871628773376235	0.233092229651158	-3.73941582986571	0.00018444839430078	0.00225738555686257	EFCAB2	EF-hand calcium binding domain 2
ENSCAFG00000010794	68.4331906371122	1.13152405385328	0.302906812967541	3.7355516793032	0.000187304107068902	0.00229079589914827	SPATA17	spermatogenesis associated 17
ENSCAFG00000001362	65.5549471619987	-1.71362324074659	0.458802013531025	-3.73499503099001	0.000187718893689437	0.00229432803555593	PLXNA4	plexin A4
ENSCAFG00000015209	636.90572719565	1.04361871050887	0.279431346057358	3.73479470085883	0.000187868380890842	0.00229461508008258	TUBA4A	tubulin alpha 4a
ENSCAFG00000001450	398.4311106741	2.39315383531016	0.640801982862997	3.73462301820283	0.00018799658025169	0.00229464190547154	MEST	mesoderm specific transcript
ENSCAFG00000001325	914.091457147276	0.797318933090631	0.21370935164205	3.73085654401353	0.000190829867955064	0.00232766425005336	PYCR3	pyrroline-5-carboxylate reductase 3
ENSCAFG00000016897	447.458412749556	2.28690582278864	0.613052829971988	3.73035684851685	0.000191208759425309	0.00233072471077263	CACNA1A	calcium voltage-gated channel subunit alpha1 A
ENSCAFG00000005141	2054.25679751545	0.531366187717716	0.142451050458929	3.73016686086789	0.000191353001975372	0.00233092275516623	SHKBP1	SH3KBP1 binding protein 1
ENSCAFG00000048541	226.346969025959	0.962204951433323	0.258034303229003	3.72898075718008	0.000192255831083819	0.00234035490632849	APOO	apolipoprotein O
ENSCAFG00000009009	244.788417128104	-1.11383615796573	0.298713757533003	-3.72877421905373	0.000192413450806761	0.00234070898640075	DECR1	2,4-dienoyl-CoA reductase 1
ENSCAFG00000010290	8230.1798922434	-4.00835342025542	1.0750943535781	-3.72837361382741	0.000192719519252803	0.00234286726643043	CFH	complement factor H
ENSCAFG00000042176	5819.83207012515	-0.830516956851384	0.222850569546042	-3.72678857650303	0.000193935003823887	0.00235607095039147	NA	NA
ENSCAFG00000014672	2627.4805129619	0.973147939272762	0.261134714109539	3.72661268951224	0.000194070325784148	0.00235614313523674	STIP1	stress induced phosphoprotein 1
ENSCAFG00000029436	1302.55400396118	0.701630708247392	0.188302930320679	3.72607429450257	0.000194485101811425	0.00235960572224374	TMEM167A	transmembrane protein 167A
ENSCAFG00000031652	4780.8181024831	-0.59564506981012	0.159873492732745	-3.72572750884875	0.000194752704159579	0.00236127929124507	SDC2	syndecan 2
ENSCAFG00000029394	334.987706324643	2.15328577389693	0.578485561155598	3.72228093229408	0.000197431180259772	0.00239216182548949	HAS2	hyaluronan synthase 2
ENSCAFG00000010747	364.65505739177	-0.879619468821612	0.236385629323682	-3.72112074383825	0.000198340570051351	0.00240158252739704	LOC102154385	40S ribosomal protein S3a-like
ENSCAFG00000004239	63.4206957033508	-2.98409525782368	0.801992021060974	-3.72085404774471	0.000198550169882803	0.00240252301909351	DEUP1	deuterosome assembly protein 1
ENSCAFG00000007514	443.716053215893	-0.569565736940161	0.153097740382514	-3.72027526674857	0.000199005757285931	0.0024064368166893	IMMP1L	inner mitochondrial membrane peptidase subunit 1
ENSCAFG00000031390	2019.17655290339	-0.62300548171608	0.167492374750798	-3.71960504257591	0.000199534551333496	0.00241123006923311	MPZL1	myelin protein zero like 1
ENSCAFG00000013005	890.662589725754	1.75721138539091	0.472463828528554	3.7192506162082	0.000199814720313579	0.00241301450373381	EPHB3	EPH receptor B3
ENSCAFG00000009491	75.5793599654807	-2.49841780795231	0.671851504797568	-3.71870538372179	0.000200246440511074	0.00241662553223802	NRN1	neuritin 1
ENSCAFG00000017734	21.312082189801	-4.44824007071142	1.19636854670035	-3.71811853711795	0.000200712090297415	0.00242064097775247	BEX5	brain expressed X-linked 5
ENSCAFG00000004090	2069.16289445991	0.97572027581922	0.262492752339402	3.71713225269405	0.000201496977434427	0.00242849864729209	ADCY3	adenylate cyclase 3
ENSCAFG00000013075	2009.5997817263	0.74347464348951	0.200039427488327	3.71664052844229	0.000201889368881388	0.00243161858247285	SH3KBP1	SH3 domain containing kinase binding protein 1
ENSCAFG00000011230	139.601877410636	3.0459770878988	0.819718138586504	3.71588347813211	0.000202494891734539	0.0024356898767356	PANX3	pannexin 3
ENSCAFG00000020194	66.5155464682267	4.02837662503618	1.08407243637399	3.71596628589718	0.00020242857535599	0.0024356898767356	BARHL2	BarH like homeobox 2
ENSCAFG00000013261	1178.46257915118	-0.945867238106942	0.254590640656993	-3.71524748775544	0.000203004903678682	0.00244021273986303	PCMTD2	protein-L-isoaspartate (D-aspartate) O-methyltransferase domain containing 2
ENSCAFG00000000012	1071.87152734788	-0.585396381031901	0.157676890592169	-3.71263270624754	0.000205114449322187	0.0024639440874712	ATP9B	ATPase phospholipid transporting 9B (putative)
ENSCAFG00000035184	9.80620889370884	3.39566433177589	0.914883537773531	3.71158097350797	0.000205968755995186	0.00247257548808723	NA	NA
ENSCAFG00000012410	1649.52463485506	-0.899158379033463	0.24233956321723	-3.71032433621855	0.000206993885856702	0.00248324483223742	CRTC3	CREB regulated transcription coactivator 3
ENSCAFG00000023155	3894.87165435088	-1.35937331867528	0.366402385055756	-3.71005586786347	0.000207213515286654	0.00248424313817331	IER2	immediate early response 2
ENSCAFG00000002728	836.599222218018	0.693894468278273	0.187039889620549	3.70987423958595	0.000207362226425856	0.00248439046410609	CDCA7L	cell division cycle associated 7 like
ENSCAFG00000009707	523.188885259131	0.67313016214032	0.181482531429952	3.70906310836937	0.000208027577738996	0.00248908687135668	HIF1AN	hypoxia inducible factor 1 subunit alpha inhibitor
ENSCAFG00000014928	44.9808929779227	-2.57503708800558	0.694250199869028	-3.7090908846571	0.000208004760404294	0.00248908687135668	PDE4C	phosphodiesterase 4C
ENSCAFG00000014709	247.401514976573	-0.943917728729288	0.254518726778544	-3.70863763415958	0.000208377385174558	0.00249163529968081	TXNDC16	thioredoxin domain containing 16
ENSCAFG00000017797	372.651965273256	-0.719515611588111	0.194087991480979	-3.7071619222698	0.00020959494073644	0.00250454951820953	TCEAL1	transcription elongation factor A like 1
ENSCAFG00000009005	2712.44584391461	-1.08078784919432	0.291571243025948	-3.70677107240694	0.000209918533947333	0.00250677142407534	CYP26B1	cytochrome P450 family 26 subfamily B member 1
ENSCAFG00000009257	2799.84419355847	-0.735157789676187	0.198361624043608	-3.706149277718	0.000210434298605717	0.00250963916955385	MED13L	mediator complex subunit 13L
ENSCAFG00000015221	2223.41237229187	0.729685196033889	0.196882573182965	3.70619493760773	0.000210396384307308	0.00250963916955385	EMC1	ER membrane protein complex subunit 1
ENSCAFG00000028715	374.555867878801	1.11602200190316	0.301143488601576	3.70594764338306	0.000210601805110637	0.00250999311051689	HMGB3	high mobility group box 3
ENSCAFG00000013220	844.330760986114	0.593811511598112	0.160258370207263	3.70533851573639	0.00021110859507831	0.00251438758990916	ELOA	elongin A
ENSCAFG00000009662	1006.22512178014	-0.603034472719958	0.162798708664759	-3.7041723344486	0.000212082046673134	0.00252268200650845	MGA	MAX dimerization protein MGA
ENSCAFG00000017573	243.878714154627	0.863120835793021	0.233006622320559	3.70427598665235	0.000211995354230223	0.00252268200650845	HDHD2	haloacid dehalogenase like hydrolase domain containing 2
ENSCAFG00000017798	2057.84007274972	0.57147243106491	0.154343349268632	3.70260483378698	0.000213397135406499	0.00253576569727218	MORF4L2	mortality factor 4 like 2
ENSCAFG00000022715	53.2057582627968	-1.93772893747126	0.523352725840024	-3.70252955950701	0.00021346048069399	0.00253576569727218	NA	NA
ENSCAFG00000019251	3999.62372284496	-0.614391699032061	0.16601538584652	-3.70081180066081	0.00021491082795909	0.00255133056581681	CREBBP	CREB binding protein
ENSCAFG00000007156	5947.36202497037	-0.95309836863572	0.257572069732484	-3.70031723402935	0.000215330115554336	0.00255464282368731	DENND5A	DENN domain containing 5A
ENSCAFG00000002382	160.757013292815	0.972581807860702	0.262924964162753	3.69908506389932	0.000216378077612582	0.00256206838192635	FBXO10	F-box protein 10
ENSCAFG00000025281	48.31483884819	1.19557509732387	0.323194971898398	3.69923792533418	0.000216247809085423	0.00256206838192635	CD1A8	CD1a8 protein
ENSCAFG00000042100	30.3942706305187	-4.48494288632398	1.21236132562324	-3.69934506449089	0.000216156548985556	0.00256206838192635	NA	NA
ENSCAFG00000028862	20.7677138875434	2.62875884925585	0.710705123455061	3.69880385338474	0.000216617917715898	0.00256262227725645	XIRP1	xin actin binding repeat containing 1
ENSCAFG00000028978	212.129735988551	1.69292532869669	0.457708164480158	3.69870030747525	0.000216706293282902	0.00256262227725645	IL2RG	interleukin 2 receptor subunit gamma
ENSCAFG00000010801	570.436089926131	-2.09244812977736	0.565782542526756	-3.69832572145579	0.000217026282151457	0.00256474083339402	SLC9B2	solute carrier family 9 member B2
ENSCAFG00000029755	1606.59591948204	-0.50510161412494	0.136583804536055	-3.69810766247624	0.000217212762558166	0.00256527990852578	PIGY	phosphatidylinositol glycan anchor biosynthesis class Y
ENSCAFG00000017668	143.893462115211	0.944573213538784	0.255541414320321	3.69636059208297	0.000218712268626032	0.0025813150511657	TUBD1	tubulin delta 1
ENSCAFG00000019967	4940.45390305973	-0.568986660495761	0.153960343864856	-3.69567023697485	0.000219307473290433	0.00258666346897156	MBTPS1	membrane bound transcription factor peptidase, site 1
ENSCAFG00000004706	76.2151087328855	-1.41716563053521	0.383571965704253	-3.69465382573839	0.000220186562654917	0.00259535112783734	CDNF	cerebral dopamine neurotrophic factor
ENSCAFG00000011751	771.432546133354	1.38011321814142	0.373712488665959	3.69298126232818	0.000221640359723375	0.0026107972774401	CD86	CD86 molecule
ENSCAFG00000005654	879.224849571854	-0.796654057546451	0.215784465989475	-3.69189716179713	0.000222587471194651	0.00262025884804511	SLC26A11	solute carrier family 26 member 11
ENSCAFG00000031992	511.975807308132	0.764492644341632	0.207117653896566	3.69110324474523	0.000223283475864412	0.00262675412077959	SAR1B	secretion associated Ras related GTPase 1B
ENSCAFG00000030748	580.418174193168	-0.662008249842469	0.179404864942778	-3.69002395812187	0.000224232932880042	0.00263622074930822	BTBD3	BTB domain containing 3
ENSCAFG00000003838	6.45617832487675	5.00550224474911	1.35668103208245	3.68952032672401	0.000224677277074657	0.00263974057600425	NTF4	neurotrophin 4
ENSCAFG00000012020	1853.41232771799	0.50956591568727	0.138169106484367	3.68798734140271	0.000226034892451446	0.00265397899834512	TRIM27	tripartite motif containing 27
ENSCAFG00000000206	898.928665196464	-2.16411356496496	0.586846734464108	-3.68769806130244	0.000226291941649617	0.00265528514779715	CDO1	cysteine dioxygenase type 1
ENSCAFG00000017354	734.276663782633	-0.537682036941948	0.145819965108209	-3.68730054586797	0.000226645614457605	0.00265772265607691	SPATA7	spermatogenesis associated 7
ENSCAFG00000012448	1980.29757659073	0.680713470638801	0.184632549763599	3.68685516995988	0.000227042485393019	0.00266066325707353	NOP58	NOP58 ribonucleoprotein
ENSCAFG00000019697	14490.3105175718	0.921220914764003	0.249896598494335	3.68640837976386	0.00022744127191204	0.0026636225098329	NA	NA
ENSCAFG00000049926	7.020970253888	4.58259800091595	1.24395959502346	3.68388010289797	0.00022971032187937	0.00268846701268972	NA	NA
ENSCAFG00000006164	7065.08633774586	-1.6263367678318	0.441561478868452	-3.68314910983508	0.000230370314232195	0.00269445972542229	CYP1B1	cytochrome P450 family 1 subfamily B member 1
ENSCAFG00000046815	2882.05410714771	1.0986432401107	0.298306244825858	3.68293744823227	0.000230561749330391	0.00269496791852102	NA	NA
ENSCAFG00000048642	24.9597224557609	-2.00913030038994	0.545857217776928	-3.68068834661997	0.000232605168196695	0.00271710886339321	NA	NA
ENSCAFG00000013382	108.7227957982	1.07284730641443	0.291506467609359	3.68035507140833	0.00023290940689015	0.00271891872363879	PPM1J	protein phosphatase, Mg2+/Mn2+ dependent 1J
ENSCAFG00000006608	2075.10147453022	2.24611612154348	0.610380121199338	3.67986447056971	0.000233357943780152	0.0027224096823705	CPXM1	carboxypeptidase X, M14 family member 1
ENSCAFG00000016053	202.065045503826	0.975069577050552	0.265198023398352	3.67676034894841	0.000236214762439047	0.00275397377642604	MNS1	meiosis specific nuclear structural 1
ENSCAFG00000001660	793.242995642502	0.481657224954618	0.131036599200308	3.6757457679311	0.000237155606306319	0.0027624078276106	LRRC14	leucine rich repeat containing 14
ENSCAFG00000028865	13.8070091118319	-4.10570766022119	1.11700080212147	-3.67565327833552	0.000237241548645488	0.0027624078276106	NA	NA
ENSCAFG00000024792	439.904994829794	1.18749524451092	0.323186465525738	3.67433469894596	0.000238469969345996	0.00277493713211498	LOC609800	CMRF35-like molecule 6
ENSCAFG00000007770	109.763178218226	1.07134679416014	0.291661883851366	3.67324924331254	0.000239485682168044	0.00278142459053715	LNPEP	leucyl and cystinyl aminopeptidase
ENSCAFG00000008300	1024.81732376634	-1.06666576442635	0.290380001443395	-3.67334444219391	0.000239396437892863	0.00278142459053715	ZNF395	zinc finger protein 395
ENSCAFG00000017937	14.8550488039483	-4.04369544710264	1.10083151536745	-3.67331003033	0.000239428693723467	0.00278142459053715	CYP1A1	cytochrome P450 family 1 subfamily A member 1
ENSCAFG00000032425	118.616851671721	-0.966660007090374	0.263313816795411	-3.67113286668677	0.000241477759882766	0.00280277341314535	NA	NA
ENSCAFG00000013350	2218.46543354243	0.626897263392142	0.170783013786322	3.67072374174456	0.000241864644807834	0.00280547582585699	SIPA1	signal-induced proliferation-associated 1
ENSCAFG00000000144	109.339283490208	-1.61532878973096	0.440399347281565	-3.66787280612887	0.000244576791510069	0.00283152444385879	CCDC68	coiled-coil domain containing 68
ENSCAFG00000004492	181.315056292251	-1.54765612814927	0.421923063584788	-3.66810032852886	0.000244359302152375	0.00283152444385879	GRIP2	glutamate receptor interacting protein 2
ENSCAFG00000010953	454.903128033588	-0.672131255986121	0.183241867089692	-3.66800047751712	0.00024445472769112	0.00283152444385879	PLCL1	phospholipase C like 1 (inactive)
ENSCAFG00000009423	168.91513418249	-0.954293703293688	0.260266936627126	-3.66659597896166	0.000245800687190542	0.00284388584144025	C29H8orf37	chromosome 29 C8orf37 homolog
ENSCAFG00000014005	330.549837535585	-2.02387078606543	0.552567946765854	-3.66266410838887	0.000249605742547364	0.00288607630319369	ANGPTL1	angiopoietin like 1
ENSCAFG00000014221	132.542168509585	-1.59754834476138	0.436192822805188	-3.66248196035741	0.000249783347735677	0.00288629730051676	ARHGAP20	Rho GTPase activating protein 20
ENSCAFG00000023381	460.510366644046	0.68948896580746	0.188278880473659	3.66206217114151	0.000250193118705765	0.00288919903915707	SWI5	SWI5 homologous recombination repair protein
ENSCAFG00000007832	1985.1583634763	-0.590854334232523	0.161400262078712	-3.66080157877546	0.000251427419686783	0.00290161263619518	TCF7L1	transcription factor 7 like 1
ENSCAFG00000012919	127.51903122135	1.12373257237043	0.307051739288922	3.65974990069359	0.000252461530886847	0.00291067037437946	CDC25A	cell division cycle 25A
ENSCAFG00000020118	3953.37351546474	-0.843425458913078	0.230464362533438	-3.65967844069907	0.000252531941767039	0.00291067037437946	SH2D3C	SH2 domain containing 3C
ENSCAFG00000010210	3717.75638496021	0.562223427961102	0.153728967233961	3.65723804743611	0.000254947590402923	0.00293665437623506	ACTR1A	actin related protein 1A
ENSCAFG00000019121	49.1432799808939	3.39979526844167	0.930035457210036	3.65555446524645	0.000256626714647664	0.00295412711785626	ANKRD24	ankyrin repeat domain 24
ENSCAFG00000028799	633.08566981273	-10.7538950540979	2.9420240433553	-3.65527096163135	0.00025691048570863	0.00295552549288683	ARHGEF1	Rho guanine nucleotide exchange factor 1
ENSCAFG00000008442	753.223008873077	0.579735156306754	0.158617157655897	3.65493345659634	0.000257248692776326	0.00295754794453894	ANAPC7	anaphase promoting complex subunit 7
ENSCAFG00000004148	8978.39389117621	0.695305000577215	0.190257012910926	3.6545564861924	0.000257626940856369	0.00296002789901283	RPN1	ribophorin I
ENSCAFG00000018176	2016.90121878952	0.533234364002588	0.145977285097874	3.65285848168137	0.000259337174449603	0.00297779904407422	TAF15	TATA-box binding protein associated factor 15
ENSCAFG00000030509	157.622956989212	1.46446090815677	0.400934912556788	3.65261508113077	0.000259583198525918	0.0029787458275712	NA	NA
ENSCAFG00000003481	211.620791803535	-0.893204856650966	0.244563169724688	-3.65224599295337	0.000259956682524207	0.00297945911037596	ING3	inhibitor of growth family member 3
ENSCAFG00000004666	515.670306154747	0.939791074803106	0.25731977379916	3.65223030056222	0.000259972572971687	0.00297945911037596	PVR	PVR cell adhesion molecule
ENSCAFG00000009430	58.8870680810441	-3.09775959998304	0.848672759581856	-3.65012257670356	0.000262115194604062	0.00300212566599659	IRX6	iroquois homeobox 6
ENSCAFG00000011712	50.8483858858588	-2.16148806631804	0.592247025084126	-3.64963938149122	0.000262608717475787	0.00300588771461443	CARMIL3	capping protein regulator and myosin 1 linker 3
ENSCAFG00000041280	185.035253191605	-2.20249219732447	0.603558045172561	-3.6491804142794	0.000263078301151892	0.00300937119489768	NA	NA
ENSCAFG00000017458	80.9937881092282	-3.51000838698894	0.96197580924359	-3.64874911953231	0.000263520289628643	0.00301253483642638	EML5	EMAP like 5
ENSCAFG00000004329	637.147097872646	0.790364657701218	0.216646890081403	3.64816987404825	0.000264114992625337	0.00301603497776761	APBB1IP	amyloid beta precursor protein binding family B member 1 interacting protein
ENSCAFG00000028593	3317.68402844583	-0.83870660694035	0.22990057115467	-3.64812754804378	0.000264158497416704	0.00301603497776761	NA	NA
ENSCAFG00000028869	2247.15502814411	1.01168482750381	0.277328373769135	3.64796725900827	0.00026432331143359	0.00301603497776761	GPX8	glutathione peroxidase 8 (putative)
ENSCAFG00000006577	2826.4238170838	0.630620989286496	0.172898661091353	3.64734455030454	0.000264964514475592	0.00302145821735442	NA	NA
ENSCAFG00000006673	430.972757316272	-1.09001774278268	0.299014779483777	-3.64536410094677	0.000267013489682525	0.00304291781014296	PPP1R3B	protein phosphatase 1 regulatory subunit 3B
ENSCAFG00000006720	5140.46318330521	-1.16344365059644	0.31921085253153	-3.6447496736707	0.000267652189668901	0.00304828894687952	AMOTL2	angiomotin like 2
ENSCAFG00000019298	2019.88306206471	0.504950071758545	0.138604720944323	3.64309432116228	0.000269380070230831	0.00306605028685855	PAFAH1B1	platelet activating factor acetylhydrolase 1b regulatory subunit 1
ENSCAFG00000013087	588.632216318255	-0.761890273471736	0.209148107918675	-3.64282651683365	0.000269660588892451	0.00306732603642749	PATZ1	POZ/BTB and AT hook containing zinc finger 1
ENSCAFG00000015049	468.51316280698	1.04317197530981	0.286446315506757	3.64177131573265	0.000270768554074258	0.00307800632849333	CDA	cytidine deaminase
ENSCAFG00000008509	60.3506509927479	1.44584699070271	0.397170986924723	3.64036407064331	0.000272252807526919	0.0030929481458969	CCDC113	coiled-coil domain containing 113
ENSCAFG00000004000	784.36359041602	-0.520217920990337	0.14294722815725	-3.63923055869308	0.000273453889830303	0.0031046563514337	SYPL1	synaptophysin like 1
ENSCAFG00000003411	572.53439369369	0.676002073395226	0.185793426607125	3.63846065891603	0.000274272514657959	0.00311108063576128	EZH2	enhancer of zeste 2 polycomb repressive complex 2 subunit
ENSCAFG00000012258	65.8731691947421	-2.30088348203913	0.632392784201704	-3.63837719139005	0.000274361402505772	0.00311108063576128	PHACTR3	phosphatase and actin regulator 3
ENSCAFG00000000702	6861.36140129123	-0.728534559285947	0.200269744497165	-3.63776645900828	0.000275012617393675	0.00311652444017189	EIF3E	eukaryotic translation initiation factor 3 subunit E
ENSCAFG00000015705	1680.11889349763	-1.09500972639493	0.301216651963934	-3.63528948102789	0.000277668663189505	0.00314271225938103	MSX1	msh homeobox 1
ENSCAFG00000044648	41.1399098065054	-1.48255704265845	0.407815083234403	-3.63536588911871	0.00027758637325221	0.00314271225938103	NME5	NME/NM23 family member 5
ENSCAFG00000002054	2851.14310634812	-1.24556750305404	0.342739792880382	-3.63414908022877	0.000278899571354352	0.00315468328815783	ADGRF5	adhesion G protein-coupled receptor F5
ENSCAFG00000000974	1443.64937993138	0.683234946080107	0.188042212021249	3.63341261909268	0.000279697196732751	0.00316174155785235	DERL1	derlin 1
ENSCAFG00000000814	3255.79630987	1.35400066085978	0.372839077672329	3.63159535023245	0.000281674547105407	0.00318211859636263	LOC100856137	HLA class II histocompatibility antigen, DQ beta 2 chain
ENSCAFG00000006030	1657.3481789343	1.00002179325072	0.275428399906673	3.63078678011989	0.000282558547383252	0.00319012629038835	PCNA	proliferating cell nuclear antigen
ENSCAFG00000018027	502.192364795664	-1.36183549306154	0.375109483068342	-3.63050137235112	0.000282871200614448	0.00319167746864295	NA	NA
ENSCAFG00000001570	642.387459666962	1.28425785925717	0.353776470731407	3.63013927015005	0.000283268336169467	0.00319253894555085	PSAT1	phosphoserine aminotransferase 1
ENSCAFG00000015818	3305.64165589605	0.708100931287607	0.195063103806166	3.63011208922034	0.000283298167921047	0.00319253894555085	ACLY	ATP citrate lyase
ENSCAFG00000010664	794.950695421051	-1.2465452791204	0.343636399275457	-3.62751234080175	0.000286165101403195	0.00322285260460951	ANO1	anoctamin 1
ENSCAFG00000020123	497.22649721194	0.990321258277007	0.273070032296275	3.62662006500417	0.000287155329170202	0.00323200599475806	PTRH1	peptidyl-tRNA hydrolase 1 homolog
ENSCAFG00000029067	77.1942844224606	-0.909681233618494	0.250870920172353	-3.62609278506064	0.000287742000774687	0.00323461084944927	LOC111089988	zinc finger protein 677-like
ENSCAFG00000031182	1781.69436459262	1.1116477213646	0.306562141452593	3.62617417825058	0.000287651366402578	0.00323461084944927	MRPL14	mitochondrial ribosomal protein L14
ENSCAFG00000029334	413.40208463538	1.15714777863819	0.319208134836118	3.62505729759134	0.000288897392658126	0.00324559556921476	GINS1	GINS complex subunit 1
ENSCAFG00000017377	2079.26371652969	-0.694591217683103	0.191636993850029	-3.62451530744985	0.000289503874032316	0.00325040385326912	PTPN21	protein tyrosine phosphatase non-receptor type 21
ENSCAFG00000013302	1877.60096728537	0.865953646394044	0.238977345664181	3.62358048620604	0.000290552732960134	0.00326016994450832	BAZ1A	bromodomain adjacent to zinc finger domain 1A
ENSCAFG00000031499	180.53393979767	1.31369782798124	0.362614243862615	3.62285224647425	0.000291372275307563	0.00326735252809484	GLIS3	GLIS family zinc finger 3
ENSCAFG00000002392	986.257833602133	-1.48098955134469	0.408819213941742	-3.6226026097583	0.000291653708100667	0.0032684958019823	ZSCAN18	zinc finger and SCAN domain containing 18
ENSCAFG00000014046	1562.18168016615	0.71911941495133	0.19852381310712	3.62233327929938	0.000291957628570834	0.00326988952884592	RASAL2	RAS protein activator like 2
ENSCAFG00000002933	1126.39722515909	0.503456558911649	0.139044296501442	3.6208357450061	0.000293652908403518	0.0032868550183998	POLD2	DNA polymerase delta 2, accessory subunit
ENSCAFG00000007958	1556.1722008357	1.19212211141674	0.329331056552262	3.61982900700882	0.000294797761787242	0.0032976425306557	NA	NA
ENSCAFG00000001585	3984.97104965986	1.26393067893023	0.34920332993869	3.6194691475369	0.000295208004049939	0.00329881326420462	FLNC	filamin C
ENSCAFG00000018832	5531.76555436736	0.669222972427936	0.184897877385866	3.61941944326016	0.000295264709277554	0.00329881326420462	TUBB6	tubulin beta 6 class V
ENSCAFG00000016863	27277.921061099	0.749072908290951	0.207041726174597	3.61798040487386	0.000296910869606914	0.00331517096653066	LMNA	lamin A/C
ENSCAFG00000009184	4189.48392587604	0.934322101754682	0.258271924981469	3.61759065303641	0.000297358195840939	0.00331813119145793	NT5DC2	5'-nucleotidase domain containing 2
ENSCAFG00000004465	188.476306064013	-0.969726377640386	0.268142851198314	-3.61645433882253	0.000298665972629003	0.0033306834216453	ZNF467	zinc finger protein 467
ENSCAFG00000001829	1002.06556780681	0.57038116804801	0.15773359352977	3.61610456773345	0.000299069604945198	0.00333314355915361	SRF	serum response factor
ENSCAFG00000031852	636.300844186584	0.876828187450541	0.242493028545985	3.61589029057083	0.000299317130932342	0.00333386193969962	HIGD1A	HIG1 hypoxia inducible domain family member 1A
ENSCAFG00000001753	2009.61966711286	0.841688740809286	0.232854152187413	3.61466064874742	0.000300741286782742	0.00334767700097831	PPP2R5D	protein phosphatase 2 regulatory subunit B'delta
ENSCAFG00000006476	467.117555308117	0.559791082812688	0.154969494582117	3.61226630003661	0.000303532618843149	0.00337668449709993	RRP8	ribosomal RNA processing 8
ENSCAFG00000030247	238.980294517354	-0.92884389935	0.257220138566503	-3.61108544815535	0.000304918171967436	0.0033900273685586	ZNF304	zinc finger protein 304
ENSCAFG00000019503	1976.06852350984	0.679466482266262	0.188196079273468	3.61041784127143	0.000305704127277318	0.00339669180100503	MBD3	methyl-CpG binding domain protein 3
ENSCAFG00000020098	24.2560742677286	1.86292747512411	0.516084385343942	3.60973423732356	0.000306510880949079	0.00340357905668517	PIP5KL1	phosphatidylinositol-4-phosphate 5-kinase like 1
ENSCAFG00000001651	1996.29373694818	0.603279457803784	0.167148467171015	3.60924313584372	0.000307091683319197	0.00340795042347708	IMPDH1	inosine monophosphate dehydrogenase 1
ENSCAFG00000017944	122.754037500891	1.13040041921402	0.313360464936075	3.60734855127505	0.000309341988552415	0.00343083249301341	TBC1D8B	TBC1 domain family member 8B
ENSCAFG00000019495	1242.1401318723	-0.908029862051294	0.251749822578906	-3.60687389071224	0.000309908183417046	0.00343348182926801	SPSB3	splA/ryanodine receptor domain and SOCS box containing 3
ENSCAFG00000020305	633.464978939697	-2.48637490363756	0.689351418842754	-3.60683221311352	0.000309957944501489	0.00343348182926801	CDH1	cadherin 1
ENSCAFG00000023062	384.07870162554	1.24673534073129	0.345695097489341	3.60645941983523	0.000310403374910259	0.0034363257510582	FYB1	FYN binding protein 1
ENSCAFG00000002174	909.27237679054	-1.0016165766564	0.277834382553862	-3.60508504184944	0.00031205072737989	0.00345246403178322	GADD45G	growth arrest and DNA damage inducible gamma
ENSCAFG00000016901	785.980206796628	-0.790383519887701	0.219259306700227	-3.60478892222494	0.00031240673144777	0.00345430418117507	ALDH6A1	aldehyde dehydrogenase 6 family member A1
ENSCAFG00000001858	43.6037191240871	2.59661510787307	0.720561659856096	3.60359876542924	0.000313841413217829	0.00346806187870745	DLK2	delta like non-canonical Notch ligand 2
ENSCAFG00000004399	910.646794560433	-0.934400961550765	0.259339267525727	-3.60300609493343	0.000314558149874609	0.00347387414637144	FZD4	frizzled class receptor 4
ENSCAFG00000030895	9.93102826037948	-4.17529286196688	1.15890176580415	-3.60280136346992	0.00031480609451392	0.00347450532557151	CA10	carbonic anhydrase 10
ENSCAFG00000006096	215.105455472281	0.701674440255353	0.19484957263402	3.60110843852496	0.000316863372146933	0.00349509319816341	NDUFAF7	NADH:ubiquinone oxidoreductase complex assembly factor 7
ENSCAFG00000031494	63.0255913658568	1.52578203783274	0.423770161016034	3.60049427306188	0.000317612824907885	0.00350123919757717	LOC478743	histone H2B type 1-C/E/F/G/I
ENSCAFG00000002305	455.746294510711	-1.14074483785874	0.316858406379306	-3.6001722374794	0.00031800646075955	0.00350345774766616	LRRC1	leucine rich repeat containing 1
ENSCAFG00000018239	599.979881485468	1.0549950676779	0.293229192985081	3.59785141765055	0.000320856817159704	0.00353223209605254	MIB1	MIB E3 ubiquitin protein ligase 1
ENSCAFG00000024171	785.273855341415	-1.08853362256311	0.302561206263577	-3.59773031052379	0.000321006211573606	0.00353223209605254	SPINK2	serine peptidase inhibitor, Kazal type 2
ENSCAFG00000007079	1807.92501951813	-0.82401585317444	0.229108652879475	-3.59661602832575	0.000322383818066187	0.00354524861763486	NA	NA
ENSCAFG00000005504	5664.37062382001	0.519822098983193	0.14455820952344	3.59593620242582	0.000323227014495421	0.00355237607783712	LOC475399	heterogeneous nuclear ribonucleoprotein C
ENSCAFG00000015148	514.520650863498	-0.45812058542046	0.127412949409012	-3.59555749667041	0.000323697622660823	0.00355540253695793	TAPT1	transmembrane anterior posterior transformation 1
ENSCAFG00000041323	17.3385014434519	-2.65838957407513	0.739946415356376	-3.59267849523236	0.000327296311144312	0.00359276258122307	NA	NA
ENSCAFG00000004691	824.982512193584	-1.40308303355038	0.390630052549031	-3.59184610706383	0.000328343734971662	0.00360095416758844	HID1	HID1 domain containing
ENSCAFG00000030182	158.078540793286	-0.954606261868861	0.26577590358677	-3.59177129674287	0.000328438024949997	0.00360095416758844	ZNF383	zinc finger protein 383
ENSCAFG00000024806	6934.59465141128	-0.824244890374773	0.229517955314423	-3.59120004030019	0.000329158865278876	0.00360668597809484	NA	NA
ENSCAFG00000046392	9.16379353749517	-5.12270328471732	1.42681124804349	-3.5903160223483	0.000330277282829361	0.003616764640773	NA	NA
ENSCAFG00000025295	289.65704389027	-0.877820215546072	0.244526930762533	-3.58987131932126	0.000330841243460456	0.00362076315183796	NA	NA
ENSCAFG00000016759	1236.98797876094	0.57150548505862	0.15921272972877	3.58957155016574	0.000331221911107958	0.00362251479205958	TARDBP	TAR DNA binding protein
ENSCAFG00000017311	7244.92464491584	0.618407300397475	0.172285554718133	3.58943209956991	0.000331399134785089	0.00362251479205958	TPM3	tropomyosin 3
ENSCAFG00000016388	1067.24987960352	0.69938830855427	0.194860784886876	3.58916910326667	0.000331733610585993	0.00362399567029486	PRR7	proline rich 7, synaptic
ENSCAFG00000003106	2134.30295012463	-1.16835768059312	0.325562054059092	-3.5887403523417	0.000332279568642968	0.00362588683632281	EHBP1	EH domain binding protein 1
ENSCAFG00000016946	1479.4264863092	0.733473352517358	0.20438297238271	3.58872044948988	0.000332304932723231	0.00362588683632281	SLC35B1	solute carrier family 35 member B1
ENSCAFG00000005086	1137.26000002734	-0.782237165862038	0.217996496331916	-3.58830155082412	0.000332839195311751	0.00362954166815706	RBM33	RNA binding motif protein 33
ENSCAFG00000002608	3871.13392179032	0.578942016663735	0.161439605105982	3.58612136274534	0.000335632804586699	0.00365781508338023	PPP6R1	protein phosphatase 6 regulatory subunit 1
ENSCAFG00000001883	45.2725519937599	-4.1161028513736	1.14803771362804	-3.58533766139604	0.000336642358839625	0.00366662320384475	GABRA1	gamma-aminobutyric acid type A receptor subunit alpha1
ENSCAFG00000000339	168.983433993604	1.79045093985127	0.499660319843348	3.58333625614419	0.000339233451715332	0.00369263621589236	AVPR1A	arginine vasopressin receptor 1A
ENSCAFG00000012700	1172.6562828074	1.02913729369852	0.28721582595029	3.58314967600929	0.000339475953650669	0.00369306845396197	BUB3	BUB3 mitotic checkpoint protein
ENSCAFG00000024559	77.3907211667958	-1.97122492921178	0.55039184541779	-3.58149370420898	0.000341635372123025	0.00371434135028801	TMEM238	transmembrane protein 238
ENSCAFG00000015936	151.366711510581	-1.3105526703965	0.365972721100405	-3.58101190289795	0.000342266059330572	0.00371897804681924	EPHA4	EPH receptor A4
ENSCAFG00000000860	3415.76166951299	-1.07953267002953	0.301498800158589	-3.58055378482998	0.000342866754790267	0.0037232835250361	AFDN	afadin, adherens junction formation factor
ENSCAFG00000009609	298.873283744758	-1.12127252083498	0.313211052384589	-3.57992641798023	0.000343690973554423	0.00373000972550632	TMEM117	transmembrane protein 117
ENSCAFG00000001596	1956.29844727893	1.18528128012348	0.3311099625536	3.57972098145977	0.000343961273477829	0.00373071992335006	FOXP4	forkhead box P4
ENSCAFG00000016678	3708.68987886184	0.626919618480134	0.175147464083279	3.57938164712478	0.000344408182943958	0.00373334370213835	KPNB1	karyopherin subunit beta 1
ENSCAFG00000015802	386.676752561647	0.675373225043806	0.188704879787288	3.57899184061961	0.000344922235548031	0.00373669174989006	ENO3	enolase 3
ENSCAFG00000008354	758.708453528283	-2.22709994628109	0.622521391731735	-3.57754765677325	0.000346832997527646	0.00375515797739355	SCARA5	scavenger receptor class A member 5
ENSCAFG00000017057	2446.80188915453	-1.03667645389922	0.289787726716221	-3.57736494104321	0.000347075448306212	0.00375555020148808	ARHGEF15	Rho guanine nucleotide exchange factor 15
ENSCAFG00000029826	5582.30919641482	-1.10488769872162	0.308940008580651	-3.57638268930514	0.0003483815457031	0.00376744437577146	NA	NA
ENSCAFG00000029830	57.319827360164	1.50186300596452	0.420210742799549	3.57407094344789	0.000351473632423698	0.00379862689618276	LOC102156332	apolipoprotein L2-like
ENSCAFG00000043167	607.889342937703	-0.991173993687178	0.277448450188961	-3.57246181412123	0.000353641062417299	0.00381978492745043	NA	NA
ENSCAFG00000008382	107.145128731456	-1.90068691589417	0.532126281685965	-3.57187190580424	0.000354438770874649	0.00382613186508491	FAIM2	Fas apoptotic inhibitory molecule 2
ENSCAFG00000008274	564.693119577425	-1.04551908604641	0.292794858131569	-3.57082461324033	0.000355859128362113	0.00383464531751624	ARHGEF28	Rho guanine nucleotide exchange factor 28
ENSCAFG00000013690	21.2725224268353	3.45679133975614	0.968023280824855	3.57097955000689	0.000355648665296834	0.00383464531751624	PAX9	paired box 9
ENSCAFG00000029353	19.9270503170743	-4.02704848742188	1.1276833002567	-3.57108107081587	0.000355510824553559	0.00383464531751624	LNP1	leukemia NUP98 fusion partner 1
ENSCAFG00000004751	433.416070464038	-0.992925762647327	0.278165445057099	-3.5695510721812	0.000357593500313352	0.00385105572691097	ZNF575	zinc finger protein 575
ENSCAFG00000025209	722.799696439519	-0.761638833785033	0.213444479105895	-3.56832295206458	0.000359273499997651	0.00386686152982106	ZNF212	zinc finger protein 212
ENSCAFG00000007095	3036.65968894719	-1.17760333478978	0.330213925327116	-3.56618314513302	0.000362218281474702	0.00389466089525122	FXYD1	FXYD domain containing ion transport regulator 1
ENSCAFG00000007767	3536.35841366997	-0.674181296253743	0.18905915081034	-3.56598077037841	0.000362497952745638	0.00389466089525122	CTNND1	catenin delta 1
ENSCAFG00000012545	149.893978247939	-1.24563807401955	0.349308405658696	-3.56601230843739	0.000362454355529189	0.00389466089525122	CARF	calcium responsive transcription factor
ENSCAFG00000020257	126.196640347388	-0.86569747810406	0.24282200537038	-3.56515249424614	0.000363644692441933	0.00390467776772408	LOC491346	tudor domain-containing protein 3
ENSCAFG00000016186	176.862374146979	-7.51202245714269	2.10716905344202	-3.56498328640122	0.000363879375806283	0.00390489529334603	SCG2	secretogranin II
ENSCAFG00000004723	658.642370376665	1.1022556116025	0.309375473009077	3.56284097404889	0.000366862935489355	0.00393459418032782	KCNN4	potassium calcium-activated channel subfamily N member 4
ENSCAFG00000001360	340.023261605878	-1.66793687655061	0.468257113391469	-3.56201076043492	0.00036802529614736	0.00394473729731582	CBX7	chromobox 7
ENSCAFG00000006874	2849.0225758607	0.81632368321136	0.229217213767717	3.56135418362864	0.000368946989704628	0.00395229037030058	TARBP2	TARBP2 subunit of RISC loading complex
ENSCAFG00000019210	1076.41782694324	0.955333262754197	0.268284904960522	3.56089084808843	0.000369598712130984	0.0039569442366945	NMRAL1	NmrA like redox sensor 1
ENSCAFG00000005003	198.277675145682	-1.41143961917948	0.396437987520224	-3.56030366314852	0.000370426185989164	0.00396114578570092	NCKAP5	NCK associated protein 5
ENSCAFG00000007060	128.302274809189	1.04599983437089	0.293786614720421	3.56040671004125	0.000370280844865275	0.00396114578570092	SDR16C5	short chain dehydrogenase/reductase family 16C member 5
ENSCAFG00000007876	283.261812853478	-1.58744630120071	0.445894825258433	-3.56013618296793	0.000370662519977434	0.00396134691978231	TRABD2A	TraB domain containing 2A
ENSCAFG00000016587	2935.73242348744	0.686044888775243	0.192758898645593	3.55908284180751	0.000372152140932806	0.00397493409884301	PSMB3	proteasome 20S subunit beta 3
ENSCAFG00000020287	257.979198735871	-1.6254155846152	0.456896636182648	-3.55751269739142	0.000374383009977223	0.00399641793358453	SYDE2	synapse defective Rho GTPase homolog 2
ENSCAFG00000015135	821.700315012362	-0.792239317645311	0.222720036645868	-3.55710841995324	0.000374959429751893	0.0040002262303525	LDB2	LIM domain binding 2
ENSCAFG00000015866	109.48101226062	1.62346221813078	0.456429956228323	3.55687043757194	0.00037529913342858	0.00400150615858775	VMO1	vitelline membrane outer layer 1 homolog
ENSCAFG00000019010	940.762757222695	0.650727612459461	0.183039547878924	3.55512030050414	0.000377806186503259	0.00402587973224742	PMM2	phosphomannomutase 2
ENSCAFG00000031420	1384.61966866549	1.04759494699671	0.294696490101388	3.5548266850287	0.00037822831793097	0.00402802099288941	NOP10	NOP10 ribonucleoprotein
ENSCAFG00000012528	4767.83112022078	0.736537967465062	0.207210886963835	3.55453315343228	0.000378650769407345	0.00403016315702931	PSMA7	proteasome 20S subunit alpha 7
ENSCAFG00000013869	2323.59299471286	0.730443705865471	0.205656587879629	3.55176419776545	0.000382657618292077	0.00407043100859638	NMT1	N-myristoyltransferase 1
ENSCAFG00000032750	193.044988813388	0.90253969239037	0.25413201103729	3.55146008055607	0.000383100101608979	0.00407275887355582	NABP1	nucleic acid binding protein 1
ENSCAFG00000003010	780.943373036038	-0.614378773241333	0.173103474303323	-3.54919955081189	0.000386404137382803	0.00410548759969558	UGCG	UDP-glucose ceramide glucosyltransferase
ENSCAFG00000005629	796.027989621478	0.500551979225841	0.141045090503658	3.54887913814241	0.000386874608043198	0.00410808949683655	SARS2	seryl-tRNA synthetase 2, mitochondrial
ENSCAFG00000000398	516.05938135657	0.730739228366559	0.206006530748809	3.54716535301289	0.000389400107549037	0.00413249729520717	LRP11	LDL receptor related protein 11
ENSCAFG00000010877	1700.16974380763	-0.714260196858465	0.201413221865527	-3.54624284464968	0.0003907659214526	0.00414457670097455	ABCA5	ATP binding cassette subfamily A member 5
ENSCAFG00000004526	436.373997361657	-0.675528051874817	0.190612452368982	-3.54398699287049	0.000394124689036866	0.00417776758559393	CBY2	chibby family member 2
ENSCAFG00000010621	1496.4983993275	0.775480434059505	0.218835765655184	3.54366404293079	0.000394607734923085	0.00417802410504901	RRP1B	ribosomal RNA processing 1B
ENSCAFG00000015662	343.145201095809	-0.767513052049361	0.216582645169628	-3.54374216571342	0.000394490833644148	0.00417802410504901	GNB5	G protein subunit beta 5
ENSCAFG00000004956	802.948865212495	0.906918762727105	0.255987250282311	3.54282786243036	0.000395861006686723	0.00418530475489171	PAK1	p21 (RAC1) activated kinase 1
ENSCAFG00000009903	1655.60933638266	-0.795454698396385	0.224528217111992	-3.54278276747559	0.000395928700822129	0.00418530475489171	MYLIP	myosin regulatory light chain interacting protein
ENSCAFG00000048021	87.2188864618947	-3.25277371233295	0.918150579115963	-3.54274536913637	0.000395984849414004	0.00418530475489171	NA	NA
ENSCAFG00000006055	1135.27729678027	0.566017213123194	0.159783552588152	3.54239972734943	0.000396504136454554	0.00418836242979923	ATP2C1	ATPase secretory pathway Ca2+ transporting 1
ENSCAFG00000001547	26.8763554152391	3.96322681989861	1.11890715331217	3.54205155286275	0.000397027871801993	0.00419146352080354	GLP1R	glucagon like peptide 1 receptor
ENSCAFG00000011765	33.852202568606	2.88180306601463	0.813745379868199	3.54140636286179	0.0003980000965205	0.00419929302302133	OR10J4	olfactory receptor family 10 subfamily J member 4
ENSCAFG00000017192	244.696638558644	1.42316389284428	0.401915047327578	3.540956981599	0.000398678574395889	0.00420401593417692	HMMR	hyaluronan mediated motility receptor
ENSCAFG00000001976	9785.97804059583	0.693078753097607	0.195741319256787	3.54078921981914	0.000398932138781732	0.00420425531212623	VCP	valosin containing protein
ENSCAFG00000009614	1861.80269821779	-0.905376048134833	0.255756064037525	-3.53999836344836	0.000400129513254038	0.00421443526076882	SOX13	SRY-box transcription factor 13
ENSCAFG00000009546	62.9637401121026	-4.34555999718052	1.22770760326042	-3.53957244024555	0.000400775760860997	0.00421880195435816	SLC5A3	solute carrier family 5 member 3
ENSCAFG00000043266	1126.91596835244	0.701976805083655	0.198340283471287	3.53925482407247	0.000401258310211266	0.00422144141378242	LOC480059	T-complex protein 1 subunit zeta-like
ENSCAFG00000008184	23.354434500326	-2.26663564007044	0.640493683181031	-3.53888836001181	0.000401815747817274	0.00422486523296788	TACR1	tachykinin receptor 1
ENSCAFG00000030297	1350.46377171518	0.607863818717369	0.171823302219084	3.53772632039343	0.000403588143120614	0.00424105232219821	GRB2	growth factor receptor bound protein 2
ENSCAFG00000042481	303.308488473261	1.06638169950077	0.301479848103024	3.53715747905101	0.000404458425770693	0.00424774647734146	NA	NA
ENSCAFG00000029848	1040.73262548484	0.6934176843653	0.196089756675929	3.53622594122185	0.000405887392673244	0.00426029700747691	RAB5IF	RAB5 interacting factor
ENSCAFG00000015622	165.966978279722	1.15988048199439	0.328042286089787	3.53576514729239	0.000406595986668986	0.00426527621729775	RHNO1	RAD9-HUS1-RAD1 interacting nuclear orphan 1
ENSCAFG00000044018	86.1125236139575	-1.62447531945658	0.459503762211241	-3.53528186937842	0.000407340397205223	0.00427062520063576	NA	NA
ENSCAFG00000007442	376.587639790896	0.717510159636424	0.202994947879712	3.53462077323026	0.000408360769670443	0.00427885959520623	TDG	thymine DNA glycosylase
ENSCAFG00000017774	129.61510484944	-1.17110255194396	0.331425480760256	-3.53353203036041	0.000410046401029087	0.00429405118409471	NA	NA
ENSCAFG00000014944	9221.22099150955	0.560326439413007	0.158648485777236	3.53187385727577	0.000412626135929298	0.00431858308126922	UBA1	ubiquitin like modifier activating enzyme 1
ENSCAFG00000003223	391.542744069599	-0.761145806996585	0.215536160196403	-3.53140654590397	0.00041335589800587	0.00432246096788382	CNOT4	CCR4-NOT transcription complex subunit 4
ENSCAFG00000005818	13.9497962775793	-4.65455296380932	1.31807263431184	-3.53133267669989	0.000413471363794059	0.00432246096788382	LOC607729	A disintegrin and metallopeptidase domain 3-like
ENSCAFG00000028732	167.928690804217	-0.815963182270725	0.231073783067134	-3.53118026389719	0.000413709697175261	0.00432247119636183	ZFP3	ZFP3 zinc finger protein
ENSCAFG00000000788	117.238861981469	-0.984485026559153	0.278823460423393	-3.53085434440923	0.00041421977981811	0.00432531904258464	PPARA	peroxisome proliferator activated receptor alpha
ENSCAFG00000014190	2504.13507458089	0.479940192786696	0.13595551071477	3.53012680591958	0.000415360538959081	0.00433474542979016	TRMT2A	tRNA methyltransferase 2 homolog A
ENSCAFG00000017027	4088.77159927826	0.967381545746762	0.274055545409944	3.52987400528499	0.000415757609399843	0.00433640425245163	SLIT3	slit guidance ligand 3
ENSCAFG00000000246	76.8376436356315	-2.91175486754888	0.824937696397143	-3.52966639816045	0.000416083960102362	0.00433732398249807	COL23A1	collagen type XXIII alpha 1 chain
ENSCAFG00000009272	85.8679271748479	-1.82725189240873	0.518092215322121	-3.52688544311102	0.000420478648112418	0.00437812273343353	EGR3	early growth response 3
ENSCAFG00000013049	229.666637246534	-1.55750919229438	0.441594408734186	-3.52701293650644	0.000420276228424924	0.00437812273343353	EGR2	early growth response 2
ENSCAFG00000046343	93.7800167123336	-0.928539142703672	0.263286133993421	-3.52673013432175	0.000420725352959889	0.00437818823014431	NA	NA
ENSCAFG00000018214	12134.4943279581	-0.997593123473311	0.282929805796927	-3.52593860043623	0.00042198478971437	0.00438878641090143	PDGFRB	platelet derived growth factor receptor beta
ENSCAFG00000000909	2958.02072974569	0.935913492143938	0.265697939770714	3.52247176982852	0.000427542573110032	0.0044395154945563	TTLL12	tubulin tyrosine ligase like 12
ENSCAFG00000010040	1255.7165664994	0.739256282470585	0.209879511302781	3.52228894512767	0.000427837553838137	0.0044395154945563	PPRC1	PPARG related coactivator 1
ENSCAFG00000017138	784.041171202053	-1.10697409778449	0.314265600641029	-3.52241573855528	0.000427632957259351	0.0044395154945563	CILP	cartilage intermediate layer protein
ENSCAFG00000019357	411.152652300333	0.694850766090145	0.197265971495056	3.52240561726867	0.00042764928582759	0.0044395154945563	KCTD5	potassium channel tetramerization domain containing 5
ENSCAFG00000004293	113.114010393247	-1.03188215093045	0.292998084907475	-3.52180510414021	0.000428619130100845	0.00444483020223051	CCDC146	coiled-coil domain containing 146
ENSCAFG00000017050	1109.43906251552	-1.02745551581084	0.291752368878615	-3.52166983171375	0.000428837881792268	0.00444483020223051	ACSF2	acyl-CoA synthetase family member 2
ENSCAFG00000020416	2097.10978277452	0.625705524594098	0.177691288464333	3.52130669996067	0.000429425624870317	0.00444839024716344	CMTM3	CKLF like MARVEL transmembrane domain containing 3
ENSCAFG00000000287	116.527333954272	2.47567154403111	0.703094911696275	3.52110576089698	0.000429751175822091	0.00444923175832638	CYP27B1	cytochrome P450 family 27 subfamily B member 1
ENSCAFG00000018598	45.355091518937	-3.16435932302904	0.898856645861952	-3.52042713106338	0.000430852360408715	0.00445809791784268	C6	complement C6
ENSCAFG00000043038	24.7687664668492	1.91397694299661	0.543707443486462	3.52023310684042	0.000431167679427029	0.00445882714937287	NA	NA
ENSCAFG00000016825	1890.1641011135	0.857289101235193	0.243613400292215	3.51905560288092	0.000433085929406587	0.00447612250875332	SH3PXD2B	SH3 and PX domains 2B
ENSCAFG00000032489	17.7814315589406	-3.25365843961398	0.924662424940544	-3.51875273813921	0.000433580607382959	0.00447869338686957	SHISA7	shisa family member 7
ENSCAFG00000010904	11.7478365030662	-4.62559088195436	1.31505731267367	-3.51740630417848	0.000435786169961565	0.00449892400293087	TECTB	tectorin beta
ENSCAFG00000001372	5458.43940620625	0.576308483124823	0.163868084007235	3.51690499474796	0.000436610025873399	0.00450487545675947	SCRIB	scribble planar cell polarity protein
ENSCAFG00000004130	264.071329066096	-2.38062794966326	0.677171538104027	-3.51554638035828	0.000438850099214054	0.00452542421109124	NEBL	nebulette
ENSCAFG00000028770	596.946256650269	-0.477588856011334	0.135965892311192	-3.51256368706243	0.000443805625751568	0.00457393562567165	NOL12	nucleolar protein 12
ENSCAFG00000000413	1001.21210242209	0.743038958327668	0.211594573376021	3.51161632584606	0.000445390494217755	0.00458767324106309	MTHFD1L	methylenetetrahydrofolate dehydrogenase (NADP+ dependent) 1 like
ENSCAFG00000000075	873.050908136651	-1.42036790072149	0.404661995380731	-3.51001061857839	0.000448088799356326	0.00461285761734203	TNFRSF11A	TNF receptor superfamily member 11a
ENSCAFG00000005363	1712.15831020198	-0.786780737645134	0.224217887692108	-3.50900075700262	0.000449793624565157	0.00462779191918422	RIN2	Ras and Rab interactor 2
ENSCAFG00000017040	8480.95525552673	-2.06060180224483	0.587294618723803	-3.50863388927782	0.000450414459875718	0.00463156280564467	FOS	Fos proto-oncogene, AP-1 transcription factor subunit
ENSCAFG00000009400	2258.33298385818	-1.02802040882235	0.293199392610168	-3.50621602476914	0.00045452615951657	0.00466985647911341	TP53I11	tumor protein p53 inducible protein 11
ENSCAFG00000013081	2262.97648085966	-0.781583720555181	0.222918397744148	-3.50614273413285	0.00045465133916139	0.00466985647911341	JMJD1C	jumonji domain containing 1C
ENSCAFG00000012152	1395.875201904	-0.825558364810566	0.235470899009926	-3.50598892806607	0.000454914142931809	0.00466992190356887	GABBR1	gamma-aminobutyric acid type B receptor subunit 1
ENSCAFG00000010149	3766.02900562254	0.583587443880069	0.16647171404375	3.50562524830313	0.000455536115523551	0.00467104065304019	CCT6A	chaperonin containing TCP1 subunit 6A
ENSCAFG00000025353	114.863422505876	-2.22060128142973	0.633427427709456	-3.50569170877187	0.000455422394241543	0.00467104065304019	NA	NA
ENSCAFG00000012630	370.483090236006	-1.14843920134826	0.327631045289409	-3.50528198673543	0.000456123896385139	0.00467380618157266	CNKSR1	connector enhancer of kinase suppressor of Ras 1
ENSCAFG00000015613	1398.10768483844	0.791459022314354	0.225797738125562	3.50516807158731	0.000456319114317511	0.00467380618157266	POGK	pogo transposable element derived with KRAB domain
ENSCAFG00000009127	1383.09863356596	-0.854336054147288	0.243783565468683	-3.50448584384593	0.000457489889874182	0.0046831637911741	BBS2	Bardet-Biedl syndrome 2
ENSCAFG00000013292	557.11827244021	1.05955415463109	0.302379150464498	3.50405824278381	0.000458225127243523	0.00468805493945607	RNASEH2C	ribonuclease H2 subunit C
ENSCAFG00000015151	194.94867652702	1.03326409145025	0.294942314431659	3.50327518600138	0.000459574411032647	0.00469921931460726	C7H1orf112	chromosome 7 C1orf112 homolog
ENSCAFG00000007760	487.171615762963	-0.786013169193108	0.224417135641845	-3.50246502765962	0.000460974294751378	0.00471088826134531	CCDC125	coiled-coil domain containing 125
ENSCAFG00000006181	969.559268105381	-0.504597593521385	0.144119454503107	-3.5012455137381	0.000463089013470182	0.00472984521834295	ATL2	atlastin GTPase 2
ENSCAFG00000011673	282.914468104454	-0.829728650016587	0.237059061556076	-3.50009252787122	0.000465096689274278	0.00474768823339343	NA	NA
ENSCAFG00000012309	346.879828113224	-0.762358093099199	0.217877524524152	-3.49902127245204	0.000466969324152769	0.00476397532840109	ANXA9	annexin A9
ENSCAFG00000033364	64.5446042603462	-2.1363233427008	0.610573343238946	-3.49888079189327	0.000467215415766534	0.00476397532840109	LOC102156389	uncharacterized LOC102156389
ENSCAFG00000001728	643.26652632217	0.741632301746365	0.211993623082063	3.49837080457499	0.000468109820745669	0.00476696385941732	RPL7L1	ribosomal protein L7 like 1
ENSCAFG00000009166	95.0413467857598	-1.2184139752679	0.348271229493271	-3.49846289927731	0.000467948188912193	0.00476696385941732	CDS1	CDP-diacylglycerol synthase 1
ENSCAFG00000033367	6.83023139147107	-4.97492201929567	1.42211083975144	-3.49826601431797	0.000468293797402537	0.00476696385941732	NA	NA
ENSCAFG00000010863	3102.40012324279	0.486072828169058	0.138954636789258	3.49806843010391	0.000468640872744827	0.00476783180645589	BRD9	bromodomain containing 9
ENSCAFG00000003423	167.83286595491	-1.76514197034979	0.504687118958363	-3.49749756639899	0.000469644997562797	0.00477537970441993	SIGLEC11	sialic acid binding Ig like lectin 11
ENSCAFG00000010761	1001.11830264755	-1.0218715802231	0.292283270914054	-3.49616855260792	0.000471990456722247	0.00479655033893351	TPST1	tyrosylprotein sulfotransferase 1
ENSCAFG00000003833	1651.59391867071	0.825295233994709	0.236116371581441	3.49529017605646	0.000473546618653892	0.00480968068728725	SDC1	syndecan 1
ENSCAFG00000005434	24.1796010949473	1.89207573960921	0.541362471833429	3.49502567697633	0.000474016151035617	0.00481176595680581	LOC484507	ferritin light chain-like
ENSCAFG00000005116	41.6539675114286	-1.92099743618445	0.549810644757322	-3.49392550781251	0.000475973808548696	0.00482894653341521	RNF32	ring finger protein 32
ENSCAFG00000014573	3220.83191309949	0.868383581785227	0.248577521420089	3.49341153948382	0.00047689095376446	0.00483555743819854	P4HA1	prolyl 4-hydroxylase subunit alpha 1
ENSCAFG00000031329	24.6804665101769	4.22142388234497	1.20871150378996	3.49249913573961	0.000478523144520758	0.00484940733715499	NA	NA
ENSCAFG00000013154	12.7862856536862	-4.12421992256336	1.18121668679974	-3.49150157515729	0.000480313633492916	0.00486484514991073	LOC478277	creatine kinase U-type, mitochondrial
ENSCAFG00000014526	6.4940674946492	4.61255140054315	1.32119790095286	3.49118886520826	0.00048087619154315	0.0048678356443537	STAG3	stromal antigen 3
ENSCAFG00000045935	2718.30368069819	0.901494362868514	0.258311411989512	3.48995174438951	0.000483107773814479	0.00488770870496416	NA	NA
ENSCAFG00000006200	596.132655833812	1.42292630701615	0.407796395892547	3.48930574509316	0.000484276895613901	0.00489681651639354	PLXNC1	plexin C1
ENSCAFG00000007391	228.939409320345	0.737337726802155	0.211429996133277	3.4873846676768	0.000487769248495991	0.00492939277711459	CENPJ	centromere protein J
ENSCAFG00000014993	3085.79005215678	-1.47843143591966	0.423999404553073	-3.48687149095891	0.000488706126610458	0.00493612161492127	FGFR3	fibroblast growth factor receptor 3
ENSCAFG00000038863	35.3275427679571	-1.56311506603963	0.448334820154554	-3.48649044368398	0.000489402868731761	0.00494041887055105	NA	NA
ENSCAFG00000010084	5396.49905550705	0.991754533784574	0.284552387215266	3.48531440375618	0.000491559094828657	0.00495943638555384	CCT5	chaperonin containing TCP1 subunit 5
ENSCAFG00000007805	190.889821494325	-2.1513008408842	0.617546300966372	-3.48362679448929	0.00049466874570917	0.00498804680404745	OCLN	occludin
ENSCAFG00000011583	776.972629016342	1.03687674408263	0.297750642060929	3.48236610643633	0.000497003694996051	0.0050088180905219	ABHD2	abhydrolase domain containing 2, acylglycerol lipase
ENSCAFG00000008678	3497.0586781293	-0.632076805323667	0.18155114139598	-3.48153583868167	0.000498547061271453	0.00502159321505222	CCNI	cyclin I
ENSCAFG00000019036	102.038616025179	2.37769258762859	0.683032862730253	3.48108080499136	0.000499394807784034	0.00502735148952739	LIPG	lipase G, endothelial type
ENSCAFG00000016413	650.226554091926	-1.13697630441437	0.32680158369636	-3.47910279856773	0.000503095558680315	0.00506180840835757	GNAI1	G protein subunit alpha i1
ENSCAFG00000005479	21042.0251047155	0.613597159372469	0.176444154243445	3.47757148432287	0.000505978112736535	0.0050879996747902	RRBP1	ribosome binding protein 1
ENSCAFG00000003426	75099.816105835	-1.06152825649234	0.305266214849236	-3.47738532748081	0.000506329583125535	0.00508872408294653	TNC	tenascin C
ENSCAFG00000032716	1272.98865043321	-0.964253385350587	0.27732220145337	-3.47701475142342	0.000507029920820004	0.00509295195149095	EMCN	endomucin
ENSCAFG00000020324	684.412060670736	-0.552251987023012	0.158879558856177	-3.47591591390891	0.000509111884854312	0.0051110454989426	NFATC3	nuclear factor of activated T cells 3
ENSCAFG00000016753	649.583601699421	0.648972782660745	0.186745263795936	3.47517666295357	0.000510517022616225	0.0051195074332952	ISG20L2	interferon stimulated exonuclease gene 20 like 2
ENSCAFG00000046934	8286.06199603667	-0.780439399446621	0.224571065414413	-3.47524467591777	0.000510387595531917	0.0051195074332952	RPL34	ribosomal protein L34
ENSCAFG00000004923	2681.59283131102	0.633376094672135	0.182280550635125	3.47473217776249	0.000511363621190662	0.00512517496175187	PPM1G	protein phosphatase, Mg2+/Mn2+ dependent 1G
ENSCAFG00000025327	421.285420594406	-1.46926296892505	0.422946955773115	-3.47387053830273	0.000513008490525968	0.0051388325747901	SOX17	SRY-box transcription factor 17
ENSCAFG00000016404	2334.36248736844	-0.555889064889847	0.160036007550717	-3.47352494852561	0.000513669605941123	0.00514262627476294	TP53BP2	tumor protein p53 binding protein 2
ENSCAFG00000000008	737.930999010143	0.672686845107453	0.193674632998906	3.47328317958528	0.000514132583477444	0.00514443322950974	TXNL4A	thioredoxin like 4A
ENSCAFG00000013493	77.218477868966	1.81088581258582	0.521476905467713	3.4726098003547	0.000515424128067653	0.00515452432522791	PCYT1B	phosphate cytidylyltransferase 1B, choline
ENSCAFG00000016526	3241.97319190139	0.619055556752821	0.178329928519008	3.47140584810382	0.000517740854376994	0.00517485109717862	INTS1	integrator complex subunit 1
ENSCAFG00000025589	143.316820785818	-0.788577161404287	0.227222451595862	-3.47050723141942	0.000519476355029295	0.00518934936996078	LOC106557533	fatty acid-binding protein 5
ENSCAFG00000017677	1242.19542265969	1.05268046548257	0.303443910386151	3.46911053229893	0.000522184569814464	0.00521354342154123	GGA2	golgi associated, gamma adaptin ear containing, ARF binding protein 2
ENSCAFG00000014472	1079.78760586296	0.741122152141503	0.213679712416527	3.46837864839891	0.000523608949302502	0.00522490004150568	GPR137	G protein-coupled receptor 137
ENSCAFG00000011559	1248.9480808676	0.870563297314318	0.251036631956443	3.46787355506494	0.000524594063870158	0.0052318633609745	HCLS1	hematopoietic cell-specific Lyn substrate 1
ENSCAFG00000009449	1489.56375765899	0.484428375321259	0.139735487860452	3.46675266776209	0.000526786372162262	0.00524854928254747	NA	NA
ENSCAFG00000043540	195.338808093519	1.26175595747678	0.363962099206568	3.4667234863943	0.000526843560951995	0.00524854928254747	NA	NA
ENSCAFG00000023165	38.0070656831905	-1.68493148151128	0.4862668755824	-3.46503446177214	0.000530163538165511	0.00527873602708153	INCA1	inhibitor of CDK, cyclin A1 interacting protein 1
ENSCAFG00000013356	328.222208804072	1.29731346042015	0.374465779121049	3.46443796136785	0.000531340681054516	0.00528622881905012	SLC16A1	solute carrier family 16 member 1
ENSCAFG00000016964	1713.95797905564	0.585874052111701	0.169120917100117	3.46423175889517	0.000531748170282307	0.00528622881905012	MAZ	MYC associated zinc finger protein
ENSCAFG00000028915	156.098149149103	-0.806620722529981	0.23285378135534	-3.46406537972024	0.000532077174527421	0.00528622881905012	NA	NA
ENSCAFG00000029464	1802.24011663029	0.495234540227792	0.142958613204244	3.46418119991311	0.000531848127400678	0.00528622881905012	CDC34	cell division cycle 34, ubiqiutin conjugating enzyme
ENSCAFG00000005659	1512.83875286225	-0.523225828349209	0.151088274300271	-3.46304722039088	0.000534094655515276	0.00529982310011147	NMI	N-myc and STAT interactor
ENSCAFG00000009211	8993.86595058566	0.665283147149896	0.192115432009936	3.46293444617967	0.000534318555367891	0.00529982310011147	LDHA	lactate dehydrogenase A
ENSCAFG00000012281	1917.18728065316	-1.04076161473896	0.300532646802682	-3.46305676209043	0.000534075715611656	0.00529982310011147	KALRN	kalirin RhoGEF kinase
ENSCAFG00000013114	13.3987653622749	-2.53205799803145	0.731544166240928	-3.46125102882378	0.000537671195148667	0.00533017427046945	RGSL1	regulator of G protein signaling like 1
ENSCAFG00000008687	4420.68189134207	0.869220877557584	0.251199318411976	3.46028358298342	0.000539606787389004	0.00534645223348267	CCT8	chaperonin containing TCP1 subunit 8
ENSCAFG00000013213	98.4418612878067	10.3207330493809	2.9830719407662	3.45976672849869	0.000540643529389651	0.00535381148108479	NA	NA
ENSCAFG00000046786	35.3907739666245	1.64186255293397	0.474751093006905	3.45836497718204	0.000543464606968828	0.0053788228029942	NA	NA
ENSCAFG00000019449	5020.7410760996	-0.922002770712123	0.266643550105138	-3.45781013772347	0.00054458502607637	0.00538698419873806	SLC9A3R2	SLC9A3 regulator 2
ENSCAFG00000012257	13176.2910805004	0.689635624904233	0.199468098564499	3.45737303291751	0.000545469211879432	0.00539280120387423	AP2M1	adaptor related protein complex 2 subunit mu 1
ENSCAFG00000000758	8.17563847335979	5.83281806783697	1.68732648110354	3.4568402340383	0.0005465487784693	0.00539427731471413	PLG	plasminogen
ENSCAFG00000001147	662.764310336279	-0.607580734807982	0.175764159617898	-3.45679537926748	0.000546639754785284	0.00539427731471413	AKAP7	A-kinase anchoring protein 7
ENSCAFG00000005091	946.675940402013	0.749228689177418	0.216742787456472	3.45676411182949	0.000546703181050816	0.00539427731471413	SNRPA	small nuclear ribonucleoprotein polypeptide A
ENSCAFG00000016077	637.128748107641	-0.783878277093054	0.226778206568962	-3.45658557298221	0.000547065479989017	0.00539427731471413	BMPR1A	bone morphogenetic protein receptor type 1A
ENSCAFG00000032290	10.9570510560905	4.18835324628347	1.21170834762985	3.456568781156	0.000547099566211466	0.00539427731471413	RAPGEFL1	Rap guanine nucleotide exchange factor like 1
ENSCAFG00000010218	160.589471664303	1.31714136366725	0.381190830902376	3.45533327900158	0.000549612983637524	0.00541612664773969	KIF18A	kinesin family member 18A
ENSCAFG00000012884	7.70902836953424	-5.76046836424762	1.66768201908906	-3.45417669454406	0.000551975600288163	0.00543646709402257	RORC	RAR related orphan receptor C
ENSCAFG00000003472	3132.10250947794	-0.82321962061681	0.238353668468472	-3.45377365452925	0.000552801131932778	0.0054416548181772	TSPAN12	tetraspanin 12
ENSCAFG00000002053	61.7596065998579	1.34613850724089	0.389923707316028	3.45231254725906	0.000555803514378882	0.00546825380894317	RFX3	regulatory factor X3
ENSCAFG00000008456	2066.96370390739	0.566194976313271	0.16406638378675	3.45101149452529	0.000558489782929835	0.00549171567869073	ARPC3	actin related protein 2/3 complex subunit 3
ENSCAFG00000005820	866.650485236081	-0.8776314101853	0.254350468763622	-3.45048080489648	0.000559588959830573	0.00549658821330883	ACSS3	acyl-CoA synthetase short chain family member 3
ENSCAFG00000020148	216.350158202875	-0.628395295298955	0.182111095366242	-3.45061509863084	0.000559310617211034	0.00549658821330883	DIPK1A	divergent protein kinase domain 1A
ENSCAFG00000025002	3416.51010560009	-2.21181261082369	0.641086930380194	-3.45009780422755	0.000560383491293506	0.00550142520751808	DPP4	dipeptidyl peptidase 4
ENSCAFG00000001618	1614.18917682428	0.913592796265942	0.264893978496964	3.44889982569541	0.000562875475144723	0.00552291232643348	CCND3	cyclin D3
ENSCAFG00000015034	1302.03806018394	0.870680605210049	0.252523109998526	3.44792445022212	0.000564912027670921	0.00553865169022719	NOP2	NOP2 nucleolar protein
ENSCAFG00000017510	3492.88620834757	0.714852930243359	0.207333532897977	3.44784039634881	0.000565087850224706	0.00553865169022719	PSMC1	proteasome 26S subunit, ATPase 1
ENSCAFG00000002156	232.873150284934	-4.12708012739334	1.19737899116645	-3.44676176702654	0.000567348637645975	0.00555781927927426	TFAP2B	transcription factor AP-2 beta
ENSCAFG00000019642	237.109400853405	0.812190216442313	0.235666469936816	3.44635457330891	0.000568204296214676	0.00556320883783089	TMLHE	trimethyllysine hydroxylase, epsilon
ENSCAFG00000011957	606.972499081845	1.08855798617284	0.315921789909489	3.44565655469572	0.000569673877416409	0.00557160632740613	LSS	lanosterol synthase
ENSCAFG00000043115	28.3327939829401	9.20098826518172	2.670229731951	3.44576654026657	0.000569442083408423	0.00557160632740613	NA	NA
ENSCAFG00000045775	1352.8952206068	0.746535145326396	0.216708648614881	3.44487933498715	0.000571314369734391	0.00558465163029147	DDT	D-dopachrome tautomerase
ENSCAFG00000014312	130.825202926267	-1.92752085762913	0.559584555649514	-3.44455692740098	0.000571996171542996	0.00558600987784708	NA	NA
ENSCAFG00000018481	149.824900921078	1.21416110816899	0.352490290776779	3.44452355125401	0.000572066796012564	0.00558600987784708	ATAD5	ATPase family AAA domain containing 5
ENSCAFG00000015929	297.296696390521	0.87539711315864	0.254156188007897	3.44432736428767	0.000572482094991133	0.00558706936328163	N4BP2	NEDD4 binding protein 2
ENSCAFG00000024786	265.607053004165	-2.34925828238774	0.682257575223296	-3.44335976279757	0.000574534475092337	0.0056040960502981	PKHD1L1	PKHD1 like 1
ENSCAFG00000012544	9109.60495477784	0.505506796377606	0.146858795334924	3.44212816961187	0.000577156718484592	0.00562666006441269	COPA	COPI coat complex subunit alpha
ENSCAFG00000012063	265.279344999591	-2.01862464465676	0.5865397028708	-3.44158227444223	0.000578322570376685	0.00563500927187256	BMX	BMX non-receptor tyrosine kinase
ENSCAFG00000001554	3473.95182418127	0.650946514837745	0.189185944698105	3.44077630014481	0.000580047874520325	0.00564577864398164	BOP1	BOP1 ribosomal biogenesis factor
ENSCAFG00000010654	166.498655588065	-1.17370821877388	0.341113795564504	-3.44081134810607	0.000579972749752528	0.00564577864398164	AGPAT3	1-acylglycerol-3-phosphate O-acyltransferase 3
ENSCAFG00000045810	39.9222272456828	-1.74899704523746	0.508351827540509	-3.44052475172441	0.000580587330632098	0.00564743030458669	NA	NA
ENSCAFG00000046342	2541.38408044486	0.911029881143292	0.264802858051121	3.44040803731588	0.000580837788176974	0.00564743030458669	DYNLL1	dynein light chain LC8-type 1
ENSCAFG00000000483	228.671697204656	1.08789210312138	0.316257925237186	3.43988882588631	0.000581953183991237	0.00565174094148619	TCF19	transcription factor 19
ENSCAFG00000003381	1091.30377640826	-0.414950645200052	0.12063330936656	-3.43976839712793	0.000582212179793976	0.00565174094148619	IAH1	isoamyl acetate hydrolyzing esterase 1 (putative)
ENSCAFG00000004837	77.3026089202506	2.80305796423877	0.814849331705936	3.43997086967035	0.000581776800895997	0.00565174094148619	NA	NA
ENSCAFG00000017879	3789.50050627098	0.79041402265873	0.229844991492423	3.43890035421888	0.00058408218209494	0.00566687299847148	GALNT1	polypeptide N-acetylgalactosaminyltransferase 1
ENSCAFG00000043730	7970.34631388346	-0.77174083669709	0.224434077276028	-3.43860810293945	0.000584713028628045	0.00566997282446503	LOC478509	ribosomal protein L34
ENSCAFG00000019941	631.98629414755	-0.627363126459955	0.182462482925922	-3.43831299673072	0.000585350681348837	0.00567313531561664	EXOSC2	exosome component 2
ENSCAFG00000006745	1311.41390568563	-0.884974059186546	0.257628857829739	-3.43507348765799	0.000592393160291006	0.00573833608620187	PRAG1	PEAK1 related, kinase-activating pseudokinase 1
ENSCAFG00000014833	1597.50763963964	-0.644733089035138	0.18770927847531	-3.43474278028266	0.000593116515899877	0.0057422886076835	DGCR2	DiGeorge syndrome critical region gene 2
ENSCAFG00000007862	816.254985524005	-1.11268179313276	0.324015904408738	-3.43403449643366	0.000594668510811831	0.00575425518086836	SLC43A1	solute carrier family 43 member 1
ENSCAFG00000012787	659.396586268268	-1.26220545651219	0.367747290214303	-3.43226310594061	0.000598566554537607	0.00578889831369324	NA	NA
ENSCAFG00000017096	1905.73347452881	1.10992677504099	0.323523984056962	3.43074031520818	0.000601936537309785	0.00581840036143763	FARSA	phenylalanyl-tRNA synthetase subunit alpha
ENSCAFG00000045825	628.377743387418	-0.710702353216065	0.207173553225889	-3.43046852336967	0.000602539875021391	0.00582114252732868	ZNF274	zinc finger protein 274
ENSCAFG00000001866	362.22953366539	1.40696185728218	0.410307280084231	3.42904434206808	0.000605710559110178	0.00584867178788731	STEAP1	STEAP family member 1
ENSCAFG00000001131	130.370559514738	1.63629873843984	0.477262750784739	3.42850711845698	0.00060691061926954	0.00585095250795002	SLA	Src like adaptor
ENSCAFG00000006062	43151.8650601281	1.04903642908415	0.305974175786854	3.42851296645024	0.000606897544008953	0.00585095250795002	COL4A1	collagen type IV alpha 1 chain
ENSCAFG00000018358	12.4768659199953	4.07094459467203	1.18737952627415	3.42851169705287	0.000606900382174173	0.00585095250795002	CCL25	C-C motif chemokine ligand 25
ENSCAFG00000003144	87.6054046351391	-1.68735550870373	0.492235175442184	-3.42794581307187	0.000608166837186952	0.00585996099048232	NA	NA
ENSCAFG00000014278	33.979092792224	2.29364222318297	0.66928002655147	3.42702924365035	0.000610223349417209	0.00587666706305488	ABCA12	ATP binding cassette subfamily A member 12
ENSCAFG00000008434	4109.43576715281	0.469097885611697	0.136907664200381	3.42638148383802	0.000611680632759354	0.00588447755054442	ATP2A2	ATPase sarcoplasmic/endoplasmic reticulum Ca2+ transporting 2
ENSCAFG00000009993	71.0605251675353	1.70456640536365	0.497464634893879	3.42650770687906	0.000611396411459377	0.00588447755054442	ST14	ST14 transmembrane serine protease matriptase
ENSCAFG00000013945	32.4726799765449	1.42959958738685	0.417279755365957	3.42599795222054	0.000612545000290943	0.00588657361493317	C1QL1	complement C1q like 1
ENSCAFG00000048374	28.7513335272008	-2.23713008771206	0.65296042135564	-3.42613428707892	0.000612237611471196	0.00588657361493317	LOC111093391	uncharacterized LOC111093391
ENSCAFG00000017615	158.51064346269	1.40991196388621	0.411609801984529	3.42536051641259	0.000613984108035102	0.00589418270502227	ST8SIA5	ST8 alpha-N-acetyl-neuraminide alpha-2,8-sialyltransferase 5
ENSCAFG00000018705	865.179656373193	0.513056794608868	0.149777672489009	3.42545578444956	0.000613768826251286	0.00589418270502227	ZDHHC9	zinc finger DHHC-type palmitoyltransferase 9
ENSCAFG00000009471	3108.28860790746	-0.669713094476607	0.195582776093537	-3.42419259943584	0.000616629023489792	0.00591645476647661	SERINC3	serine incorporator 3
ENSCAFG00000006973	698.689954647321	0.827708294828282	0.241749564575365	3.42382538012906	0.000617462832558109	0.00592133525208833	SOX12	SRY-box transcription factor 12
ENSCAFG00000004820	854.083490033394	-1.04485914897566	0.305202242057285	-3.42349761893145	0.000618207933893501	0.00592491724223054	ITGA9	integrin subunit alpha 9
ENSCAFG00000009032	63.944785605667	-1.03841365231241	0.303330389598645	-3.42337493347238	0.000618487050545288	0.00592491724223054	PIP4P2	phosphatidylinositol-4,5-bisphosphate 4-phosphatase 2
ENSCAFG00000014232	2935.81653361889	-1.15248731529677	0.336761732899626	-3.42226328797362	0.0006210214595982	0.00594606824434428	ARVCF	ARVCF delta catenin family member
ENSCAFG00000015796	15134.7147044613	0.529611069642505	0.154808960402462	3.42106211595026	0.000623770837073236	0.00596925418493994	TPM4	tropomyosin 4
ENSCAFG00000023338	2887.49549544782	-0.901578720308021	0.263571638754054	-3.4206211433443	0.00062478302349186	0.00597580023151799	NA	NA
ENSCAFG00000008314	529.238301070462	-0.599689823020749	0.175345197970426	-3.42005273005477	0.00062608998526659	0.00598383251584207	ELP3	elongator acetyltransferase complex subunit 3
ENSCAFG00000017792	138.508011589777	0.806750632324675	0.235894053925651	3.41997018957904	0.000626279983262588	0.00598383251584207	LOC403555	SET translocation
ENSCAFG00000013219	24.0778693496748	3.10236914917266	0.907435683620704	3.41883089366079	0.000628907988066591	0.00600579096522322	BNC1	basonuclin 1
ENSCAFG00000049337	5.58522253597416	-4.22329844506232	1.23538606229289	-3.41860619442625	0.000629427509714181	0.00600760187599841	NA	NA
ENSCAFG00000018561	6.27390352999594	-4.85317680036599	1.41970311339402	-3.41844485271554	0.000629800790197432	0.00600801581471212	DYNLT5	dynein light chain Tctex-type family member 5
ENSCAFG00000013288	410.105911788823	-1.25046061638113	0.365890873808958	-3.41757804277466	0.000631809771123234	0.00602402499577236	ADAMTSL3	ADAMTS like 3
ENSCAFG00000009197	1100.02285595767	0.635420685262326	0.185987182341069	3.41647568001258	0.00063437329806748	0.00604530200476551	PHTF1	putative homeodomain transcription factor 1
ENSCAFG00000030661	249.858117569804	-0.628484071218858	0.184037432649899	-3.41497956241567	0.000637867974579624	0.00607542556750498	TTC33	tetratricopeptide repeat domain 33
ENSCAFG00000001474	493.686792854083	0.666481589746003	0.195186399413464	3.4145903185303	0.00063878011322381	0.00608093290220534	LOC474739	DnaJ (Hsp40) homolog, subfamily A, member 1 pseudogene
ENSCAFG00000004420	4041.69281773227	0.592981006706666	0.173739889131611	3.41303893809598	0.000642427624065905	0.00611246053388934	VASP	vasodilator stimulated phosphoprotein
ENSCAFG00000006875	135.071028457393	-2.94241010612624	0.862159207837961	-3.41283846344915	0.000642900378669577	0.00611376438430897	DDX4	DEAD-box helicase 4
ENSCAFG00000000296	191.732671828601	-1.36537083089994	0.400135163414991	-3.41227404071927	0.000644233125626826	0.00612324084070466	ADGRG6	adhesion G protein-coupled receptor G6
ENSCAFG00000014842	38.933141936463	1.740612746071	0.51018351314306	3.41173852394347	0.000645499993428094	0.00613208157554461	MYOZ1	myozenin 1
ENSCAFG00000009349	1005.71066764409	-0.740956050112495	0.217201023789736	-3.4113837825635	0.000646340477706648	0.00613442459880337	PEX16	peroxisomal biogenesis factor 16
ENSCAFG00000015795	3202.70764535205	-0.527172517466143	0.154534862257641	-3.41135009773549	0.000646420339635586	0.00613442459880337	EML3	EMAP like 3
ENSCAFG00000003936	1905.37951225372	-0.535343343240793	0.156977208783988	-3.41032527834958	0.000648854431930279	0.00615004852787307	WAC	WW domain containing adaptor with coiled-coil
ENSCAFG00000011318	469.092577014117	1.73329694064386	0.508236196067558	3.41041616881112	0.000648638210125245	0.00615004852787307	ANOS1	anosmin 1
ENSCAFG00000015349	2116.21832762714	0.537401895986431	0.157586929644838	3.41019332756595	0.000649168452558616	0.00615004852787307	FNDC3B	fibronectin type III domain containing 3B
ENSCAFG00000046955	548.438507382667	-0.788879652776048	0.23133698972689	-3.41008869228989	0.000649417567354891	0.00615004852787307	NA	NA
ENSCAFG00000023212	1275.42025689783	0.881171263078294	0.258430073279364	3.4097086763031	0.000650323054240363	0.00615542263033849	ABCA2	ATP binding cassette subfamily A member 2
ENSCAFG00000025580	919.681139034306	-0.825314395218692	0.242098349870048	-3.40900462833266	0.000652003735073417	0.00616812468541403	FRY	FRY microtubule binding protein
ENSCAFG00000016982	760.536465590358	1.14488081765116	0.335886823093124	3.40853150209392	0.000653135435300443	0.00617562274779666	SPDL1	spindle apparatus coiled-coil protein 1
ENSCAFG00000018246	2642.26280092024	0.637394438145431	0.187030787543211	3.40796532227706	0.000654492117140374	0.0061852392035513	AP2B1	adaptor related protein complex 2 subunit beta 1
ENSCAFG00000013781	606.318063642259	-3.15604111580735	0.926220417495052	-3.40744066551978	0.000655751640262558	0.00619071701442273	COL26A1	collagen type XXVI alpha 1 chain
ENSCAFG00000014195	899.754571782245	-0.576604268645604	0.169213694504691	-3.40755085061758	0.000655486936342125	0.00619071701442273	LOC478678	IQCJ-SCHIP1 readthrough transcript protein
ENSCAFG00000024578	164.72112305056	-2.02685914290898	0.594918808943239	-3.40695085184702	0.000656929551042222	0.00619862386219166	GPR182	G protein-coupled receptor 182
ENSCAFG00000017636	51.0134138411273	-2.45906640363103	0.72218918382735	-3.40501693835796	0.000661599499785433	0.00623622592680772	PPP4R4	protein phosphatase 4 regulatory subunit 4
ENSCAFG00000019815	2805.43881335512	0.542386179034557	0.1592867360137	3.4050931835775	0.00066141480241248	0.00623622592680772	AMPD2	adenosine monophosphate deaminase 2
ENSCAFG00000007596	2643.71561846309	-0.781872805561094	0.229638491019035	-3.40479856879169	0.000662128746354725	0.00623798582507289	SLC25A4	solute carrier family 25 member 4
ENSCAFG00000012895	1072.29462886905	-0.791456535921288	0.232476568274932	-3.40445723968746	0.000662956789715816	0.00624255744442333	LOC478184	pre-mRNA-splicing factor SYF2
ENSCAFG00000008081	966.910004494408	0.856652681981385	0.251675741707715	3.40379520159025	0.000664565598920056	0.00625447241443574	TNPO1	transportin 1
ENSCAFG00000003487	1361.2722110878	-0.649438579976758	0.190819282763258	-3.403422183399	0.000665473663146833	0.00625933222014715	SLC66A3	solute carrier family 66 member 3
ENSCAFG00000013063	3756.17680907226	0.711545766625333	0.209083854398903	3.40315979285422	0.000666113109804249	0.00625933222014715	TBCD	tubulin folding cofactor D
ENSCAFG00000014134	983.260695311258	1.6788149486539	0.493294285432907	3.40327264724059	0.000665838013293757	0.00625933222014715	FZD2	frizzled class receptor 2
ENSCAFG00000018351	106.60128651304	-1.38626743914988	0.407471085368858	-3.4021246879272	0.000668641240289286	0.00627984818303671	ENOSF1	enolase superfamily member 1
ENSCAFG00000017621	2314.31203895076	0.627863377502821	0.184592437523625	3.40134940480682	0.000670540624482993	0.00629444088271123	CARM1	coactivator associated arginine methyltransferase 1
ENSCAFG00000013709	895.499736367001	0.642451899359268	0.188890076818707	3.40119454753508	0.000670920613471302	0.0062947631591581	LOC479902	methylosome protein 50
ENSCAFG00000003621	465.482708771791	-1.34988991713043	0.397099608817694	-3.39937357568678	0.000675403960521727	0.00633356412207063	LPIN1	lipin 1
ENSCAFG00000044601	34.1608302433949	2.311307852215	0.680006152666149	3.39895138176749	0.00067644739815639	0.00634008418313228	NA	NA
ENSCAFG00000028530	1131.96623792373	-2.01280789137181	0.592324870707779	-3.39814853454772	0.000678435742801008	0.00635544923464463	CHST13	carbohydrate sulfotransferase 13
ENSCAFG00000004872	277.856886755172	-0.911339612858748	0.268223471356671	-3.39768778716196	0.00067957928970248	0.00635798614448265	PTPN4	protein tyrosine phosphatase non-receptor type 4
ENSCAFG00000012638	1586.26661825006	0.6677197109362	0.196520583923435	3.39770876722178	0.000679527179560728	0.00635798614448265	DPP3	dipeptidyl peptidase 3
ENSCAFG00000012991	1097.13492098965	-0.732103051966857	0.215475419444155	-3.39761748163853	0.000679753941206289	0.00635798614448265	ARID5B	AT-rich interaction domain 5B
ENSCAFG00000011005	723.800605384392	-0.860645190273207	0.253325923748014	-3.39738301370727	0.000680336703170822	0.00636017027794858	TCF7L2	transcription factor 7 like 2
ENSCAFG00000028541	109.520141162323	-1.39648961354811	0.411148950457458	-3.39655400310358	0.00068240090653435	0.00637619441195333	NA	NA
ENSCAFG00000001818	2469.75528913224	0.612076516483768	0.180241194411027	3.39587472488655	0.000684096620101276	0.00638548618588638	DNAJA1	DnaJ heat shock protein family (Hsp40) member A1
ENSCAFG00000041995	2074.83291979399	-10.2493084752543	3.01813300583024	-3.39591013896847	0.000684008117605034	0.00638548618588638	NA	NA
ENSCAFG00000004215	393.502109487469	-0.97460689910041	0.287063025942166	-3.39509728186576	0.000686042193361866	0.00640036597505786	MSRB2	methionine sulfoxide reductase B2
ENSCAFG00000020054	1320.67626260209	0.642434378424231	0.189234691762698	3.39490805010452	0.000686516528874948	0.00640151178051289	ODF2	outer dense fiber of sperm tails 2
ENSCAFG00000002729	1447.92283916302	0.586724263501419	0.172864801228089	3.39412222345517	0.000688489575052274	0.00641662418182034	PSME4	proteasome activator subunit 4
ENSCAFG00000018838	559.553836991201	-0.481910837616485	0.142011401459049	-3.39346582503413	0.000690141692638074	0.00642873164431302	TM2D1	TM2 domain containing 1
ENSCAFG00000008634	234.324137855554	-1.23416715578431	0.36373566942088	-3.39303307192633	0.000691232922304958	0.0064308326112443	CCDC158	coiled-coil domain containing 158
ENSCAFG00000014383	726.658163239836	-0.637759463164822	0.187956599144268	-3.39312089103775	0.000691011348137456	0.0064308326112443	MAP4K5	mitogen-activated protein kinase kinase kinase kinase 5
ENSCAFG00000019566	170.751992119931	-1.48408081230745	0.437400506169971	-3.3929563212045	0.0006914266241731	0.0064308326112443	DIPK1B	divergent protein kinase domain 1B
ENSCAFG00000009104	319.097083479038	1.56118413701345	0.460144919664033	3.39280967864064	0.000691796857898911	0.00643099161776267	STC1	stanniocalcin 1
ENSCAFG00000008104	334.584688866809	-1.16057665787072	0.342147434239169	-3.39203671204342	0.000693751441495345	0.00644258414129104	SOX7	SRY-box transcription factor 7
ENSCAFG00000009750	57.6398573729604	1.38368654716811	0.407907698040926	3.39215600444314	0.000693449454878734	0.00644258414129104	NIPA1	NIPA magnesium transporter 1
ENSCAFG00000032312	81.8735051481213	-1.17492314878826	0.346458464710492	-3.39123810922053	0.000695776240610578	0.00645809435155924	ZNF71	zinc finger protein 71
ENSCAFG00000002800	103.542034867765	-0.962798362912807	0.28394168656854	-3.39083131662811	0.000696809743568557	0.0064643923790764	LOC106558983	zinc finger protein 268-like
ENSCAFG00000000030	168.747917503772	0.808130644888666	0.238340041159666	3.39066252131463	0.000697239005983857	0.00646508123114665	NA	NA
ENSCAFG00000013440	376.581419932671	1.55132533995843	0.45759182459088	3.39019461579199	0.000698430219089866	0.00647283090068476	ADAM8	ADAM metallopeptidase domain 8
ENSCAFG00000008929	567.95162521012	1.44265525585288	0.425570748337834	3.38993049096421	0.000699103473796682	0.00647577485315939	OAS3	2'-5'-oligoadenylate synthetase 3
ENSCAFG00000030597	33.9324402999957	-1.55796636075119	0.459707000426133	-3.38904206224184	0.000701372509190642	0.00649348996688906	LOC482919	claudin-22
ENSCAFG00000013316	389.745513350495	-0.671125806950549	0.198100701248109	-3.38780126835596	0.000704552935709035	0.00651962068709209	SIRT1	sirtuin 1
ENSCAFG00000003222	1998.27028583759	0.637584615833958	0.188224603168619	3.38736065902493	0.000705685534663386	0.00652678480028183	SF3A3	splicing factor 3a subunit 3
ENSCAFG00000017737	60.5405367071116	1.41128238001819	0.416658097320064	3.38714737357928	0.00070623439853275	0.00652854549831468	BRIP1	BRCA1 interacting helicase 1
ENSCAFG00000019586	1431.23074019221	0.594999993335526	0.175751051394092	3.38547046299791	0.000710563561739448	0.00656523238094221	FAM50A	family with sequence similarity 50 member A
ENSCAFG00000001417	119.172393528	0.906645941061887	0.267824223706679	3.38522755154084	0.000711192710042153	0.00656771320617527	KIF27	kinesin family member 27
ENSCAFG00000028688	289.058698560706	0.683954434660743	0.202102243120418	3.38420011624128	0.000713859528609632	0.00658899943006083	SRXN1	sulfiredoxin 1
ENSCAFG00000006142	35544.3480260182	-1.1481823720486	0.339353718884061	-3.38343830686255	0.00071584288198698	0.00659933262774627	DCN	decorin
ENSCAFG00000007163	190.53384635441	1.15239345054006	0.340606956069939	3.38335265913779	0.000716066183758533	0.00659933262774627	NDUFAF2	NADH:ubiquinone oxidoreductase complex assembly factor 2
ENSCAFG00000019547	452.678885708901	-0.887820535487349	0.262400521404449	-3.38345568345465	0.000715797585423819	0.00659933262774627	TMEM204	transmembrane protein 204
ENSCAFG00000014451	663.743147520806	-2.36455388775029	0.699406998321212	-3.38079815247192	0.00072275615020382	0.00665761874120474	MAOB	monoamine oxidase B
ENSCAFG00000025083	631.722868594967	1.23508490456853	0.365408169744382	3.3800144792398	0.000724820112585964	0.00667325534393478	FADS1	fatty acid desaturase 1
ENSCAFG00000010064	495.156292705205	-1.06957648168757	0.316481422123364	-3.37958694229657	0.000725948424919324	0.00668026617797161	CMBL	carboxymethylenebutenolidase homolog
ENSCAFG00000015728	86.4958307862843	1.41646606673591	0.419148053032847	3.37939316784779	0.000726460352040797	0.00668160074293685	SYT16	synaptotagmin 16
ENSCAFG00000013973	45.5830231183551	-1.77929913326382	0.526562280291707	-3.37908581730943	0.000727273020403373	0.00668569862421294	GFAP	glial fibrillary acidic protein
ENSCAFG00000015626	20.3517104509783	3.3075836359276	0.979072525926718	3.37828255654185	0.000729400918988108	0.00670187696049063	NWD1	NACHT and WD repeat domain containing 1
ENSCAFG00000008959	350.580709006159	0.655589958836467	0.194084899220354	3.37785145299812	0.000730545328376072	0.00670900704743149	RIPK2	receptor interacting serine/threonine kinase 2
ENSCAFG00000001097	21.184391227198	-4.49837552760717	1.33269711150619	-3.37539226938308	0.000737105445005514	0.00676584035231624	ADCY8	adenylate cyclase 8
ENSCAFG00000012304	1125.06495582057	-0.651438082579901	0.193018777614768	-3.37499848786764	0.000738160964458991	0.00677211552834392	PPP2R5A	protein phosphatase 2 regulatory subunit B'alpha
ENSCAFG00000019856	618.319036108677	0.571278051155342	0.169283709012272	3.37467825160854	0.000739020382954775	0.00677658620039749	TRAPPC2L	trafficking protein particle complex subunit 2L
ENSCAFG00000014148	1916.09753415817	1.07692178865462	0.319162229841097	3.37421438993829	0.000740266897306977	0.00678460013430164	ADAMTS7	ADAM metallopeptidase with thrombospondin type 1 motif 7
ENSCAFG00000047022	98.02082579375	0.787241199554427	0.233343201870126	3.3737481668422	0.000741521724884184	0.00679268215888625	FKBPL	FKBP prolyl isomerase like
ENSCAFG00000007503	780.024179180394	0.67015086511741	0.198735346280494	3.37207687338901	0.000746036220868858	0.00683060111525529	SBNO1	strawberry notch homolog 1
ENSCAFG00000001433	29963.0003032619	0.667819015243689	0.198234218129616	3.36883824369329	0.000754857145375857	0.00690789119318579	PLEC	plectin
ENSCAFG00000006799	296.203014605352	-0.620726160975448	0.184287988297303	-3.3682399309393	0.000756497306736325	0.00691942363283537	IFTAP	intraflagellar transport associated protein
ENSCAFG00000029870	97.1874255528465	-0.711288736718137	0.211194100819942	-3.36793846966664	0.000757324958999302	0.0069235164800885	NA	NA
ENSCAFG00000016836	73.7066226537858	-0.935986512036784	0.278041884497132	-3.36635077024318	0.000761697829380392	0.00695999958396705	TMEM79	transmembrane protein 79
ENSCAFG00000003844	1444.1628031924	0.652579841181196	0.19391708711541	3.36525187588453	0.000764738140094187	0.00698427596251517	RUVBL2	RuvB like AAA ATPase 2
ENSCAFG00000000953	6826.09843475183	-0.80695933409228	0.239865767355353	-3.3642121716218	0.000767625059272786	0.00700361721163161	CYB5R3	cytochrome b5 reductase 3
ENSCAFG00000019915	144.626831042431	-1.12775509719387	0.335220338378689	-3.3642203890382	0.000767602202575097	0.00700361721163161	FOXL1	forkhead box L1
ENSCAFG00000007622	172.672836839544	-10.0345904613328	2.98297962859376	-3.36394870589959	0.000768358222697274	0.00700679599075616	NA	NA
ENSCAFG00000012401	1211.13064726582	0.573423270417303	0.170476217155106	3.3636555291204	0.000769174829238724	0.00701073213977297	UMPS	uridine monophosphate synthetase
ENSCAFG00000016880	2785.34998035891	0.762006897264093	0.226568326767547	3.36325429125799	0.000770293732164425	0.00701741828736686	ATP5MC1	ATP synthase membrane subunit c locus 1
[truncated: 25,165 more rows]
