# Supplementary material for: Transcriptomic Analysis of Canine Osteosarcoma from a Precision Medicine Perspective Reveals Limitations of Differential Gene Expression Studies
Source: Genes (Basel). 2022 Apr 13;13(4):680. doi: 10.3390/genes13040680 (PMC9031617; doi:10.3390/genes13040680)
Supplement: Supplementary file 1 [file genes-13-00680-s001.zip › Supplemental_Data_2_res_sig.csv]

gene	baseMean	log2FoldChange	lfcSE	stat	pvalue	padj	SYMBOL	GENENAME
ENSCAFG00000011986	1865.78780831675	-4.61212651777974	0.349771835392126	-13.1861003405524	1.05503298472131e-39	1.92132056847598e-35	PLIN1	perilipin 1
ENSCAFG00000000782	415.803234599439	2.88260987479685	0.234419099462569	12.2968217240213	9.4208611661973e-35	8.57816513488095e-31	GTSE1	G2 and S-phase expressed 1
ENSCAFG00000006248	571.127323032114	-6.89977583687895	0.572393051497053	-12.0542620474394	1.841746260784e-33	1.11800137183791e-29	CHL1	cell adhesion molecule L1 like
ENSCAFG00000014986	305.81072107093	-9.34779757403846	0.797402265229233	-11.7228129159518	9.73837876394151e-32	4.43364039175347e-28	FMO2	flavin containing dimethylaniline monoxygenase 2
ENSCAFG00000005266	345.835814237132	-5.09965883991078	0.436839568260387	-11.6739856241022	1.73118419890407e-31	6.3053190892484e-28	CIDEC	cell death inducing DFFA like effector c
ENSCAFG00000008090	380.030734710772	2.34102036082	0.202138793218882	11.5812522848352	5.12912501910523e-31	1.55677492871542e-27	HELLS	helicase, lymphoid specific
ENSCAFG00000018381	3525.22721404445	-3.63437251840333	0.315188994780959	-11.5307722623026	9.23119067443109e-31	2.40156019102949e-27	ESM1	endothelial cell specific molecule 1
ENSCAFG00000006392	171.848789159634	-4.40622302754183	0.3854674854074	-11.4308552455077	2.93206603965369e-30	6.67448183101666e-27	ACKR4	atypical chemokine receptor 4
ENSCAFG00000030764	389.085016716731	-1.4234945464931	0.127572086825015	-11.1583543228046	6.51870622553264e-29	1.31902398970194e-25	SLC25A29	solute carrier family 25 member 29
ENSCAFG00000003807	377.973633463632	-3.14221341475196	0.294457138043002	-10.6712081616886	1.3880963868827e-26	2.29805666377462e-23	KLF15	Kruppel like factor 15
ENSCAFG00000018724	576.723310923065	3.32682663449902	0.311715345466678	10.6726431113564	1.36682076023394e-26	2.29805666377462e-23	SPAG5	sperm associated antigen 5
ENSCAFG00000001854	253.192386768009	-3.58146410923752	0.336330755481336	-10.6486369470195	1.76936790700728e-26	2.68516324620912e-23	AQP7	aquaporin 7
ENSCAFG00000015323	1001.05160364276	-3.52093516068309	0.341033503826334	-10.3243086710802	5.47115028105127e-25	7.66423982832497e-22	PLIN4	perilipin 4
ENSCAFG00000004272	247.570487747241	2.4810310682765	0.241765536883957	10.2621370285185	1.04370977079705e-24	1.35764275971321e-21	RAD54L	RAD54 like
ENSCAFG00000028708	989.472537819682	-2.51549011301762	0.245513117807819	-10.2458481057076	1.23536641608706e-24	1.49981718689076e-21	SCD5	stearoyl-CoA desaturase 5
ENSCAFG00000014490	26285.1365723135	-5.02827216243765	0.49926500057378	-10.0713491966369	7.39565009511564e-24	8.41763649263444e-21	IGFBP2	insulin like growth factor binding protein 2
ENSCAFG00000016616	457.38844342454	3.03793381059011	0.303371217111548	10.0139157548129	1.32405721325755e-23	1.41837681827254e-20	IQGAP3	IQ motif containing GTPase activating protein 3
ENSCAFG00000020391	578.678540427951	-2.77645087211576	0.277912310683761	-9.99038461191131	1.67928895603972e-23	1.69897395435774e-20	CES2	carboxylesterase 2
ENSCAFG00000005902	83.0100527142659	-7.85761925243931	0.789726016031356	-9.94980422694765	2.52679801503251e-23	2.42186940272406e-20	NALCN	sodium leak channel, non-selective
ENSCAFG00000010114	392.971713248513	2.46236558749045	0.248776413538534	9.89790612569081	4.25081442995208e-23	3.87057907919286e-20	CIT	citron rho-interacting serine/threonine kinase
ENSCAFG00000006648	121.682706202656	7.05879867284804	0.714929250785318	9.87342267097655	5.42801879101802e-23	4.70712620015377e-20	HOXC10	homeobox C10
ENSCAFG00000016090	3245.55308610372	3.26245127743291	0.331687088695916	9.8359308776829	7.88351273529891e-23	6.52575683738766e-20	TOP2A	DNA topoisomerase II alpha
ENSCAFG00000019753	351.833021464728	-3.8424041775787	0.397015346920903	-9.67822581010758	3.73134835968339e-22	2.95441673818236e-19	RBP7	retinol binding protein 7
ENSCAFG00000013368	4068.57874697131	-3.30604070896813	0.342412956923141	-9.6551273604702	4.67577905477498e-22	3.5479421819378e-19	APOD	apolipoprotein D
ENSCAFG00000008438	530.898790865839	-2.1577309795128	0.227230392331825	-9.49578512526559	2.18558100096224e-21	1.59206462434094e-18	EPHX2	epoxide hydrolase 2
ENSCAFG00000013255	1778.56277923567	3.03810711155317	0.321483457719335	9.45027508757708	3.37941386393144e-21	2.36701945677136e-18	MKI67	marker of proliferation Ki-67
ENSCAFG00000008478	1294.14296084362	1.29958349811205	0.139148125009127	9.33956888047759	9.67271634135823e-21	6.52406804786943e-18	MOGS	mannosyl-oligosaccharide glucosidase
ENSCAFG00000002196	1086.47899556188	1.78471524073375	0.191587881293302	9.31538690592608	1.21508864383613e-20	7.90284974746418e-18	MCM3	minichromosome maintenance complex component 3
ENSCAFG00000005705	166.168164045768	-2.69736522221611	0.291946693453067	-9.23923881552621	2.48256974240732e-20	1.55896819237861e-17	AATK	apoptosis associated tyrosine kinase
ENSCAFG00000012762	629.318742514569	-3.84556116656293	0.417453734991299	-9.21194576602145	3.20265902809662e-20	1.94412078535559e-17	COCH	cochlin
ENSCAFG00000018873	93.7301267697488	-4.15873794501752	0.453416830383884	-9.17199730212164	4.64334638976693e-20	2.72774132593695e-17	LOC100686507	fatty acid-binding protein, adipocyte-like
ENSCAFG00000001569	341.355992741157	2.83779182724258	0.309723414727193	9.16234192284795	5.07830413201969e-20	2.89003114213158e-17	RECQL4	RecQ like helicase 4
ENSCAFG00000012848	70.2452432808467	-7.64465383512199	0.836193421819896	-9.14220757499398	6.11902484954847e-20	3.37677459197355e-17	COL20A1	collagen type XX alpha 1 chain
ENSCAFG00000013954	275.275464340291	2.46852130388016	0.270487786590599	9.12618397671473	7.09563595127438e-20	3.80054783260758e-17	KIF18B	kinesin family member 18B
ENSCAFG00000005000	287.427222211741	-6.87301554327224	0.753903757776842	-9.11656888876615	7.75403199269617e-20	4.03453361768543e-17	LYPD1	LY6/PLAUR domain containing 1
ENSCAFG00000042998	980.258443485156	-2.48602624520441	0.273093110682966	-9.10321845537304	8.76938011571716e-20	4.43608836909237e-17	NA	NA
ENSCAFG00000007465	638.789527186653	-2.6225996930914	0.288229179065509	-9.09900830163809	9.11603778262657e-20	4.48681524484898e-17	RHPN2	rhophilin Rho GTPase binding protein 2
ENSCAFG00000004813	1300.16119558381	-2.22866952346564	0.246073868050903	-9.05691263001001	1.34195013457678e-19	6.4311194475731e-17	LIPE	lipase E, hormone sensitive type
ENSCAFG00000005887	1627.86642609581	-4.43373913696923	0.491275499171992	-9.02495472386059	1.79769693533704e-19	8.39432279215968e-17	GALNT15	polypeptide N-acetylgalactosaminyltransferase 15
ENSCAFG00000003539	450.292075366682	3.32737828112023	0.37029637991234	8.9857164736742	2.5705395792695e-19	1.17030240695192e-16	CLSPN	claspin
ENSCAFG00000015999	132.14090439533	-6.68328878912102	0.747448910411677	-8.94146569220366	3.84042333169417e-19	1.70580364130445e-16	KRT23	keratin 23
ENSCAFG00000000430	477.285797441741	-3.24674808028101	0.363520909730994	-8.93139292230427	4.20678101167276e-19	1.82404021437078e-16	ESR1	estrogen receptor 1
ENSCAFG00000008288	1208.78220132178	-3.38441294636739	0.382772930927916	-8.84182937953034	9.41639432053834e-19	3.9879524877052e-16	GPD1	glycerol-3-phosphate dehydrogenase 1
ENSCAFG00000005114	156.928085722705	-2.25819391544577	0.25598634693878	-8.82154045499086	1.12895720798445e-18	4.67259993513746e-16	MYRIP	myosin VIIA and Rab interacting protein
ENSCAFG00000014650	668.705618845813	3.14078373227135	0.356232202185449	8.81667550828633	1.17908316602452e-18	4.77161856366055e-16	CDCA3	cell division cycle associated 3
ENSCAFG00000018828	370.46362561565	-5.04161087836082	0.572407448579473	-8.80773108538759	1.2770434918385e-18	5.05570413692846e-16	CIDEA	cell death inducing DFFA like effector a
ENSCAFG00000016691	280.765860619798	-6.28275978476851	0.718077920738806	-8.74941228983115	2.14466746395764e-18	8.30990195449628e-16	ANGPTL7	angiopoietin like 7
ENSCAFG00000006401	2828.01399384842	-2.01892366367282	0.23094301026764	-8.7420860295061	2.28845117366423e-18	8.68228840074985e-16	CD36	CD36 molecule
ENSCAFG00000038248	99.8575192950119	-3.57599269168564	0.409814061959304	-8.7258906504793	2.64093781158206e-18	9.81512622177977e-16	NA	NA
ENSCAFG00000032747	171.125046568147	-2.29290043949591	0.263777288531994	-8.6925620179684	3.54356287266371e-18	1.29063646948158e-15	FN3K	fructosamine 3 kinase
ENSCAFG00000005731	240.935494888701	-3.45771460083881	0.398142426834465	-8.68461728213762	3.80019681441502e-18	1.35696831739827e-15	NRG2	neuregulin 2
ENSCAFG00000031469	273.487574821327	-2.28033113615743	0.263822907026993	-8.6434160014927	5.45568341156979e-18	1.91064328092495e-15	LOC100686484	zinc finger protein 77
ENSCAFG00000014851	1905.54402214096	-3.91169380993454	0.45269496487049	-8.64090417054587	5.57698818463479e-18	1.91627418547895e-15	CLDN11	claudin 11
ENSCAFG00000014571	241.43959673209	2.98008009998106	0.345012101501531	8.63761035340912	5.74010028642451e-18	1.93579567251994e-15	CDC45	cell division cycle 45
ENSCAFG00000007075	1038.45319723868	2.56971596267218	0.297629954840848	8.63392921605049	5.92796906731948e-18	1.96280444881737e-15	TPX2	TPX2 microtubule nucleation factor
ENSCAFG00000004998	213.607808449635	-5.01521136236461	0.58114179088636	-8.62992722432744	6.13910225277583e-18	1.99641412723751e-15	GPR39	G protein-coupled receptor 39
ENSCAFG00000007062	428.740871543865	2.84515601905033	0.330035560896901	8.62075593102259	6.65135450621406e-18	2.12504941952042e-15	BUB1	BUB1 mitotic checkpoint serine/threonine kinase
ENSCAFG00000013228	236.12073136717	-4.21261264855268	0.492767021073114	-8.54889322621215	1.24274414693426e-17	3.90200235514133e-15	CNKSR2	connector enhancer of kinase suppressor of Ras 2
ENSCAFG00000002033	157.618206524105	-4.87076401339502	0.570153832376581	-8.54289445550534	1.30900948965769e-17	4.04040200273834e-15	CALCR	calcitonin receptor
ENSCAFG00000009547	3016.40080955751	-2.30512328329226	0.270101146082332	-8.5342965652934	1.41010714234912e-17	4.27991019488665e-15	PNPLA2	patatin like phospholipase domain containing 2
ENSCAFG00000014546	4688.97530511383	2.41081934552004	0.283573275580167	8.50157455983012	1.8703618480018e-17	5.58379665802634e-15	HTRA3	HtrA serine peptidase 3
ENSCAFG00000023615	246.958070090656	2.72629008097913	0.321355560687815	8.48371839324611	2.18109259331516e-17	6.40643180917134e-15	MMP12	matrix metallopeptidase 12
ENSCAFG00000003683	205.985827857569	2.42307389406608	0.288584945234512	8.39639743541379	4.60385508035368e-17	1.31337268196513e-14	ORC6	origin recognition complex subunit 6
ENSCAFG00000006215	1049.58691756842	2.06680437937394	0.24621595238387	8.39427486059728	4.68778344559517e-17	1.31337268196513e-14	POLE	DNA polymerase epsilon, catalytic subunit
ENSCAFG00000012068	369.868344875508	-5.64355445262975	0.67223918782529	-8.395158382371	4.65266647284822e-17	1.31337268196513e-14	AGT	angiotensinogen
ENSCAFG00000015996	76.8051413083502	2.97664205654321	0.355027948358276	8.38424712845237	5.10514394264731e-17	1.40863297484167e-14	CCNB3	cyclin B3
ENSCAFG00000012136	231.990349175036	2.87597045726586	0.343227752608814	8.37918972287675	5.32933099711099e-17	1.44854398191624e-14	NEK2	NIMA related kinase 2
ENSCAFG00000015642	637.142884931442	2.84699609932342	0.340236428234257	8.36769923226218	5.87541291544135e-17	1.57348742063386e-14	FOXM1	forkhead box M1
ENSCAFG00000015000	902.777842387627	2.50124790480551	0.299732111907595	8.34494472042629	7.12472030099598e-17	1.88040987538316e-14	TACC3	transforming acidic coiled-coil containing protein 3
ENSCAFG00000012140	830.293801200297	2.67366561219431	0.320521836147513	8.34160207095476	7.3290725957913e-17	1.90671058631365e-14	PRC1	protein regulator of cytokinesis 1
ENSCAFG00000033086	69.7905093482306	-6.67594614607638	0.802212220812755	-8.32192027604953	8.65495202240131e-17	2.21993424337958e-14	NA	NA
ENSCAFG00000003704	416.137772163967	3.36533898755379	0.404620375718027	8.31727512877167	9.0008648053401e-17	2.27659373569512e-14	SHCBP1	SHC binding and spindle associated 1
ENSCAFG00000013538	2522.86547596196	-3.2461036567315	0.39100256422902	-8.30200094245462	1.02372394862114e-16	2.55384066141638e-14	ZBTB16	zinc finger and BTB domain containing 16
ENSCAFG00000001837	500.542147315136	3.00100396403561	0.364231062038042	8.23928620267475	1.73241080303836e-16	4.2633693424502e-14	DNPH1	2'-deoxynucleoside 5'-phosphate N-hydrolase 1
ENSCAFG00000000987	1960.62196953485	2.44981762770875	0.297650413539948	8.23051981878049	1.86402760210085e-16	4.52610755491449e-14	KIFC1	kinesin family member C1
ENSCAFG00000031912	1383.03848084002	-5.06965465469476	0.6169249756066	-8.21761941103122	2.07582508621201e-16	4.97405929539565e-14	SBSN	suprabasin
ENSCAFG00000029331	492.063138883941	2.32027139496653	0.283498443953374	8.18442374007576	2.7360973754748e-16	6.47104796165864e-14	AURKA	aurora kinase A
ENSCAFG00000006621	290.85762097875	2.40045708568491	0.293865271793426	8.16856333868644	3.12083534550613e-16	7.28635031756567e-14	WDR62	WD repeat domain 62
ENSCAFG00000015082	599.708617157626	-1.93866077065882	0.237585326670199	-8.15985060116929	3.35439233255432e-16	7.63585484601834e-14	PLAAT3	phospholipase A and acyltransferase 3
ENSCAFG00000016831	453.718983419534	2.68871743536172	0.329471426543712	8.16069989306038	3.33088826000343e-16	7.63585484601834e-14	KIF4A	kinesin family member 4A
ENSCAFG00000003332	82.1656528601263	-4.7764017296717	0.585762586880963	-8.15415978528915	3.51615744070214e-16	7.90527693242305e-14	EPHA7	EPH receptor A7
ENSCAFG00000009745	515.865053093306	3.18541479899827	0.390724048208621	8.15259468569353	3.56197860593595e-16	7.9106332186219e-14	UBE2C	ubiquitin conjugating enzyme E2 C
ENSCAFG00000000709	2143.97712048269	1.67561532674517	0.205610299913817	8.14947173097609	3.65517463595367e-16	8.01980545727137e-14	CRELD2	cysteine rich with EGF like domains 2
ENSCAFG00000020429	168.621092675408	3.43341181820379	0.424742601829132	8.08351176316664	6.29278831594838e-16	1.36426152406829e-13	DEPDC1	DEP domain containing 1
ENSCAFG00000011909	135.015458875091	-7.39036948810669	0.916410867475674	-8.06447168011445	7.35532534720428e-16	1.57585682232867e-13	CAMK1G	calcium/calmodulin dependent protein kinase IG
ENSCAFG00000019338	425.028699806251	2.54965575311197	0.316390647489784	8.05856865030847	7.71929667568232e-16	1.63460595070757e-13	PKMYT1	protein kinase, membrane associated tyrosine/threonine 1
ENSCAFG00000016934	2627.70466839791	-3.66565408485818	0.45560358272996	-8.04570952426168	8.5747159591656e-16	1.79487531416511e-13	NGFR	nerve growth factor receptor
ENSCAFG00000013500	18640.097922983	-1.40590224360293	0.175272132342291	-8.02125372022817	1.0467127089021e-15	2.16610058429729e-13	NA	NA
ENSCAFG00000003744	186.173192685471	2.89762118190905	0.361709661173384	8.01090347575785	1.13868795523611e-15	2.32996026436009e-13	ORC1	origin recognition complex subunit 1
ENSCAFG00000014924	2073.22836598592	-7.97257405460306	0.996965580745852	-7.99683981932315	1.27653130860212e-15	2.58299018455036e-13	MYOC	myocilin
ENSCAFG00000031154	299.996020218731	-2.13453374712394	0.266984993106548	-7.99495777754104	1.29618279098822e-15	2.59393239633917e-13	MYORG	myogenesis regulating glycosidase (putative)
ENSCAFG00000001672	194.994727074146	-4.06906558298705	0.511254287364259	-7.95898574066709	1.73455225730307e-15	3.4334707780159e-13	LEP	leptin
ENSCAFG00000001204	620.965770496329	2.82377545431995	0.355965499434914	7.93272229697153	2.14393483846344e-15	4.1098102466587e-13	KIF20A	kinesin family member 20A
ENSCAFG00000007115	1010.06983521298	-1.99216862684842	0.251100823284385	-7.93373992482766	2.12643163231168e-15	4.1098102466587e-13	SPATA13	spermatogenesis associated 13
ENSCAFG00000016106	308.913890931547	3.29934162240439	0.415832246018235	7.93430921723109	2.1167012630614e-15	4.1098102466587e-13	CDC6	cell division cycle 6
ENSCAFG00000001621	541.668343500723	2.24198268633813	0.283252553066921	7.91513672891218	2.469815155208e-15	4.6368869888137e-13	TONSL	tonsoku like, DNA repair protein
ENSCAFG00000007705	481.595515986595	2.63111073302939	0.333083170727169	7.89926049786691	2.80562975547885e-15	5.21360443643116e-13	CCNB1	cyclin B1
ENSCAFG00000015878	782.959449622296	2.76590277673788	0.35026390149525	7.89662527291695	2.86556234602287e-15	5.27118746297198e-13	UCHL1	ubiquitin C-terminal hydrolase L1
ENSCAFG00000005259	969.417034287798	2.2923765018394	0.290969964697493	7.87839564204733	3.31611286388203e-15	6.03897313641557e-13	CDC20	cell division cycle 20
ENSCAFG00000010423	65.9677735777954	-5.32287212118172	0.681107710279145	-7.81502255935436	5.49531866984025e-15	9.81129885259419e-13	COL4A4	collagen type IV alpha 4 chain
ENSCAFG00000004902	371.04474387692	2.93106282004662	0.375211989896075	7.81175148709521	5.63986806231114e-15	9.95179313791487e-13	DIAPH3	diaphanous related formin 3
ENSCAFG00000005289	83.1296677814394	-2.86502767327572	0.366804078485288	-7.81078467040718	5.68330397201223e-15	9.95179313791487e-13	NA	NA
ENSCAFG00000017811	29.2276986079767	-7.93705259996763	1.01710357918836	-7.80358339344484	6.0173609907167e-15	1.04363962858992e-12	PLP1	proteolipid protein 1
ENSCAFG00000047433	8888.6994745676	-7.46596709848993	0.957111994901888	-7.80051565360985	6.16547187569866e-15	1.05923970121083e-12	MEPE	matrix extracellular phosphoglycoprotein
ENSCAFG00000015521	267.5669220753	2.00705918311875	0.258243608909098	7.77196071413809	7.72804203348967e-15	1.31528386422318e-12	ZWINT	ZW10 interacting kinetochore protein
ENSCAFG00000012986	2019.25745853315	1.80294633112786	0.232097485586188	7.76805628279131	7.96996488330798e-15	1.34389843046224e-12	ADAM12	ADAM metallopeptidase domain 12
ENSCAFG00000002692	996.321563066944	-1.8179901448661	0.234234840828156	-7.76139936500672	8.39973566880931e-15	1.40337235105217e-12	STON1	stonin 1
ENSCAFG00000004991	1093.0458856972	-1.19475529434763	0.154454894956751	-7.73530223617824	1.03157740343286e-14	1.70782328126508e-12	PPARG	peroxisome proliferator activated receptor gamma
ENSCAFG00000019071	140.25093825931	-7.41848132628346	0.961631938466883	-7.71447060931717	1.21485425251492e-14	1.99312709842786e-12	TRARG1	trafficking regulator of GLUT4 (SLC2A4) 1
ENSCAFG00000011648	102.073909603803	-5.37394560037498	0.697798161576464	-7.70128942190701	1.34700010003492e-14	2.19019810908357e-12	SCN7A	sodium voltage-gated channel alpha subunit 7
ENSCAFG00000008782	461.454464640603	-2.00784754376378	0.260805776581695	-7.69863141100649	1.37531250260497e-14	2.21644389247248e-12	PLLP	plasmolipin
ENSCAFG00000009336	1659.86954292945	3.04061967625564	0.396549384670643	7.66769485415051	1.75114878057951e-14	2.79738337220468e-12	MYBL2	MYB proto-oncogene like 2
ENSCAFG00000028810	1212.8582512749	-2.51141884819389	0.327669395793378	-7.6644901246058	1.79543020800557e-14	2.84318082765126e-12	GPIHBP1	glycosylphosphatidylinositol anchored high density lipoprotein binding protein 1
ENSCAFG00000008962	131.50488322637	2.3743545089664	0.310055515555319	7.65783670938366	1.89091091454008e-14	2.96856712626633e-12	CDCA2	cell division cycle associated 2
ENSCAFG00000009872	116.697086908808	-4.48790781428155	0.586977208568618	-7.64579569490543	2.07657159115746e-14	3.23217480739901e-12	CNTN1	contactin 1
ENSCAFG00000028730	8453.61979503451	-6.99558352819842	0.916193532200149	-7.63548669831712	2.24968934839621e-14	3.47195701047825e-12	SOST	sclerostin
ENSCAFG00000032422	17046.184496401	-2.58825952154072	0.339961285895066	-7.61339490385274	2.66988436694334e-14	4.08582052154665e-12	RARRES1	retinoic acid receptor responder 1
ENSCAFG00000008613	552.449317372209	2.65540275437387	0.351323880411718	7.55827571772803	4.08447540994117e-14	6.19853180753655e-12	TROAP	trophinin associated protein
ENSCAFG00000000676	74.5865143380796	4.75096582489392	0.62903071758503	7.55283596186492	4.25881259303686e-14	6.40968893651192e-12	DPYS	dihydropyrimidinase
ENSCAFG00000012593	1205.82990355474	2.84068329716631	0.376578593804139	7.54340088338575	4.57870867342862e-14	6.83466095506627e-12	CENPF	centromere protein F
ENSCAFG00000006622	66.3088391771082	4.01312453189947	0.533014065102084	7.5291156362466	5.10851280440839e-14	7.56350623423425e-12	HOXC6	homeobox C6
ENSCAFG00000028459	128.396900729883	-7.00833091357415	0.931311573101618	-7.52522691222849	5.26288436241697e-14	7.72922476806253e-12	NA	NA
ENSCAFG00000001581	464.762851529251	-2.51749140330031	0.334776388775533	-7.51991922879687	5.48100927097824e-14	7.98517278670278e-12	ADAMTSL1	ADAMTS like 1
ENSCAFG00000020182	369.087971277653	1.39045441933511	0.185070328526373	7.51311369254399	5.77373427957408e-14	8.34487896550187e-12	CDC7	cell division cycle 7
ENSCAFG00000013132	164.247450046994	1.75049719883652	0.233681615372092	7.49094958133187	6.83770825504258e-14	9.80484291595121e-12	FOSL1	FOS like 1, AP-1 transcription factor subunit
ENSCAFG00000017965	683.563465013286	-3.13174486329155	0.418189119274786	-7.48882435947293	6.94932634181467e-14	9.88704546959274e-12	OLFM2	olfactomedin 2
ENSCAFG00000048539	537.870464849575	2.1801872099231	0.291491449516154	7.47942079790673	7.4650885131413e-14	1.05385059622338e-11	BIRC5	baculoviral IAP repeat containing 5
ENSCAFG00000042313	153.66009957917	2.97612733068397	0.398242028080056	7.47316235062386	7.82901569622314e-14	1.09672465264554e-11	CENPT	centromere protein T
ENSCAFG00000017658	994.87967038475	2.25057967370115	0.30203991900798	7.45126565088798	9.24489947108451e-14	1.28518216998412e-11	PLK1	polo like kinase 1
ENSCAFG00000015790	182.507574673633	-1.57397793142555	0.211413163548989	-7.44503277375545	9.69203548352768e-14	1.33713377417063e-11	NINJ2	ninjurin 2
ENSCAFG00000002801	537.63676874667	-4.77292685415914	0.643251021806253	-7.42000664181882	1.17114460981849e-13	1.60358755559432e-11	NPY	neuropeptide Y
ENSCAFG00000023709	42.9584738103718	-7.43689249069602	1.00562736551692	-7.39527656635842	1.41114254451989e-13	1.91778484166058e-11	PLK5	polo like kinase 5 (inactive)
ENSCAFG00000017626	1011.61072228091	-1.68304427807817	0.228071548770248	-7.37945739901832	1.5893592487449e-13	2.14398676139951e-11	FAXDC2	fatty acid hydroxylase domain containing 2
ENSCAFG00000010901	193.811381431452	1.74918235073282	0.237197699055639	7.37436475015097	1.65130519570734e-13	2.21117050875194e-11	FAR2	fatty acyl-CoA reductase 2
ENSCAFG00000025410	9667.6879643242	-4.56046954113429	0.619070162939352	-7.36664406418996	1.74976839838767e-13	2.32591476664509e-11	FABP4	fatty acid binding protein 4
ENSCAFG00000017727	2765.232979482	1.13323368091567	0.153985452973874	7.35935543929557	1.84800362450076e-13	2.43869521781038e-11	ADPGK	ADP dependent glucokinase
ENSCAFG00000017535	761.819102575014	2.65635312134501	0.361077220379603	7.35674523735496	1.88448511934658e-13	2.46894665528206e-11	KIF23	kinesin family member 23
ENSCAFG00000006598	1469.74517409369	1.5011889376633	0.204612298133709	7.33674833505027	2.18845557982735e-13	2.84671175458828e-11	MCM4	minichromosome maintenance complex component 4
ENSCAFG00000011899	290.55579511039	2.1714648833258	0.296237930130395	7.33013791437844	2.29916004928482e-13	2.96950380549829e-11	HJURP	Holliday junction recognition protein
ENSCAFG00000005461	1780.56025121612	-2.53136305511301	0.345610501515031	-7.32432331777083	2.40107169716543e-13	3.0792899068366e-11	NDRG2	NDRG family member 2
ENSCAFG00000004730	1529.2886986711	2.62012185597886	0.358400985492481	7.31058775516071	2.65976375690415e-13	3.38719984454416e-11	PLAUR	plasminogen activator, urokinase receptor
ENSCAFG00000010617	476.441137669614	-3.38274097388199	0.463287565562539	-7.30160104723414	2.84363394253398e-13	3.59620956440877e-11	ALDH1A3	aldehyde dehydrogenase 1 family member A3
ENSCAFG00000012065	415.725961687904	-4.23127845104314	0.580458923608723	-7.28953984329711	3.11015449081901e-13	3.90613954705552e-11	PCK1	phosphoenolpyruvate carboxykinase 1
ENSCAFG00000010426	33.4960711108876	-5.69860209800602	0.781891388285308	-7.28822721849269	3.14059991882063e-13	3.91736062477004e-11	COL4A3	collagen type IV alpha 3 chain
ENSCAFG00000010253	334.813062015081	1.34613924428088	0.185616944841008	7.2522432983364	4.09924668384721e-13	5.07832526255384e-11	CIP2A	cellular inhibitor of PP2A
ENSCAFG00000000052	42.9595067533247	-5.8475133895216	0.807459216648536	-7.24186840518393	4.42545148729738e-13	5.44539844832247e-11	CDH19	cadherin 19
ENSCAFG00000005925	1684.912138028	-3.66839497348253	0.506761665352223	-7.23889596292338	4.52351845865752e-13	5.52871105037666e-11	VIT	vitrin
ENSCAFG00000019330	55.141912243639	-5.51091165892729	0.761629951543692	-7.23568138012118	4.63197623115039e-13	5.62352794303198e-11	ASPA	aspartoacylase
ENSCAFG00000019926	210.115037839953	-2.53033610315903	0.349946857842418	-7.23062958404514	4.80760002115013e-13	5.79809297915e-11	AIF1L	allograft inflammatory factor 1 like
ENSCAFG00000008341	1670.8151982638	2.23427969752744	0.309628401118764	7.21600373045378	5.35375891238052e-13	6.41429628640537e-11	SPON1	spondin 1
ENSCAFG00000014286	95.0050075333323	2.20158368199958	0.305185056121993	7.21393016412814	5.43596422786972e-13	6.47021859828336e-11	HROB	homologous recombination factor with OB-fold
ENSCAFG00000012414	1080.36590301198	-1.78840032958925	0.247981893016911	-7.2118182010462	5.52096541630368e-13	6.52872085690301e-11	FAM13C	family with sequence similarity 13 member C
ENSCAFG00000014112	408.051162239779	2.66318025816998	0.369452211423367	7.20845667132346	5.65895719138211e-13	6.64872705885546e-11	KIF15	kinesin family member 15
ENSCAFG00000018342	168.678471161319	-2.07488701938719	0.287971225856832	-7.20518868929894	5.79635269120712e-13	6.76649864484442e-11	NA	NA
ENSCAFG00000008618	293.712593443863	1.84540269156218	0.256177251063085	7.203616573697	5.86361053778607e-13	6.80141474545363e-11	DSN1	DSN1 component of MIS12 kinetochore complex
ENSCAFG00000016958	872.771034680513	2.19684530973926	0.305657254119433	7.18728340365468	6.60931317574299e-13	7.61786090148454e-11	KIF22	kinesin family member 22
ENSCAFG00000016686	24684.7312222112	1.06224353919954	0.148053171252226	7.17474357499497	7.24428374462031e-13	8.29721077190444e-11	ANXA2	annexin A2
ENSCAFG00000009654	1306.74353410982	-1.29334053286817	0.180296909427936	-7.17339269414997	7.31616020026388e-13	8.32716208793784e-11	RBL2	RB transcriptional corepressor like 2
ENSCAFG00000015342	180.20986537089	2.51556957215255	0.351801288005714	7.15054110919484	8.64364913028084e-13	9.77698722431952e-11	RAD51AP1	RAD51 associated protein 1
ENSCAFG00000008791	293.54333563514	-3.29279110602234	0.461045309073045	-7.14201194811559	9.19746015153618e-13	1.0339194248125e-10	NPY1R	neuropeptide Y receptor Y1
ENSCAFG00000002927	117.099031787857	-2.25468142929123	0.316237734813434	-7.12970395712385	1.00585030220804e-12	1.12377545113562e-10	CCDC85A	coiled-coil domain containing 85A
ENSCAFG00000015434	204.344349036444	1.7756292302568	0.249401555955191	7.11955955309202	1.08272497907825e-12	1.20228686548744e-10	ANKLE1	ankyrin repeat and LEM domain containing 1
ENSCAFG00000013362	84.6366848618003	-4.62464591921187	0.649855613084217	-7.11642067268341	1.10765878891335e-12	1.22251964878188e-10	GPR1	G protein-coupled receptor 1
ENSCAFG00000019211	132.567547286045	-2.84716336400924	0.400287066580274	-7.11280378937317	1.13708882830141e-12	1.24744124410825e-10	TMEM52	transmembrane protein 52
ENSCAFG00000008889	266.189268710276	-3.79080661928174	0.533153907906172	-7.1101544283323	1.15913183065602e-12	1.26400896814831e-10	BMP3	bone morphogenetic protein 3
ENSCAFG00000008340	937.14262121456	2.44337615677949	0.343827926134898	7.10639238716419	1.19115453699036e-12	1.29119733768639e-10	RACGAP1	Rac GTPase activating protein 1
ENSCAFG00000023134	1783.975460818	1.79196017712379	0.252390174157655	7.09996014347391	1.24792873192041e-12	1.34473551106524e-10	TNFRSF12A	TNF receptor superfamily member 12A
ENSCAFG00000016677	760.740045630511	2.78944230137995	0.393033392074737	7.09721453094632	1.27296382034147e-12	1.36364377248462e-10	NCAPG	non-SMC condensin I complex subunit G
ENSCAFG00000007949	33.1125403264568	-6.20206876369784	0.874458575707586	-7.09246719740762	1.31741874508029e-12	1.40301244249457e-10	LGI1	leucine rich glioma inactivated 1
ENSCAFG00000003278	245.091186628635	2.55478038306987	0.36049559758486	7.08685598433275	1.3719301849283e-12	1.45257096498426e-10	CDCA8	cell division cycle associated 8
ENSCAFG00000018348	678.546387126802	2.38074689229283	0.336586466589045	7.07321038905464	1.51389690932337e-12	1.59361714541548e-10	CCL2	C-C motif chemokine ligand 2
ENSCAFG00000007953	339.614290544174	-1.19407230737529	0.169094273339222	-7.06157744904729	1.64622945879501e-12	1.722958889317e-10	NEIL2	nei like DNA glycosylase 2
ENSCAFG00000010833	6329.919357881	-3.63325695728286	0.515250202458946	-7.05144207599288	1.77072939188268e-12	1.84267159746145e-10	NA	NA
ENSCAFG00000016600	306.419013476074	2.62397162609882	0.372231015329205	7.04930948265596	1.79807835035418e-12	1.86050027490341e-10	CCNB2	cyclin B2
ENSCAFG00000004770	215.622721551721	1.95575722664773	0.277560858494162	7.04622848213617	1.83832310143601e-12	1.89139559323453e-10	KIF2C	kinesin family member 2C
ENSCAFG00000041406	63.2971494058428	-2.94204379267588	0.418053864127301	-7.03747541914839	1.95754054870699e-12	2.00273994002826e-10	NA	NA
ENSCAFG00000019070	890.345318310456	1.81423179799569	0.260063712592421	6.9761051240509	3.03475685090849e-12	3.08748363194942e-10	CHAF1A	chromatin assembly factor 1 subunit A
ENSCAFG00000008395	9234.25029467325	-1.38748834404213	0.198977661895672	-6.97308597770948	3.10062996861304e-12	3.136976242134e-10	SCARA3	scavenger receptor class A member 3
ENSCAFG00000009395	75.39869494667	5.57473950199406	0.79989508739104	6.96933834182778	3.18435042414219e-12	3.20387876099743e-10	SLC6A2	solute carrier family 6 member 2
ENSCAFG00000009431	158.38639726612	2.84791030684634	0.409291689186718	6.95814350031215	3.44785929682262e-12	3.4499431678262e-10	E2F8	E2F transcription factor 8
ENSCAFG00000005182	583.507505591428	1.58188955956702	0.227734269921614	6.94620778906705	3.75235971518146e-12	3.73411053405298e-10	FANCD2	FA complementation group D2
ENSCAFG00000005472	1460.85554485661	-1.45134821888735	0.209010308492048	-6.94390735728981	3.81400672127444e-12	3.77483023919179e-10	SLC20A2	solute carrier family 20 member 2
ENSCAFG00000018405	1937.19912252406	-3.80761697049239	0.549779627896155	-6.92571491792633	4.33779230116621e-12	4.27002895116421e-10	NA	NA
ENSCAFG00000011598	1459.76353421001	2.09223706095249	0.302399540544485	6.9187838618581	4.55537250985218e-12	4.46010154714613e-10	KPNA2	karyopherin subunit alpha 2
ENSCAFG00000005170	158.633254725921	2.37984819128747	0.344020331419926	6.91775448696527	4.58858610768404e-12	4.46859580786279e-10	PAX1	paired box 1
ENSCAFG00000002479	171.565626513773	-1.34247413355993	0.194127101944327	-6.91543900936066	4.66416680419613e-12	4.51803945059658e-10	ZNF667	zinc finger protein 667
ENSCAFG00000010509	182.899153184603	2.51151722486007	0.363578058345554	6.90777995869338	4.92296776867677e-12	4.74350084843242e-10	UBE2T	ubiquitin conjugating enzyme E2 T
ENSCAFG00000019567	28.099168261804	-6.12678201790582	0.887641947843171	-6.9023123938576	5.11627675808536e-12	4.90381663376276e-10	RNF207	ring finger protein 207
ENSCAFG00000018385	188.055820677252	-1.5304044141935	0.221836471954097	-6.89879531851812	5.24453705953487e-12	5.00043269063819e-10	CSPG4B	chondroitin sulfate proteoglycan family member 4B
ENSCAFG00000003409	1562.32836175426	2.8574525195537	0.41475105513086	6.88956057906142	5.59649887793931e-12	5.30822088886212e-10	RRM2	ribonucleotide reductase regulatory subunit M2
ENSCAFG00000013259	323.610431746271	2.34204497377916	0.340632180528158	6.87558342299826	6.17366653747156e-12	5.82531820279246e-10	NUF2	NUF2 component of NDC80 kinetochore complex
ENSCAFG00000019506	5314.72778075965	-1.25288202866742	0.18237882528709	-6.86966826710944	6.4351371804258e-12	6.04073624704816e-10	CIRBP	cold inducible RNA binding protein
ENSCAFG00000015026	520.451346418384	3.03091660400489	0.441365495892538	6.86713536108143	6.55039109392552e-12	6.11739344674245e-10	DLGAP5	DLG associated protein 5
ENSCAFG00000005806	97.462842538453	2.79423050794379	0.407321840869232	6.8600065785347	6.88573769782459e-12	6.39776373546345e-10	SGO1	shugoshin 1
ENSCAFG00000008896	595.262983587254	-3.30794880717241	0.483400351452665	-6.84308316539636	7.75066239657889e-12	7.16483821848214e-10	KIAA1755	KIAA1755
ENSCAFG00000010889	102.0580177879	3.77168530172533	0.552228175610533	6.82993999274924	8.49501592230588e-12	7.77400678196544e-10	CEP72	centrosomal protein 72
ENSCAFG00000005294	2156.07259529447	2.57125867908363	0.376536682966626	6.82870699031343	8.56833751740618e-12	7.8018997264742e-10	TK1	thymidine kinase 1
ENSCAFG00000014104	690.788623506862	-1.28755531352511	0.188869616461227	-6.81716486563329	9.28546858509202e-12	8.41281932353785e-10	PCBD1	pterin-4 alpha-carbinolamine dehydratase 1
ENSCAFG00000014600	372.803100362281	1.60378596884773	0.235363587421434	6.81407853448478	9.48698710327555e-12	8.51071537624389e-10	BRCA1	BRCA1 DNA repair associated
ENSCAFG00000045412	124.283283757786	-3.86708995686563	0.567476707874805	-6.81453512223936	9.45690690717191e-12	8.51071537624389e-10	HIF3A	hypoxia inducible factor 3 subunit alpha
ENSCAFG00000015770	42.6308336542508	-5.70901841577433	0.838937145871652	-6.80506095583918	1.01006460296618e-11	9.01680710030253e-10	PLD5	phospholipase D family member 5
ENSCAFG00000030997	5321.08805491005	-2.84180004294181	0.417990978426831	-6.79871143065654	1.05559011402279e-11	9.3772446665703e-10	CCDC3	coiled-coil domain containing 3
ENSCAFG00000016396	143.415221504993	-4.64392638844733	0.684377647351418	-6.78561961574812	1.15589334809817e-11	1.02184338651533e-09	PPP1R1B	protein phosphatase 1 regulatory inhibitor subunit 1B
ENSCAFG00000009553	318.772962496053	-1.50121086900422	0.221260178115285	-6.78482175053675	1.16229925425363e-11	1.02254259513105e-09	CRACR2B	calcium release activated channel regulator 2B
ENSCAFG00000004292	760.141425636109	1.13526982602292	0.167536653034027	6.77624749846434	1.23337323433986e-11	1.07985384473862e-09	CHORDC1	cysteine and histidine rich domain containing 1
ENSCAFG00000001792	4998.20531132793	-2.33894964004046	0.345452751914769	-6.77067884703818	1.28179521673185e-11	1.11687907616764e-09	LIMCH1	LIM and calponin homology domains 1
ENSCAFG00000017604	264.439003412464	2.05558052321469	0.303677681632168	6.76895487401846	1.29715990000278e-11	1.1248847113786e-09	LOC608024	karyopherin alpha 2 (RAG cohort 1, importin alpha 1) pseudogene
ENSCAFG00000002073	690.630517819184	2.05354376206635	0.30410681148967	6.75270557738265	1.45113231142992e-11	1.25244410063746e-09	ARHGEF39	Rho guanine nucleotide exchange factor 39
ENSCAFG00000032084	466.900760755167	-1.11115924193606	0.16475104971235	-6.74447442900125	1.53581933945459e-11	1.31928330145318e-09	SMIM19	small integral membrane protein 19
ENSCAFG00000018822	208.703428457411	-2.63515459378224	0.390806368240744	-6.74286502966844	1.55293458785366e-11	1.32772261875131e-09	PATJ	PATJ crumbs cell polarity complex component
ENSCAFG00000009113	2255.97359672216	-2.74064669962287	0.407515992330762	-6.72524944100455	1.75291887393246e-11	1.49170119687776e-09	LOC100686073	metallothionein-1
ENSCAFG00000013844	3504.4064608152	-1.99133613026817	0.296166746671475	-6.7236992425658	1.77167939012803e-11	1.4937061747047e-09	NCAM1	neural cell adhesion molecule 1
ENSCAFG00000019985	6735.74861334222	3.1820284324013	0.473218136509511	6.72423178002466	1.76521255352688e-11	1.4937061747047e-09	COL11A1	collagen type XI alpha 1 chain
ENSCAFG00000007242	340.450868681275	2.20791189427839	0.328993489776574	6.71111120094756	1.93147839454437e-11	1.62092871166118e-09	CKAP2L	cytoskeleton associated protein 2 like
ENSCAFG00000012228	243.379090239787	-3.46063247948594	0.515773426920324	-6.70959824384387	1.9516098733958e-11	1.630310431395e-09	S100B	S100 calcium binding protein B
ENSCAFG00000014992	153.113968577214	-3.1584300676126	0.47107785282522	-6.70468808641795	2.01837027680039e-11	1.67838087263982e-09	FMO3	flavin containing dimethylaniline monoxygenase 3
ENSCAFG00000003477	9999.64951829937	1.02377508130771	0.15289725668775	6.69583682196786	2.14440907695679e-11	1.77508335002092e-09	PDIA6	protein disulfide isomerase family A member 6
ENSCAFG00000030300	85.0029160900107	3.94244810490034	0.589335236322529	6.68965278489259	2.23700723544189e-11	1.84335469523223e-09	CCR7	C-C motif chemokine receptor 7
ENSCAFG00000009722	29.7790954388667	-5.1999333903183	0.779624691315423	-6.6697905392718	2.56168770710748e-11	2.10139165919524e-09	TOX3	TOX high mobility group box family member 3
ENSCAFG00000011070	254.68858978815	-1.82731782316791	0.274237768618611	-6.66326098105474	2.67817454349741e-11	2.18709581218078e-09	ARSG	arylsulfatase G
ENSCAFG00000006047	310.091318032231	-2.82441499625107	0.42459207665688	-6.6520671287362	2.89004822313599e-11	2.34958340140757e-09	LETM2	leucine zipper and EF-hand containing transmembrane protein 2
ENSCAFG00000014062	110.351915932209	2.86131373339551	0.430314280656088	6.64935806692946	2.94374061102573e-11	2.3825982341062e-09	FANCM	FA complementation group M
ENSCAFG00000005718	168.036787058114	2.05538314731597	0.309419516811257	6.64270686121501	3.07973976084323e-11	2.48164339755381e-09	E2F7	E2F transcription factor 7
ENSCAFG00000004754	299.676694496708	2.5385445380633	0.382904924646046	6.6296993709598	3.36371229770567e-11	2.69852707724749e-09	MCM10	minichromosome maintenance 10 replication initiation factor
ENSCAFG00000003696	24.7833354731318	-6.50704064602037	0.981787544761411	-6.62774821369493	3.40846199095258e-11	2.72243426829989e-09	CLGN	calmegin
ENSCAFG00000023690	115.466748907092	2.55341656850776	0.385692635292535	6.62034048581476	3.58372446385404e-11	2.84992166861336e-09	ERCC6L	ERCC excision repair 6 like, spindle assembly checkpoint helicase
ENSCAFG00000000189	566.393503529121	-1.12929854686206	0.170848680137424	-6.60993427607222	3.8449068684603e-11	3.04433039050133e-09	SLC18B1	solute carrier family 18 member B1
ENSCAFG00000016851	13300.1039235638	-2.62929157417868	0.39856645920763	-6.59687114516823	4.19925424726627e-11	3.31050299121065e-09	BGLAP	bone gamma-carboxyglutamate protein
ENSCAFG00000019927	4079.90375463085	-1.39548030201076	0.212003292969658	-6.58235201191179	4.63063632967252e-11	3.63484992239941e-09	LAMC3	laminin subunit gamma 3
ENSCAFG00000006959	98.7288843009993	-6.65923545810455	1.01288027857535	-6.57455337907358	4.87994214269174e-11	3.81410413564632e-09	PROM2	prominin 2
ENSCAFG00000005998	2769.05742258962	-1.53798033963406	0.234064264739436	-6.57076098885135	5.00587579705941e-11	3.89581214274568e-09	LHFPL6	LHFPL tetraspan subfamily member 6
ENSCAFG00000030851	66.5271245956245	-2.49264279845653	0.37954962991016	-6.5673698563388	5.12117361993923e-11	3.96858267203035e-09	HLF	HLF transcription factor, PAR bZIP family member
ENSCAFG00000009202	298.435188528759	2.99052740394282	0.456214305554202	6.55509344519562	5.56070448841131e-11	4.29093175586688e-09	KNL1	kinetochore scaffold 1
ENSCAFG00000008878	212.885450794627	2.32482786056546	0.355002895119298	6.5487574679756	5.80177639731759e-11	4.45806539964349e-09	MIS18A	MIS18 kinetochore protein A
ENSCAFG00000002712	155.749260288658	-4.75212323995739	0.726118431112133	-6.54455669535749	5.96721240179586e-11	4.56592038021447e-09	NRXN1	neurexin 1
ENSCAFG00000004818	1376.78113062	1.2454631634669	0.190483542285794	6.53842924444494	6.21682840134461e-11	4.71727758403694e-09	SLC5A6	solute carrier family 5 member 6
ENSCAFG00000008877	531.693337075146	2.37276176103517	0.363006033598853	6.53642513186776	6.30066552336227e-11	4.74138098536985e-09	BUB1B	BUB1 mitotic checkpoint serine/threonine kinase B
ENSCAFG00000015088	1164.8682186807	-1.49565828726	0.2287992484253	-6.53698951178292	6.27694486634332e-11	4.74138098536985e-09	ARRDC2	arrestin domain containing 2
ENSCAFG00000001095	466.593902995459	-1.70411833157264	0.260812696060907	-6.53387797952399	6.40881659104889e-11	4.7832360221144e-09	TEF	TEF transcription factor, PAR bZIP family member
ENSCAFG00000011405	13614.3067700249	-2.42426603912425	0.371024626233872	-6.53397609676758	6.40461715070535e-11	4.7832360221144e-09	TXNIP	thioredoxin interacting protein
ENSCAFG00000000699	271.038501148986	2.24145591859709	0.343376061216858	6.52770001104272	6.67872912268711e-11	4.96434024707163e-09	PANX2	pannexin 2
ENSCAFG00000015485	4739.38000470776	-1.72682737514643	0.264936685476573	-6.51788698888634	7.13046792243386e-11	5.27857525753833e-09	RBM3	RNA binding motif protein 3
ENSCAFG00000012904	516.356465592644	2.40684960402767	0.369646767225594	6.51121507728154	7.45453170762037e-11	5.49613266912852e-09	CDK1	cyclin dependent kinase 1
ENSCAFG00000002732	1718.62663661191	1.39376031134458	0.214109479454756	6.50956844551622	7.53670092516358e-11	5.51208275293791e-09	CTPS1	CTP synthase 1
ENSCAFG00000007030	755.637270584337	2.09679319634362	0.322096476289779	6.50982966500138	7.52360685318343e-11	5.51208275293791e-09	ESPL1	extra spindle pole bodies like 1, separase
ENSCAFG00000018395	304.021724477891	2.33473614455776	0.359095141291572	6.50172022979848	7.94066776963189e-11	5.78430003011065e-09	NDC80	NDC80 kinetochore complex component
ENSCAFG00000023628	2569.22206977942	1.97762988002893	0.304367483577179	6.49750708185443	8.16618497080742e-11	5.92487627503482e-09	NME1	non-metastatic cells 1, protein (NM23A) expressed in
ENSCAFG00000010532	226.760639500749	-2.66586468487982	0.410371770120835	-6.49621849986135	8.23640101560895e-11	5.95210709901804e-09	SPHKAP	SPHK1 interactor, AKAP domain containing
ENSCAFG00000002797	2329.75912880624	-1.59808050971194	0.246484774654371	-6.48348569177476	8.96273814818902e-11	6.45140017457195e-09	KLF4	Kruppel like factor 4
ENSCAFG00000014440	197.280134972577	-5.83853192640677	0.901125109378762	-6.47915796113136	9.22359027074384e-11	6.61302371734315e-09	SLITRK3	SLIT and NTRK like family member 3
ENSCAFG00000002222	389.198107851661	2.04191577354149	0.315219486453463	6.47775870874957	9.3095066848674e-11	6.64844808776942e-09	ASNS	asparagine synthetase (glutamine-hydrolyzing)
ENSCAFG00000000244	537.405514826347	1.95834100940038	0.302366886237296	6.47670462123117	9.37474565726688e-11	6.66888645173778e-09	MTFR2	mitochondrial fission regulator 2
ENSCAFG00000012126	3454.37194962805	1.60218256042543	0.247740086518014	6.4671914139698	9.98411486797663e-11	7.07473602570904e-09	HYOU1	hypoxia up-regulated 1
ENSCAFG00000032029	187.614773062202	-1.66158289632678	0.257047369212338	-6.46411165933468	1.01895614029342e-10	7.19232956235791e-09	NA	NA
ENSCAFG00000008369	198.083565663893	2.5008821985435	0.38693813015965	6.46326118729017	1.0247019795174e-10	7.20496052084611e-09	PBK	PDZ binding kinase
ENSCAFG00000029379	1751.43949601631	2.02794011972457	0.314634330910937	6.44538729722605	1.15305584365274e-10	8.04532565852874e-09	UBE2S	ubiquitin conjugating enzyme E2 S
ENSCAFG00000029920	4014.52409203251	-1.37004201754874	0.212689407233321	-6.44151504943452	1.18286717425767e-10	8.22182981313223e-09	TSC22D3	TSC22 domain family member 3
ENSCAFG00000017064	22182.3595010659	-3.67519797804305	0.572423177562851	-6.42042132830919	1.35897688279105e-10	9.41001065114363e-09	CHAD	chondroadherin
ENSCAFG00000002098	2861.18477932637	-3.71629014146209	0.579058487626013	-6.41781481642364	1.38244271536598e-10	9.53623647330678e-09	ECRG4	ECRG4 augurin precursor
ENSCAFG00000017001	867.743707506707	-1.56055355112415	0.243224411897061	-6.41610576402429	1.39804338515164e-10	9.60745965547041e-09	VAMP2	vesicle associated membrane protein 2
ENSCAFG00000001989	750.201961462371	1.41553286758569	0.220825173164603	6.41019702283015	1.45331698343546e-10	9.94975773885084e-09	AARS2	alanyl-tRNA synthetase 2, mitochondrial
ENSCAFG00000037946	19.806237539765	-6.28718415056285	0.980918694259533	-6.40948550308633	1.46011530533641e-10	9.95886135785818e-09	NA	NA
ENSCAFG00000012156	547.5472041605	2.29739089075515	0.35868292282448	6.40507463434317	1.50295841243719e-10	1.02128267346618e-08	ARSJ	arylsulfatase family member J
ENSCAFG00000009098	155.520587021561	2.09790098721372	0.328199899348241	6.39214390796541	1.63575836715316e-10	1.10739017190432e-08	KNSTRN	kinetochore localized astrin (SPAG5) binding protein
ENSCAFG00000003243	713.324246356179	2.62876848377564	0.411534264997754	6.38772687321671	1.68369708139734e-10	1.13562250182692e-08	ANLN	anillin actin binding protein
ENSCAFG00000011390	375.524388936676	-3.86484427000667	0.605707202206045	-6.38071374408382	1.7626451724908e-10	1.18448454746236e-08	WSCD2	WSC domain containing 2
ENSCAFG00000017670	687.755927564533	1.01973855719029	0.159899247129033	6.37738185450865	1.80140917740093e-10	1.20608318123707e-08	UBFD1	ubiquitin family domain containing 1
ENSCAFG00000006068	197.787220430406	-2.03155655949291	0.319046844932045	-6.36758078559158	1.92032911481801e-10	1.28099316886267e-08	ADRA1D	adrenoceptor alpha 1D
ENSCAFG00000031485	116.20862805186	-2.11956338570977	0.33316530616689	-6.36189707174381	1.99276970704683e-10	1.32446456697189e-08	LOC490972	transmembrane protein C17orf113
ENSCAFG00000010412	222.818395286698	2.56207125651759	0.402962674102741	6.35808580093042	2.04283362754003e-10	1.3528015705866e-08	LOC100855995	tubulin alpha chain-like
ENSCAFG00000011197	28634.6241070499	1.04924492800948	0.1652152002591	6.35077720672186	2.14229787872098e-10	1.41352850251405e-08	MMP14	matrix metallopeptidase 14
ENSCAFG00000007735	110.509285329206	2.23949396949573	0.353405949791995	6.33688813336005	2.34452086059858e-10	1.54137434629461e-08	CENPU	centromere protein U
ENSCAFG00000003578	60.029452021752	-4.16884636945936	0.658004592596607	-6.33558856026875	2.3643695892553e-10	1.54883217949382e-08	EPHA1	EPH receptor A1
ENSCAFG00000004133	306.861155789313	2.47756751490573	0.391445647734604	6.32927592692382	2.46314299100938e-10	1.60775258097748e-08	CCNA2	cyclin A2
ENSCAFG00000001910	490.326248699444	1.41404322041522	0.223450249139653	6.32822395973907	2.47999020625879e-10	1.61296791593496e-08	POLH	DNA polymerase eta
ENSCAFG00000031158	1695.09027325638	-1.41085774217825	0.223040047163097	-6.32558036156873	2.52282567205979e-10	1.63498855209541e-08	EPDR1	ependymin related 1
ENSCAFG00000015091	259.971342197134	-1.69317011467361	0.267792922234707	-6.32268433588261	2.5705808531766e-10	1.66003006798578e-08	LGALS12	galectin 12
ENSCAFG00000017188	33.4188204424272	-4.19048047586825	0.663133188550683	-6.3192139199469	2.62897143692253e-10	1.69173847483379e-08	NAP1L2	nucleosome assembly protein 1 like 2
ENSCAFG00000017538	535.742667126123	2.3195175083033	0.367517078495767	6.31131896726266	2.76667304508608e-10	1.77408038112896e-08	SPC24	SPC24 component of NDC80 kinetochore complex
ENSCAFG00000031738	5539.51410417515	1.1429584722164	0.181344922869501	6.30267698775827	2.92548171864455e-10	1.86933149397319e-08	COLGALT1	collagen beta(1-O)galactosyltransferase 1
ENSCAFG00000006538	1332.91236476482	1.62607744315298	0.258443244785254	6.29181638894884	3.13772497932712e-10	1.99097942852008e-08	HSPH1	heat shock protein family H (Hsp110) member 1
ENSCAFG00000042467	645.066433200842	-2.40753750750057	0.382638222078212	-6.29194201882025	3.13518597394896e-10	1.99097942852008e-08	NA	NA
ENSCAFG00000011961	257.636768713134	1.88292742470304	0.300087074868672	6.27460354807708	3.50526288622407e-10	2.21647022295231e-08	TICRR	TOPBP1 interacting checkpoint and replication regulator
ENSCAFG00000005002	128.487519642418	-3.53852484103196	0.564179383101222	-6.27198537738323	3.56473066836631e-10	2.24627370939858e-08	TIMP4	TIMP metallopeptidase inhibitor 4
ENSCAFG00000009840	514.416444702415	-1.87288904476735	0.298714616674223	-6.26982725391678	3.61448875935499e-10	2.26977430333151e-08	FAM13A	family with sequence similarity 13 member A
ENSCAFG00000013191	11026.9888469661	-1.9893135397595	0.317876452578569	-6.25813432741706	3.89610176637904e-10	2.4382099404649e-08	NRP2	neuropilin 2
ENSCAFG00000010739	69.1529400419276	5.97972356803497	0.956428592706346	6.25213802016784	4.04871338309263e-10	2.52503833628424e-08	TERT	telomerase reverse transcriptase
ENSCAFG00000005545	954.754222619988	-1.42007014725357	0.227169129430317	-6.25115811648681	4.07420139751549e-10	2.53226217236023e-08	ENGASE	endo-beta-N-acetylglucosaminidase
ENSCAFG00000002653	70.7662640759204	-3.93714976078137	0.631337005227973	-6.2362093908303	4.48300950131392e-10	2.77687367443632e-08	EPCAM	epithelial cell adhesion molecule
ENSCAFG00000017593	130.826985967705	2.15310078791674	0.345949160569859	6.22374913230048	4.85413030973213e-10	2.99656159561125e-08	CENPI	centromere protein I
ENSCAFG00000008497	324.780410858718	-4.22445713285592	0.678879300011241	-6.22269250629085	4.88694589198678e-10	3.00662742023552e-08	GPM6A	glycoprotein M6A
ENSCAFG00000001101	1599.67094505116	-1.26508556812898	0.203358188530084	-6.2209718589317	4.94084785876534e-10	3.02955489414059e-08	PTPRK	protein tyrosine phosphatase receptor type K
ENSCAFG00000020177	32.1254397005896	-6.6538240720898	1.07002374300959	-6.21838918580911	5.0228448133306e-10	3.06949754683099e-08	CALB2	calbindin 2
ENSCAFG00000002661	567.588757198089	1.71216202813574	0.275434571963418	6.21622048361865	5.09272318424235e-10	3.10179203706479e-08	SMC2	structural maintenance of chromosomes 2
ENSCAFG00000011465	250.611527777016	-8.58730719334978	1.38291879928254	-6.20955272124791	5.31356210894003e-10	3.22550931886357e-08	NA	NA
ENSCAFG00000014838	85.3454479785135	-4.62578328841287	0.745280455748794	-6.20676854294438	5.4085163660766e-10	3.2722422439409e-08	GRIA4	glutamate ionotropic receptor AMPA type subunit 4
ENSCAFG00000008902	16410.7692163098	-2.61475063752216	0.42135585407069	-6.20556380613022	5.45011526441684e-10	3.27642889593656e-08	PTX3	pentraxin 3
ENSCAFG00000012915	532.205833009215	-2.87487149385592	0.463276023171426	-6.20552618755349	5.45141922721859e-10	3.27642889593656e-08	BTNL9	butyrophilin like 9
ENSCAFG00000010982	718.58405832101	-1.7537373014012	0.28328902572933	-6.19062915298673	5.99245440170884e-10	3.58975615491841e-08	FAM20A	FAM20A golgi associated secretory pathway pseudokinase
ENSCAFG00000004382	80.8805205804952	2.36856289292203	0.382691378622774	6.18922459514502	6.04608865089011e-10	3.61001050561836e-08	MASTL	microtubule associated serine/threonine kinase like
ENSCAFG00000015464	375.067856724023	2.61129620709137	0.422632830508455	6.17864022525133	6.46560468794492e-10	3.84787996641062e-08	PIMREG	PICALM interacting mitotic regulator
ENSCAFG00000002627	8650.45944737865	-1.76876971054628	0.286441350622692	-6.17498034659162	6.6171701542451e-10	3.92525360517777e-08	EPAS1	endothelial PAS domain protein 1
ENSCAFG00000001825	2195.85905403447	1.29954906954095	0.210570592392231	6.17156011567026	6.76194113652377e-10	3.9771094283267e-08	CEMIP2	cell migration inducing hyaluronidase 2
ENSCAFG00000001872	636.594930511856	1.07162457030157	0.173644536083829	6.17136936450582	6.77010555587983e-10	3.9771094283267e-08	POLR1C	RNA polymerase I and III subunit C
ENSCAFG00000014348	2134.25105430044	-1.37948377053438	0.223507534272373	-6.17197883295202	6.74405311510731e-10	3.9771094283267e-08	POGLUT3	protein O-glucosyltransferase 3
ENSCAFG00000019574	516.474962360919	2.29104510124515	0.371404914654429	6.16859123519364	6.89010904754559e-10	4.03459086382163e-08	ACOT7	acyl-CoA thioesterase 7
ENSCAFG00000002402	16.5997754463133	-6.40946539671066	1.0391700387364	-6.16786970157878	6.921614181453e-10	4.04004858520643e-08	DGKB	diacylglycerol kinase beta
ENSCAFG00000031437	347.54068693216	-2.84030945706904	0.461265895910313	-6.15764027267541	7.38368355592436e-10	4.29598278712264e-08	NA	NA
ENSCAFG00000015560	77.1737812622085	-2.94528486067145	0.478572557696259	-6.15431205426694	7.54040852691825e-10	4.37319680521364e-08	KCNMB2	potassium calcium-activated channel subfamily M regulatory beta subunit 2
ENSCAFG00000011140	264.450719054212	2.96791998347332	0.482470778836653	6.15150204667244	7.67525357186716e-10	4.43727119991342e-08	KIF14	kinesin family member 14
ENSCAFG00000047274	46.355541455195	-2.69146805937965	0.437955375215568	-6.14553037065676	7.96967615900565e-10	4.59290419403962e-08	NA	NA
ENSCAFG00000001220	72.5584570414052	2.57867437260538	0.419773008153531	6.14302092444741	8.09666125168976e-10	4.65136586922783e-08	CDC25C	cell division cycle 25C
ENSCAFG00000009110	471.09354307519	-2.36339267599588	0.384808692228172	-6.14173412328875	8.16254031619988e-10	4.67446609114201e-08	MT1E	metallothionein 1E
ENSCAFG00000009531	40.043165693851	2.90759202492341	0.474569531070521	6.12679878197098	8.96647485315372e-10	5.11019788232776e-08	OIP5	Opa interacting protein 5
ENSCAFG00000010161	3519.9087551572	-1.89726025145231	0.309677545003487	-6.12656707618547	8.97953611742838e-10	5.11019788232776e-08	LPL	lipoprotein lipase
ENSCAFG00000015888	1851.25422255071	1.37423296423168	0.224516782896028	6.12084738835796	9.30790198125436e-10	5.28056707104745e-08	INCENP	inner centromere protein
ENSCAFG00000016437	195.613614638858	1.23019677638934	0.201156016024958	6.11563502150841	9.61732122758998e-10	5.43916263588948e-08	MXD3	MAX dimerization protein 3
ENSCAFG00000000195	2899.3833604585	1.43342721754289	0.23455526241699	6.11125584125483	9.88501472800232e-10	5.5732508734257e-08	SHMT2	serine hydroxymethyltransferase 2
ENSCAFG00000011874	229.991531566126	2.8205946580561	0.462516308890702	6.098368000949	1.07156830017085e-09	6.02294145506522e-08	DOK5	docking protein 5
ENSCAFG00000011620	421.969248297015	1.75811218182106	0.288826626113385	6.08708485598859	1.14985035821318e-09	6.42328983847248e-08	FANCI	FA complementation group I
ENSCAFG00000007497	689.857950111604	2.77402817234798	0.455920782595501	6.08445212029112	1.16890325859289e-09	6.50975450832876e-08	KIF11	kinesin family member 11
ENSCAFG00000005311	56.7692290280183	-5.49599824098987	0.903933936565472	-6.08008839879617	1.2011630799335e-09	6.66901855142344e-08	GPC5	glypican 5
ENSCAFG00000016608	3144.36386264046	-2.09911823890815	0.346083282582159	-6.06535578155187	1.31661867925566e-09	7.28782454952122e-08	SLIT2	slit guidance ligand 2
ENSCAFG00000004994	45.941638828188	-4.54166803820037	0.749581106746017	-6.05894145053371	1.37020252068935e-09	7.56144184977991e-08	SYN2	synapsin II
ENSCAFG00000014189	89.3794885600474	-3.20455391521675	0.529018855535857	-6.0575419603348	1.38217294711899e-09	7.60445665860541e-08	ACSBG1	acyl-CoA synthetase bubblegum family member 1
ENSCAFG00000013909	2035.63237683329	1.92152601944273	0.317281497021143	6.05621833445486	1.39358823362733e-09	7.64416726583955e-08	SERPINE1	serpin family E member 1
ENSCAFG00000004031	104.628790412621	1.92496702507941	0.318124241464983	6.05099132406514	1.43957201872816e-09	7.87268649641398e-08	STIL	STIL centriolar assembly protein
ENSCAFG00000017778	600.572240568262	-1.82815430088005	0.302171991078068	-6.05004551996262	1.4480491272275e-09	7.89533612453292e-08	GPRASP2	G protein-coupled receptor associated sorting protein 2
ENSCAFG00000009232	134.833719433843	-3.59461436088695	0.594215032352703	-6.04934941927441	1.45431924102459e-09	7.90585304426828e-08	AMIGO2	adhesion molecule with Ig like domain 2
ENSCAFG00000011403	564.725169878688	2.39203743949566	0.395599497658995	6.04661394579826	1.47921628048216e-09	8.0172641916252e-08	ASPM	assembly factor for spindle microtubules
ENSCAFG00000002257	295.850898467373	-1.42039414561808	0.235014083671901	-6.04386819472942	1.50462444352927e-09	8.13077618430611e-08	ICA1	islet cell autoantigen 1
ENSCAFG00000004052	1466.8180987075	1.87686027841028	0.310600828755844	6.04267633775578	1.51578537387359e-09	8.16685427325799e-08	MCM2	minichromosome maintenance complex component 2
ENSCAFG00000007429	475.992192082981	1.70287537679728	0.282195887390585	6.03437347207101	1.59580609000687e-09	8.5474190309162e-08	E2F1	E2F transcription factor 1
ENSCAFG00000018600	2248.52597530003	-3.13352018373079	0.520086349805157	-6.02499985801341	1.6910977231158e-09	9.03125531837591e-08	LEPR	leptin receptor
ENSCAFG00000032289	1773.75050957723	-1.66414549069777	0.276259258553735	-6.02385418468817	1.70311816231992e-09	9.06885522047019e-08	BMP6	bone morphogenetic protein 6
ENSCAFG00000000712	167.465872023853	2.2114194828936	0.367854425586918	6.01167018546874	1.8362160661332e-09	9.74907602925703e-08	CYP21A2	cytochrome P450c21
ENSCAFG00000002544	597.771079967544	1.01106539732218	0.169559833318359	5.96288270361671	2.47826328881034e-09	1.30816384789928e-07	PPIH	peptidylprolyl isomerase H
ENSCAFG00000001709	1653.59468142338	1.71494940371827	0.288086610113092	5.95289521802158	2.63439973643041e-09	1.38656224277845e-07	MCM5	minichromosome maintenance complex component 5
ENSCAFG00000012449	296.266130391088	-1.76164679399765	0.29604454030119	-5.95061402654269	2.67138384385074e-09	1.40197611470795e-07	USP53	ubiquitin specific peptidase 53
ENSCAFG00000012970	462.916274537937	-2.86792686169703	0.482030727453068	-5.94967643836826	2.68673079954061e-09	1.40597858018489e-07	MLXIPL	MLX interacting protein like
ENSCAFG00000012407	873.914199101791	-1.77530992109611	0.298568395001001	-5.94607450359963	2.74649177690639e-09	1.43063941238409e-07	FZD7	frizzled class receptor 7
ENSCAFG00000016150	2935.76775355592	-2.14314911291621	0.360442034628208	-5.94589117533654	2.74956781250031e-09	1.43063941238409e-07	NR1D1	nuclear receptor subfamily 1 group D member 1
ENSCAFG00000004617	45642.9403397861	-2.4111797136133	0.405952014896801	-5.93956828672535	2.85773623513103e-09	1.48268474581114e-07	APOE	apolipoprotein E
ENSCAFG00000019866	524.111697857977	1.90617996504041	0.321172693850313	5.93506235598226	2.93733840240857e-09	1.51965538767791e-07	CDT1	chromatin licensing and DNA replication factor 1
ENSCAFG00000004402	5484.07077116589	1.32733221304358	0.223800169028623	5.93088119104067	3.01313188183465e-09	1.5544516912207e-07	PRSS23	serine protease 23
ENSCAFG00000019370	102.900239529616	1.89601951245452	0.319975986899866	5.92550563192065	3.11337913064542e-09	1.60163128102214e-07	HASPIN	histone H3 associated protein kinase
ENSCAFG00000046288	48.2333279138699	-4.4524598466939	0.752672736587415	-5.91553224962173	3.30804081912246e-09	1.69697834808561e-07	NA	NA
ENSCAFG00000008977	5753.5633275812	-2.05603347175626	0.347611947159057	-5.91473765087678	3.32404974803431e-09	1.70040084161384e-07	LRP4	LDL receptor related protein 4
ENSCAFG00000003242	59.0164626178698	-2.67846190713694	0.452896397745624	-5.91407200514175	3.33751867326651e-09	1.70250847503799e-07	BSPRY	B-box and SPRY domain containing
ENSCAFG00000016447	327.351002996809	4.05106315189846	0.685667450810372	5.90820396550925	3.45857641724329e-09	1.75933338364295e-07	CD5L	CD5 molecule like
ENSCAFG00000003979	850.842931712535	-1.10346521190597	0.186954805275465	-5.90230997422125	3.58446874228569e-09	1.81829415782074e-07	NA	NA
ENSCAFG00000011731	818.385946681714	-3.47322861067792	0.588660084653246	-5.90022782455828	3.62999977516625e-09	1.83627571959868e-07	CADM3	cell adhesion molecule 3
ENSCAFG00000002766	53.8311331471555	2.52180630888364	0.427739189165169	5.89566346213336	3.73178869386307e-09	1.88253750426428e-07	IGF2BP3	insulin like growth factor 2 mRNA binding protein 3
ENSCAFG00000004457	194.643899723088	2.27131678536213	0.385295156494275	5.89500476992338	3.74670558217687e-09	1.88484130820505e-07	CENPA	centromere protein A
ENSCAFG00000005134	402.417792576414	-1.22249499292396	0.207628057721425	-5.88790843752045	3.91113688062056e-09	1.96214087418681e-07	LMBR1	limb development membrane protein 1
ENSCAFG00000028759	440.74525139069	1.41863540080063	0.241100167310019	5.8840083631152	4.00447590548195e-09	2.00344809655857e-07	BAG2	BAG cochaperone 2
ENSCAFG00000004390	1490.14688424439	1.12110023302754	0.190649821474812	5.88041585538884	4.09237006813671e-09	2.04181236468048e-07	MAST2	microtubule associated serine/threonine kinase 2
ENSCAFG00000006611	131.005775169652	3.75058937541668	0.638210416595593	5.87672854890626	4.18453541090198e-09	2.07641892010725e-07	HOXC4	homeobox C4
ENSCAFG00000013980	111.771743444169	2.7776049766707	0.472633764881028	5.87686530895626	4.18108126199632e-09	2.07641892010725e-07	CDCA5	cell division cycle associated 5
ENSCAFG00000005297	120.833577376457	-4.56685588933033	0.777828754920466	-5.87128704157677	4.324248105877e-09	2.13991527869908e-07	ALK	ALK receptor tyrosine kinase
ENSCAFG00000012332	429.341315071132	1.20864490754644	0.205911891762162	5.86971882586794	4.3653483494451e-09	2.15439996725596e-07	H2AX	H2A.X variant histone
ENSCAFG00000015455	478.47271323572	2.58165257728333	0.439983694510732	5.86760966256752	4.42122586125076e-09	2.17607957187129e-07	ECT2	epithelial cell transforming 2
ENSCAFG00000005374	268.28133298747	-1.87378675695175	0.320695914897249	-5.84287691208077	5.13069285023227e-09	2.51169482515e-07	ZNF662	zinc finger protein 662
ENSCAFG00000020030	475.480459586558	-1.3394919554354	0.229561348012826	-5.83500648968378	5.37884735002669e-09	2.62611767000901e-07	KYAT1	kynurenine aminotransferase 1
ENSCAFG00000006841	212.820229556205	-2.82086437274527	0.48427544290142	-5.82491723273172	5.71409111849978e-09	2.78233458179143e-07	WASF3	WASP family member 3
ENSCAFG00000005603	2683.94299893935	-1.94056595181135	0.333230849960328	-5.82348828760117	5.76318551433695e-09	2.79131306919123e-07	ISM1	isthmin 1
ENSCAFG00000005656	77.5822041783932	4.67989121610106	0.803582086878293	5.82378737968292	5.75287574411392e-09	2.79131306919123e-07	SLC15A1	solute carrier family 15 member 1
ENSCAFG00000045312	1257.33605431624	-1.16828380438967	0.200656311657111	-5.82231276325898	5.80388052151447e-09	2.80356679515385e-07	TNFSF12	tumor necrosis factor (ligand) superfamily, member 12
ENSCAFG00000014295	3468.04144235982	1.29735887663816	0.222853667397314	5.82157292626091	5.82963582588262e-09	2.80855814881345e-07	SMC4	structural maintenance of chromosomes 4
ENSCAFG00000006247	176.441735371814	-8.2339950438953	1.41607423136513	-5.81466342760685	6.07560035896914e-09	2.91933398778858e-07	SEMA3E	semaphorin 3E
ENSCAFG00000009548	8690.16304670811	-3.73435698829599	0.642331996686282	-5.81374897648118	6.10890002910167e-09	2.92760995868344e-07	DMP1	dentin matrix acidic phosphoprotein 1
ENSCAFG00000001814	2767.18725939025	1.52256506047597	0.261925856719494	5.8129620326356	6.13769860199858e-09	2.93369105619412e-07	PTK7	protein tyrosine kinase 7 (inactive)
ENSCAFG00000017264	294.725607695637	2.50345591539118	0.431061567550897	5.80765278986646	6.33547282141041e-09	3.02029569504463e-07	PTTG1	PTTG1 regulator of sister chromatid separation, securin
ENSCAFG00000006593	537.93669031558	1.32788973252815	0.228897923833359	5.80123100415222	6.58298357190273e-09	3.13009696678644e-07	CBX5	chromobox 5
ENSCAFG00000019533	1361.04326929381	-3.128082990818	0.539301431131132	-5.80024974949009	6.62162241528833e-09	3.13536423252657e-07	PTGDS	prostaglandin D2 synthase
ENSCAFG00000020380	536.974036042353	-3.48246801699646	0.600462707631327	-5.7996407982336	6.64571189805752e-09	3.13536423252657e-07	AK5	adenylate kinase 5
ENSCAFG00000045997	131.530379196182	-1.15132414479133	0.198586787483617	-5.79758683535937	6.72759479637462e-09	3.16579402679013e-07	NA	NA
ENSCAFG00000013273	50.4446978347789	2.74250565513319	0.474120095465188	5.78441133663054	7.27666897317176e-09	3.41534584202142e-07	E2F2	E2F transcription factor 2
ENSCAFG00000009569	44580.3851442435	-2.66179607825073	0.460529083495643	-5.77986531935482	7.47604489870719e-09	3.49990369281122e-07	SPP1	secreted phosphoprotein 1
ENSCAFG00000042710	151.400939847739	-4.54551784574723	0.786561833243001	-5.77897077335424	7.51589799640049e-09	3.50953893365255e-07	LOC475605	very low-density lipoprotein receptor-like
ENSCAFG00000029396	625.657353782754	2.10842529108592	0.364903346357413	5.77803769719551	7.55768776783706e-09	3.52002690383838e-07	NA	NA
ENSCAFG00000023742	123.983634707429	-1.71483832012857	0.29719178341013	-5.77014041388239	7.92055068628355e-09	3.67962113642627e-07	PTPRR	protein tyrosine phosphatase receptor type R
ENSCAFG00000010413	453.734597962196	-1.6011509538991	0.277771289556272	-5.76427807372343	8.20081084703446e-09	3.80012636985609e-07	TMEM54	transmembrane protein 54
ENSCAFG00000004093	3621.55347982317	-1.67633221663225	0.291079435507336	-5.75901974562541	8.46038064103194e-09	3.90055675579323e-07	MGLL	monoglyceride lipase
ENSCAFG00000010920	641.324558477187	-1.19132119555167	0.206906006234628	-5.7577893326148	8.52226175260023e-09	3.91916436304553e-07	KMT5B	lysine methyltransferase 5B
ENSCAFG00000018307	128.662904173296	-2.33926825063884	0.406840941729519	-5.74983491261816	8.9330631600305e-09	4.09773333015908e-07	RETN	resistin
ENSCAFG00000016196	113.676434417668	-3.75055555392136	0.65268534909208	-5.74634555400789	9.11928488134199e-09	4.17264565261606e-07	GDF10	growth differentiation factor 10
ENSCAFG00000008324	3294.75366123341	-3.44930175211266	0.601006816116226	-5.73920571217885	9.51216206241619e-09	4.34150334131983e-07	CP	ceruloplasmin
ENSCAFG00000006670	4924.90917564753	1.10411878938111	0.192490889781579	5.73595348140352	9.69652750522274e-09	4.41458655994028e-07	RAN	RAN, member RAS oncogene family
ENSCAFG00000006246	23.4070733871475	-5.93184250808559	1.03570632836901	-5.72734021759508	1.02017447155728e-08	4.62149186605215e-07	GFRA4	GDNF family receptor alpha 4
ENSCAFG00000011192	18.8047575753087	-4.45010802431092	0.776990349085535	-5.72736589270175	1.02002013667625e-08	4.62149186605215e-07	LOC491723	fatty acid binding protein 4, adipocyte pseudogene
ENSCAFG00000015124	2507.17475266147	1.50856204762488	0.263836730590234	5.71778631523384	1.07920735630952e-08	4.87678540093119e-07	NCAPD2	non-SMC condensin I complex subunit D2
ENSCAFG00000016241	1659.20305361521	1.18234872880738	0.206848041643354	5.71602573277428	1.09044232295488e-08	4.91535770874536e-07	SMC1A	structural maintenance of chromosomes 1A
ENSCAFG00000005970	14736.9068458924	-1.31924907330874	0.23087053214576	-5.71423759042504	1.10196948240392e-08	4.94663479188702e-07	FGFR1	fibroblast growth factor receptor 1
ENSCAFG00000006190	88.7486635832119	2.70958382468411	0.474330401042293	5.71243972288109	1.11367869127103e-08	4.94663479188702e-07	SPEF1	sperm flagellar 1
ENSCAFG00000008378	197.166949349219	2.53814368176257	0.444288802750834	5.71282387952957	1.11116662993147e-08	4.94663479188702e-07	ESCO2	establishment of sister chromatid cohesion N-acetyltransferase 2
ENSCAFG00000011274	67.2651025615122	-3.59625528362724	0.629449649360409	-5.71333273007846	1.1078476517742e-08	4.94663479188702e-07	SV2B	synaptic vesicle glycoprotein 2B
ENSCAFG00000014951	1436.67060444708	1.25726860025358	0.220078522822245	5.71281824382773	1.11120344285033e-08	4.94663479188702e-07	NSD2	nuclear receptor binding SET domain protein 2
ENSCAFG00000018934	948.860158171221	2.30070247095355	0.402648121625289	5.71392823507226	1.10397570389308e-08	4.94663479188702e-07	UHRF1	ubiquitin like with PHD and ring finger domains 1
ENSCAFG00000014821	74.2181735413748	-3.28213650661695	0.575115764854171	-5.70691451563528	1.15042522646214e-08	5.0974194158399e-07	RGN	regucalcin
ENSCAFG00000019575	5409.1487611299	-1.47989065176696	0.259469994855792	-5.70351362819215	1.17362650073178e-08	5.18760004971518e-07	EGFL7	EGF like domain multiple 7
ENSCAFG00000005863	87.0348652923104	-6.27893901833229	1.10111973503779	-5.70232175351647	1.18186471485743e-08	5.21136521120309e-07	NA	NA
ENSCAFG00000032313	344.172640549943	-2.75511294006709	0.483233328214184	-5.70141333224834	1.18818141334359e-08	5.22656321700488e-07	FGL1	fibrinogen like 1
ENSCAFG00000017844	37.3007941216788	-2.99812585699041	0.526012409864604	-5.6997245706848	1.20001149294188e-08	5.26588175854567e-07	DNAH3	dynein axonemal heavy chain 3
ENSCAFG00000010089	305.131010438677	1.41126705242565	0.247677589126861	5.69800060393353	1.21220622159829e-08	5.28121710562836e-07	ATPSCKMT	ATP synthase c subunit lysine N-methyltransferase
ENSCAFG00000010821	1934.70235876708	-1.77111870646001	0.310811599896706	-5.69836745812776	1.20960118130903e-08	5.28121710562836e-07	TMTC1	transmembrane O-mannosyltransferase targeting cadherins 1
ENSCAFG00000011945	73.4125964513905	3.30196745032049	0.579464699720482	5.69830647477451	1.21003384824622e-08	5.28121710562836e-07	VEGFD	vascular endothelial growth factor D
ENSCAFG00000000059	46.206831043387	4.2147088836686	0.740298745860267	5.69325411833689	1.2464066392411e-08	5.41725806854883e-07	SERPINB2	serpin family B member 2
ENSCAFG00000018579	892.185091509615	-1.81228082082521	0.318433519412413	-5.69123760642192	1.26121856242328e-08	5.46858362864054e-07	GHR	growth hormone receptor
ENSCAFG00000000251	561.650930053096	-1.49161090799947	0.262112820503963	-5.69072090839189	1.2650413146066e-08	5.47213001907383e-07	MAP3K5	mitogen-activated protein kinase kinase kinase 5
ENSCAFG00000015758	180.145971408474	2.66456582356259	0.468499863404967	5.68744205002972	1.28956341344966e-08	5.56498562140564e-07	EXO1	exonuclease 1
ENSCAFG00000007225	330.015256070268	-1.99812787639662	0.351573566833718	-5.68338483007077	1.32054663703359e-08	5.68521863050088e-07	FAM107A	family with sequence similarity 107 member A
ENSCAFG00000009519	2204.06272581648	-3.76002186840985	0.662259296797746	-5.67756751259041	1.3662361115722e-08	5.83968803200676e-07	CCN5	cellular communication network factor 5
ENSCAFG00000010408	589.80524241513	1.18100126478606	0.208025669645976	5.67719006407199	1.36925308311838e-08	5.83968803200676e-07	MLEC	malectin
ENSCAFG00000017611	3008.92579172202	-1.11154808160242	0.195766554236209	-5.67792637480479	1.36337369102382e-08	5.83968803200676e-07	UACA	uveal autoantigen with coiled-coil domains and ankyrin repeats
ENSCAFG00000049400	23.3026108922417	-5.80684311505047	1.02447355255303	-5.66812398483065	1.4436948526821e-08	6.14278667340976e-07	LOC111091389	uncharacterized LOC111091389
ENSCAFG00000008979	766.919917000675	-2.22272448388187	0.392406164794916	-5.66434649425942	1.47585914522293e-08	6.26500487031581e-07	TMEM150C	transmembrane protein 150C
ENSCAFG00000009220	261.805383497927	2.16573209792206	0.382599664158065	5.66056978300776	1.50871222057161e-08	6.37835111458356e-07	RAD51	RAD51 recombinase
ENSCAFG00000024988	980.327174928573	-3.17672566829659	0.5612120734292	-5.66047278506624	1.50956527943853e-08	6.37835111458356e-07	FRZB	frizzled related protein
ENSCAFG00000002037	2298.47619782629	1.89388676204896	0.334630020499216	5.65964392323074	1.51687392661436e-08	6.39439608277178e-07	PLA2G7	phospholipase A2 group VII
ENSCAFG00000041532	509.758715452332	-1.51015229374102	0.266897705320337	-5.65816889256691	1.52996538669841e-08	6.43468814253229e-07	CTDSPL	CTD small phosphatase like
ENSCAFG00000009027	351.812337115763	1.63728582546603	0.289420692356999	5.65711391308002	1.53939598018693e-08	6.45943322469683e-07	FAM83D	family with sequence similarity 83 member D
ENSCAFG00000011113	57.5602291451007	-3.12481576126847	0.55309438614674	-5.64969712138686	1.60730779074394e-08	6.72889245453747e-07	GYG2	glycogenin 2
ENSCAFG00000013710	88.8910520256869	2.75514183526454	0.488316617698886	5.64212180254628	1.67967200018352e-08	7.01571256773901e-07	DNA2	DNA replication helicase/nuclease 2
ENSCAFG00000005972	92.6602280157309	3.15730364272985	0.559850297656227	5.63954981527682	1.70495323544015e-08	7.08418204525668e-07	NA	NA
ENSCAFG00000006349	269.970782097613	1.99087950020206	0.353038570624081	5.63926909369335	1.70773484040837e-08	7.08418204525668e-07	TESPA1	thymocyte expressed, positive selection associated 1
ENSCAFG00000032626	2711.90924038009	1.57236713408945	0.278823958609915	5.63928272853069	1.70759963420069e-08	7.08418204525668e-07	SRM	spermidine synthase
ENSCAFG00000005286	42.1871465271764	-4.58196611938856	0.813739942799049	-5.63074992193184	1.79427732425795e-08	7.42626917092307e-07	NA	NA
ENSCAFG00000046132	125.120831442617	2.06607230128899	0.366994956663352	5.62970216286709	1.80521071864306e-08	7.45457877487726e-07	ECE2	endothelin converting enzyme 2
ENSCAFG00000011184	474.516840080491	-1.77442676967709	0.316019199442545	-5.61493343697838	1.96637926230361e-08	8.10174949000248e-07	SIAE	sialic acid acetylesterase
ENSCAFG00000016280	183.297176882761	-2.16660097583953	0.386460249655275	-5.6062712213537	2.0673192305516e-08	8.4984086924549e-07	TNK1	tyrosine kinase non receptor 1
ENSCAFG00000041107	305.879812609933	1.07185919310161	0.191318110111773	5.60249728828809	2.11285343139654e-08	8.66603014395548e-07	NA	NA
ENSCAFG00000007624	111.400521654648	-3.69093918068017	0.659226896317424	-5.59889045986824	2.15728049163729e-08	8.8283674231925e-07	NMNAT3	nicotinamide nucleotide adenylyltransferase 3
ENSCAFG00000005386	42029.8721447601	1.18019679641229	0.211120816627356	5.5901488790441	2.26875007276515e-08	9.26372367155296e-07	SERPINH1	serpin family H member 1
ENSCAFG00000013920	435.546087146476	1.51730006039068	0.271964934691722	5.5790282747685	2.41865927301384e-08	9.85373691741722e-07	ABL2	ABL proto-oncogene 2, non-receptor tyrosine kinase
ENSCAFG00000003875	195.781937277321	2.25349653618714	0.404062920872529	5.57709312035106	2.44570964191627e-08	9.94170051092346e-07	PLK4	polo like kinase 4
ENSCAFG00000010482	12.5543141652682	-6.75362102725817	1.21144633794346	-5.5748412585266	2.47755679688062e-08	1.00391449419454e-06	LOC486151	thiamine transporter 2
ENSCAFG00000018761	1125.09262560697	2.1333185252353	0.382684112095969	5.57462005294934	2.48070683865544e-08	1.00391449419454e-06	PIEZO2	piezo type mechanosensitive ion channel component 2
ENSCAFG00000029189	3390.86751606861	-1.73605718933364	0.311634540596707	-5.57081120086846	2.53555977296093e-08	1.02383767240336e-06	TIMP3	TIMP metallopeptidase inhibitor 3
ENSCAFG00000016428	234.16463940888	1.00415604712822	0.180272029724803	5.57022655517407	2.54408304464812e-08	1.02500655588688e-06	ARG2	arginase 2
ENSCAFG00000003085	83.2401424700814	-4.09366284112026	0.735133283933402	-5.56859950513561	2.56794965760837e-08	1.03233843741073e-06	NA	NA
ENSCAFG00000000148	598.551180550276	-3.31386071317882	0.595302596703469	-5.56668277869031	2.59634425218772e-08	1.0391653884965e-06	RDH16	retinol dehydrogenase 16
ENSCAFG00000007440	53.6784929443708	-3.95728846094865	0.711163361447208	-5.56452803318722	2.62862871359735e-08	1.04977976980968e-06	WDR88	WD repeat domain 88
ENSCAFG00000014350	316.685383565191	-1.42240410198925	0.255998505710258	-5.55629845589468	2.75555553903268e-08	1.09806174882547e-06	MEF2B	myocyte enhancer factor 2B
ENSCAFG00000008236	374.331994104509	2.29675926546543	0.413940465096486	5.54852559517242	2.88088714885149e-08	1.14549859973219e-06	LOC487476	rho GTPase-activating protein 11A
ENSCAFG00000032636	323.833762142937	-1.2692082680006	0.228783068258882	-5.5476494727504	2.89535607397681e-08	1.14874356128958e-06	ZNF775	zinc finger protein 775
ENSCAFG00000010836	529.092431950686	1.64723466329086	0.297159557084662	5.54326665260695	2.96880226382957e-08	1.17277349298482e-06	CENPE	centromere protein E
ENSCAFG00000049845	66.1403404798187	-4.54786931611256	0.820996821979983	-5.53944813713718	3.03426285349646e-08	1.19603811309576e-06	NA	NA
ENSCAFG00000045785	71.5374954935282	-1.75706752639491	0.317251523463792	-5.53840532335677	3.05238180966574e-08	1.20058153641086e-06	SPAAR	small regulatory polypeptide of amino acid response
ENSCAFG00000003663	83148.0063470814	-1.76183404028886	0.318459706540268	-5.53236093642535	3.15948913538896e-08	1.24003139320191e-06	GSN	gelsolin
ENSCAFG00000007392	56.9577158468636	2.54808182954658	0.460990194152143	5.52741004444364	3.2499276832537e-08	1.27278350623082e-06	CENPK	centromere protein K
ENSCAFG00000012433	1430.99187526591	-2.61439074244423	0.473060273241434	-5.52654892056415	3.26591222793447e-08	1.27629887516984e-06	PER2	period circadian regulator 2
ENSCAFG00000004373	46.8545526603589	-4.59944911890781	0.832913186797432	-5.52212306374063	3.34927762319447e-08	1.306074835032e-06	TYR	tyrosinase
ENSCAFG00000017312	216.915576988713	1.47279905485104	0.267169391487104	5.51260399499068	3.53563149650053e-08	1.3728653557094e-06	ZWILCH	zwilch kinetochore protein
ENSCAFG00000031454	103.616952035211	-1.50657165246229	0.27328040527651	-5.51291502564155	3.52938658492233e-08	1.3728653557094e-06	NA	NA
ENSCAFG00000006293	3517.53242828776	-1.02949690320616	0.186799176202648	-5.51124969678302	3.56294841544311e-08	1.3775977408415e-06	NR3C1	nuclear receptor subfamily 3 group C member 1
ENSCAFG00000014043	763.027188685129	1.35069446074196	0.245075388173344	5.51134273747063	3.56106520495815e-08	1.3775977408415e-06	GSTT2B	glutathione S-transferase theta 2B
ENSCAFG00000030087	397.973865373275	2.39367034117505	0.434375391954621	5.51060300723738	3.57606459223616e-08	1.37973966714434e-06	PCLAF	PCNA clamp associated factor
ENSCAFG00000045483	98.91913893147	-2.02182807234151	0.367946631931756	-5.49489490290132	3.90943164648367e-08	1.50517250981214e-06	LOC610465	RNA-binding Raly-like protein
ENSCAFG00000031609	84.9024733336043	-6.55111403230435	1.19349891883014	-5.4889987154121	4.04218563553197e-08	1.55300089891714e-06	NA	NA
ENSCAFG00000005072	888.296484525667	-1.27739663983178	0.233241137438122	-5.47672101869537	4.33279503567097e-08	1.66114800830745e-06	FBXL3	F-box and leucine rich repeat protein 3
ENSCAFG00000006128	335.919794761197	-2.01177939783957	0.367416767754592	-5.47546975097036	4.36352499854009e-08	1.66941499471457e-06	SEMA3D	semaphorin 3D
ENSCAFG00000011667	127.644854472723	1.07462314209743	0.196328680070783	5.47359225208457	4.41003136955141e-08	1.68095392689147e-06	ETNK1	ethanolamine kinase 1
ENSCAFG00000011911	161509.450688684	1.16433593084423	0.212722092401102	5.47350732451802	4.4121463788596e-08	1.68095392689147e-06	COL6A1	collagen type VI alpha 1 chain
ENSCAFG00000001300	194.234279898973	1.21451230646137	0.221943720173796	5.47216341832215	4.44574578907257e-08	1.68669742843334e-06	SLC35B4	solute carrier family 35 member B4
ENSCAFG00000008986	11.5082787705279	6.11788496494527	1.1181633018348	5.47136983918755	4.46570265249724e-08	1.69074659053279e-06	RASAL1	RAS protein activator like 1
ENSCAFG00000030399	26.9394087391433	-3.50188025128863	0.640144317328296	-5.47045432802413	4.48883375561658e-08	1.69246690524914e-06	NA	NA
ENSCAFG00000003862	103.407712841793	-3.25868529790763	0.596355393508748	-5.4643344109536	4.64646878638618e-08	1.74268103811658e-06	LOC607539	armadillo repeat-containing protein 4-like
ENSCAFG00000017924	317.446959816438	1.55187809830514	0.284009740664836	5.46417209026833	4.65072200606589e-08	1.74268103811658e-06	REXO5	RNA exonuclease 5
ENSCAFG00000019679	83.6397436065086	-2.51612689315172	0.460438222541634	-5.46463514532442	4.63859873444749e-08	1.74268103811658e-06	PLPPR3	phospholipid phosphatase related 3
ENSCAFG00000005754	739.314541143671	-1.23046783495508	0.22568895652275	-5.45205159310064	4.97920043762262e-08	1.86193468520628e-06	NR1D2	nuclear receptor subfamily 1 group D member 2
ENSCAFG00000029083	38.904797457779	-5.86089799346663	1.07549960637941	-5.4494654937131	5.05214237565045e-08	1.88533944268382e-06	LOC607776	uncharacterized protein CXorf49 homolog
ENSCAFG00000000656	2486.28194321955	1.04419145389258	0.191682436601184	5.44750720205593	5.10806475930225e-08	1.89456145278316e-06	CTHRC1	collagen triple helix repeat containing 1
ENSCAFG00000006805	114.114846331371	-1.93259805014303	0.354989568048316	-5.44409814848416	5.2068506301316e-08	1.92727554523021e-06	NA	NA
ENSCAFG00000019512	903.211399507516	-1.8795075995305	0.345511515925565	-5.43978279420189	5.33455691443873e-08	1.97053987766417e-06	ADAMTSL5	ADAMTS like 5
ENSCAFG00000048561	323.132472559118	-1.92494198375569	0.353957600814901	-5.43834057899584	5.37790992385973e-08	1.98253274541315e-06	SVIP	small VCP interacting protein
ENSCAFG00000013670	457.037895582136	-2.44595767969262	0.450124148565843	-5.43396235790898	5.51162126407033e-08	2.02771989575727e-06	MAPT	microtubule associated protein tau
ENSCAFG00000011243	1520.62516434305	1.00954490998318	0.185902739004808	5.43050046162617	5.61962340826797e-08	2.06328552193484e-06	PRMT5	protein arginine methyltransferase 5
ENSCAFG00000023202	141.72938321469	-2.13377510097035	0.393560939718475	-5.42171462060411	5.9030068210428e-08	2.1629709701813e-06	LOC607539	armadillo repeat-containing protein 4-like
ENSCAFG00000004856	1686.38771308992	-2.10407749339367	0.388207340868027	-5.41998378672845	5.96044407931151e-08	2.1796314684406e-06	PROSER2	proline and serine rich 2
ENSCAFG00000015576	2855.01663952396	1.51214000915392	0.279080614591669	5.41829109616368	6.01713912256549e-08	2.19595431986053e-06	FKBP4	FKBP prolyl isomerase 4
ENSCAFG00000000907	1506.54722481295	-2.74369556465044	0.506502204864092	-5.41694693192233	6.06253249319288e-08	2.20809558467071e-06	SCUBE1	signal peptide, CUB domain and EGF like domain containing 1
ENSCAFG00000007276	28.0739214161076	-4.62687475168074	0.854733697183935	-5.41323545207678	6.18960146398385e-08	2.24987689142934e-06	NA	NA
ENSCAFG00000028833	217.546060141268	-1.29499455780036	0.239489919615269	-5.40730298745232	6.39808583499951e-08	2.32102671595968e-06	NA	NA
ENSCAFG00000007813	242.690994521798	-2.0043675119036	0.370767662093845	-5.40599333982982	6.44501912992882e-08	2.33340444085753e-06	NR3C2	nuclear receptor subfamily 3 group C member 2
ENSCAFG00000023117	532.316002088551	-1.11107226594654	0.205821666763677	-5.39822790970915	6.73023389204631e-08	2.42701563184268e-06	NFIA	nuclear factor I A
ENSCAFG00000002931	90.8579972805272	1.82620704195816	0.338769775356198	5.39070240265091	7.01828177594169e-08	2.52090590575294e-06	DCK	deoxycytidine kinase
ENSCAFG00000007427	22433.7316212115	1.02935467899804	0.1909480767441	5.39075698771	7.01615009467639e-08	2.52090590575294e-06	HSP90B1	heat shock protein 90 beta family member 1
ENSCAFG00000017875	1005.30892604182	-1.96749056317725	0.365270048909217	-5.38639992261244	7.18829237955714e-08	2.57688961661644e-06	ARHGAP44	Rho GTPase activating protein 44
ENSCAFG00000001065	160.04906237882	4.1813518056705	0.776471471765249	5.38506816762311	7.24171976613781e-08	2.58586193453207e-06	PITX1	paired like homeodomain 1
ENSCAFG00000017093	26494.4434789277	1.32620622366541	0.246273933105814	5.38508565214488	7.24101583625822e-08	2.58586193453207e-06	CALR	calreticulin
ENSCAFG00000008948	17.6786970430028	-5.18767669314831	0.963738560408131	-5.38286720721374	7.33086214246458e-08	2.61257006803175e-06	LYZF2	lysozyme C, milk isozyme-like
ENSCAFG00000012376	581.508043573668	1.70830388173377	0.317478275465153	5.38085284490994	7.41337780464427e-08	2.63681685938236e-06	VASH2	vasohibin 2
ENSCAFG00000014835	575.711349859039	-1.19466903159414	0.222038222235962	-5.38046566741359	7.42934075614813e-08	2.63734355770397e-06	USP54	ubiquitin specific peptidase 54
ENSCAFG00000007635	512.095316907952	-2.59004210808139	0.481569125638589	-5.37833920446383	7.51760802729022e-08	2.66348559892961e-06	CLSTN2	calsyntenin 2
ENSCAFG00000007751	1302.38698546056	-1.13707668933291	0.211532950208225	-5.37541167091754	7.64079026884863e-08	2.70187245798063e-06	DENND6A	DENN domain containing 6A
ENSCAFG00000016023	1814.10384382251	-1.31793886152139	0.245445306690041	-5.36958265486714	7.8919060640702e-08	2.78526165373609e-06	COQ8A	coenzyme Q8A
ENSCAFG00000004767	3604.73919271126	1.00260504796112	0.186863208432142	5.36544917736021	8.07480151780608e-08	2.84429807428949e-06	CAD	carbamoyl-phosphate synthetase 2, aspartate transcarbamylase, and dihydroorotase
ENSCAFG00000007881	192.106279045586	2.34732048636641	0.437875488215032	5.36070309835129	8.28986675758334e-08	2.90880083858093e-06	CEP55	centrosomal protein 55
ENSCAFG00000012482	129.709912124791	2.21342643458226	0.412878775538625	5.36095959811622	8.27810320997429e-08	2.90880083858093e-06	NA	NA
ENSCAFG00000004970	23.0150519014811	-4.15799349854733	0.776417087633146	-5.3553606235312	8.53859443352733e-08	2.99031429286473e-06	DPP10	dipeptidyl peptidase like 10
ENSCAFG00000005348	2050.28924082503	-1.79643770116023	0.336094053950584	-5.34504457917116	9.03948033385485e-08	3.15965405681057e-06	EHD3	EH domain containing 3
ENSCAFG00000030262	2128.9544646001	-1.70349561576433	0.318753375478709	-5.34424337689283	9.07955076446688e-08	3.167580440071e-06	BAMBI	BMP and activin membrane bound inhibitor
ENSCAFG00000003246	445.984547763939	-1.01688716894762	0.190307266323772	-5.34339643772499	9.1220955886328e-08	3.17230866574445e-06	ALAD	aminolevulinate dehydratase
ENSCAFG00000029937	648.52257485267	-3.43017572685751	0.641960652694023	-5.34328032794936	9.12794322579811e-08	3.17230866574445e-06	EFHD1	EF-hand domain family member D1
ENSCAFG00000005886	2714.29336073815	-1.67582827367884	0.31394388977895	-5.33798659008398	9.39844083045191e-08	3.2538974517749e-06	CRIM1	cysteine rich transmembrane BMP regulator 1
ENSCAFG00000010028	995.666218723703	-2.59117071557004	0.485416621496317	-5.33803458889118	9.39595369469756e-08	3.2538974517749e-06	IFITM10	interferon induced transmembrane protein 10
ENSCAFG00000003177	41.5984195673745	-2.9934903687048	0.561312470391324	-5.33301953298466	9.65929165732413e-08	3.33786262564572e-06	AGBL3	AGBL carboxypeptidase 3
ENSCAFG00000017676	691.009779260895	-1.30073270810708	0.244140828055831	-5.32779674118916	9.94112817539852e-08	3.42874782579891e-06	SETBP1	SET binding protein 1
ENSCAFG00000006291	227.584770494665	-1.3863265678311	0.260241294955239	-5.32708142291386	9.98034315057068e-08	3.43576614584202e-06	RNF122	ring finger protein 122
ENSCAFG00000029801	101.471918338142	-2.09238486071303	0.393012591254125	-5.32396393213793	1.01530046481731e-07	3.48861071033738e-06	DUSP26	dual specificity phosphatase 26
ENSCAFG00000012694	614.518236412966	-2.32111981695354	0.436318381495155	-5.31978462378696	1.03890165244822e-07	3.56298267283135e-06	ANK3	ankyrin 3
ENSCAFG00000002040	3347.59716564328	3.22706439257657	0.606885365284529	5.31742002225348	1.05248921482649e-07	3.60279719759496e-06	TFPI2	tissue factor pathway inhibitor 2
ENSCAFG00000006409	241.457471815589	-2.85620797061764	0.538074024555293	-5.30820638104254	1.10709247910904e-07	3.77454296528635e-06	SH3RF2	SH3 domain containing ring finger 2
ENSCAFG00000016189	43.4939067532134	2.51298719614235	0.473441730077797	5.30791232899855	1.10887951591247e-07	3.77454296528635e-06	ZNF488	zinc finger protein 488
ENSCAFG00000011859	419.914582272941	2.52435024582033	0.475704464585373	5.30655151202031	1.11718599899445e-07	3.79572280367313e-06	SPC25	SPC25 component of NDC80 kinetochore complex
ENSCAFG00000015211	14.6267292667903	6.57710699298625	1.24000619876239	5.30409202756457	1.13235180603501e-07	3.84008542638799e-06	APOBEC3Z1	apolipoprotein B mRNA editing enzyme, catalytic polypeptide-like 3Z1
ENSCAFG00000003896	216.201694859428	1.28417891373003	0.242220728543187	5.30168875906533	1.14736331616383e-07	3.88376084584748e-06	HSPA4L	heat shock protein family A (Hsp70) member 4 like
ENSCAFG00000024781	1722.13573046082	-2.88467313105946	0.544215815178126	-5.30060511033712	1.15419492371288e-07	3.89241551032134e-06	LOC477699	alpha-2-macroglobulin
ENSCAFG00000039915	140.095063318096	1.62880344920538	0.307276338726714	5.30077732621649	1.15310660487019e-07	3.89241551032134e-06	NA	NA
ENSCAFG00000014404	445.688314892257	1.03156274479772	0.194705267765076	5.29807311655463	1.17031106061189e-07	3.93362358386335e-06	ARMC6	armadillo repeat containing 6
ENSCAFG00000020196	15701.0462410583	1.00062093123319	0.188867419871776	5.29800709890841	1.17073416201962e-07	3.93362358386335e-06	HSPA5	heat shock protein family A (Hsp70) member 5
ENSCAFG00000010871	2683.9248916428	-1.24641819952878	0.235293506672064	-5.29729110317503	1.17533243505791e-07	3.94180091617673e-06	LRP5	LDL receptor related protein 5
ENSCAFG00000000992	1172.71729643543	1.65405737576025	0.31237129048977	5.29516452413675	1.18909303554446e-07	3.98062008645222e-06	ATAD2	ATPase family AAA domain containing 2
ENSCAFG00000005329	292.932088778259	-1.41003227323626	0.266421998494829	-5.29247690206642	1.20670714711601e-07	4.03217318461096e-06	AKR1E2	aldo-keto reductase family 1 member E2
ENSCAFG00000002575	312.633786729406	-1.15927619823547	0.219301347478695	-5.28622469293351	1.24866506539218e-07	4.16473251023023e-06	NAT14	N-acetyltransferase 14 (putative)
ENSCAFG00000009674	324.705448795571	1.23537735582889	0.233907356261296	5.28148141886081	1.28143480789738e-07	4.25067564419294e-06	CHAF1B	chromatin assembly factor 1 subunit B
ENSCAFG00000049959	143.380973960472	4.43149431231106	0.839548916052617	5.27842300499537	1.30300394663006e-07	4.31436452219636e-06	NA	NA
ENSCAFG00000031429	67.2011864775548	-2.88028065422461	0.545802876457664	-5.277144512169	1.31212410647583e-07	4.33667733267356e-06	GNA14	G protein subunit alpha 14
ENSCAFG00000014429	429.210438651564	-1.95414864176769	0.370616090852252	-5.27270318262227	1.34428879838826e-07	4.43493538178417e-06	CD300LG	CD300 molecule like family member g
ENSCAFG00000050064	93.7555437891835	-2.07836408075182	0.394247141651354	-5.2717289770227	1.35144544307553e-07	4.45048335693464e-06	NA	NA
ENSCAFG00000013814	77.0289613559858	-3.06978962126521	0.582445260946885	-5.27052038551165	1.36037515260522e-07	4.47180359279669e-06	FAM163A	family with sequence similarity 163 member A
ENSCAFG00000023658	34.8807118470065	-4.42371404208586	0.83968534082395	-5.26829971539701	1.37693163419547e-07	4.51807243069074e-06	ACSM5	acyl-CoA synthetase medium chain family member 5
ENSCAFG00000012432	65.3521231988715	-6.03923361967831	1.14840433903339	-5.25880425074111	1.44995132651442e-07	4.74058592588046e-06	MYOZ2	myozenin 2
ENSCAFG00000014595	2144.92755972082	-1.12510617833401	0.213974674822485	-5.25812776333186	1.45529402569491e-07	4.74952679246058e-06	PYGL	glycogen phosphorylase L
ENSCAFG00000002334	304.892280435063	1.85629828989329	0.353836282268886	5.2462067428197	1.55262668175323e-07	5.04908651810858e-06	MELK	maternal embryonic leucine zipper kinase
ENSCAFG00000015919	234.481993058589	2.73608854883945	0.521574767208481	5.24582230747715	1.55586803398621e-07	5.05060833634989e-06	WNT5B	Wnt family member 5B
ENSCAFG00000004396	540.613707985355	-1.53788883809315	0.293575550586351	-5.23847723361691	1.61906944200625e-07	5.23710010805964e-06	HDAC11	histone deacetylase 11
ENSCAFG00000015902	2860.29664997858	1.17452313503672	0.224389344940392	5.23430885432073	1.65603344963112e-07	5.34716758000572e-06	P3H4	prolyl 3-hydroxylase family member 4 (inactive)
ENSCAFG00000009647	488.936868690367	1.26183309885489	0.24127836117215	5.22978145543097	1.69710543015932e-07	5.47008619267813e-06	REEP4	receptor accessory protein 4
ENSCAFG00000012824	154.629805386959	-2.49450771159686	0.47740412132124	-5.22514909316909	1.7401483685961e-07	5.58903737927752e-06	NA	NA
ENSCAFG00000017178	696.820998393427	1.05530458462309	0.202007333837378	5.22409045541209	1.75013215662215e-07	5.61120716624049e-06	POMT2	protein O-mannosyltransferase 2
ENSCAFG00000002842	139.938899381489	2.3514120622353	0.45046840726049	5.21992669038733	1.78993969201177e-07	5.72875074362502e-06	TTK	TTK protein kinase
ENSCAFG00000005365	565.331047586008	-2.01727073120534	0.386494254197764	-5.21940678107244	1.7949713185576e-07	5.73477590916709e-06	DGAT2	diacylglycerol O-acyltransferase 2
ENSCAFG00000032363	1292.22314205969	1.0325479336196	0.197940652355429	5.21645210992599	1.82382701277737e-07	5.81676247455143e-06	TXN	thioredoxin
ENSCAFG00000008999	728.626019718575	-1.56723015105328	0.300775338309	-5.21063382345261	1.88196573353369e-07	5.99169195338845e-06	PROS1	protein S
ENSCAFG00000018197	84.3659266010778	-3.41526608500288	0.656378845648953	-5.20319341130844	1.95892806206556e-07	6.21498936206897e-06	ABCC6	ATP binding cassette subfamily C member 6
ENSCAFG00000006963	2150.41206188328	1.2015421140697	0.231072109036526	5.19985782394778	1.99441024871692e-07	6.3165573981537e-06	AAAS	aladin WD repeat nucleoporin
ENSCAFG00000003952	1051.76100466266	-1.60473113786884	0.309160839363521	-5.19060286280937	2.09614283228517e-07	6.61574646772014e-06	PRKAR2B	protein kinase cAMP-dependent type II regulatory subunit beta
ENSCAFG00000007915	1330.02473669413	-1.66410204901087	0.320595328846752	-5.19066218150147	2.09547509435198e-07	6.61574646772014e-06	PCOLCE2	procollagen C-endopeptidase enhancer 2
ENSCAFG00000016501	780.377890975521	2.07675045413592	0.400151328469996	5.18991268147604	2.10392718789467e-07	6.62882664684253e-06	PALM3	paralemmin 3
ENSCAFG00000010865	4866.82580786176	1.08122385833023	0.20875825270241	5.17931073063509	2.22707240135385e-07	7.00470043196114e-06	HSPD1	heat shock protein family D (Hsp60) member 1
ENSCAFG00000019328	65.3117271886822	3.11105037803618	0.601186998611741	5.17484640423065	2.28098546517243e-07	7.16190108728536e-06	TNFRSF4	TNF receptor superfamily member 4
ENSCAFG00000000384	44.3150653089959	-5.61101997180903	1.08444813362968	-5.17407868371608	2.29038296893115e-07	7.17902999091311e-06	GRIP1	glutamate receptor interacting protein 1
ENSCAFG00000028453	304.734692072766	1.98204669645584	0.383124053534264	5.17338099284488	2.29895569219253e-07	7.19351926297563e-06	LOC484306	leukocyte immunoglobulin-like receptor subfamily B member 3
ENSCAFG00000018322	99.9836078085382	1.84847298522451	0.357415362083564	5.17177822030026	2.31876698525769e-07	7.2430644199876e-06	LRRC8E	leucine rich repeat containing 8 VRAC subunit E
ENSCAFG00000012302	1101.60424207172	1.00900957866823	0.195137820951728	5.17075354099518	2.33151900551812e-07	7.27042681669357e-06	DPAGT1	dolichyl-phosphate N-acetylglucosaminephosphotransferase 1
ENSCAFG00000019611	588.213175875738	1.49836803301669	0.289835516302174	5.16971850839197	2.34446864693937e-07	7.2983108597287e-06	CHTF18	chromosome transmission fidelity factor 18
ENSCAFG00000015159	590.423936761096	1.84637571876625	0.35719524081141	5.16909383946997	2.35231768611735e-07	7.31024869998004e-06	INSL3	insulin like 3
ENSCAFG00000017675	165.73558646912	-4.69453965053522	0.908411782661938	-5.16785420459729	2.36796909543559e-07	7.34635182231303e-06	SERPINA3	serpin family A member 3
ENSCAFG00000008353	20014.4906234318	3.19191929889617	0.617732285694325	5.16715634396295	2.3768243726755e-07	7.36128378414855e-06	SFRP2	secreted frizzled related protein 2
ENSCAFG00000016948	11526.2601730354	-2.27937304754893	0.441369070049784	-5.16432437663073	2.41308918040204e-07	7.46091121635002e-06	LTBP2	latent transforming growth factor beta binding protein 2
ENSCAFG00000010536	808.552378272839	-2.33203469719628	0.451625796201125	-5.16364369974505	2.42188495691599e-07	7.47541473735543e-06	CARMIL1	capping protein regulator and myosin 1 linker 1
ENSCAFG00000001607	42.4219116049681	1.87020979189389	0.362211266498583	5.1633120360192	2.42618196451214e-07	7.47600672685798e-06	SLC39A4	solute carrier family 39 member 4
ENSCAFG00000018154	220.461853225273	1.68556475182821	0.326588782614824	5.16112261521289	2.45473326823261e-07	7.55120735604461e-06	PAK3	p21 (RAC1) activated kinase 3
ENSCAFG00000014582	170.413024337176	-1.48046305953675	0.287222122538417	-5.15441863061483	2.54419003079606e-07	7.81319471346157e-06	SERPINI1	serpin family I member 1
ENSCAFG00000012260	177.320672476915	1.46793369566687	0.284908327766136	5.15230181994473	2.573084749055e-07	7.88862733418192e-06	DTL	denticleless E3 ubiquitin protein ligase homolog
ENSCAFG00000018839	50.5496214117684	-5.59533081047112	1.08697472832412	-5.14761812273032	2.6381487603447e-07	8.07450875203989e-06	SHISA9	shisa family member 9
ENSCAFG00000000366	3840.70732301517	-1.05460768238578	0.204924232409214	-5.14632979217329	2.65632259385429e-07	8.11649173769806e-06	SASH1	SAM and SH3 domain containing 1
ENSCAFG00000004595	129.413017865082	2.8324229227339	0.550605477862855	5.14419677357332	2.68667816797537e-07	8.19549348693459e-06	CD300LF	CD300 molecule like family member f
ENSCAFG00000002970	121.333792882894	-2.39118177915826	0.465234565496992	-5.13973370960486	2.75128096179735e-07	8.37852468148689e-06	HOXA13	homeobox A13
ENSCAFG00000012964	340.725895880144	-5.98303635031249	1.16490732824972	-5.13606207568635	2.80555022216258e-07	8.51531251596712e-06	MPZ	myelin protein zero
ENSCAFG00000001862	58.7220521253373	2.53957286747952	0.494766714531181	5.13286927534304	2.85358112278926e-07	8.64668316590934e-06	ZNF804B	zinc finger protein 804B
ENSCAFG00000029292	1221.05130842605	-1.86900520003283	0.364187003749936	-5.13199312657559	2.86689971162149e-07	8.67260974224901e-06	GGT5	gamma-glutamyltransferase 5
ENSCAFG00000000399	52.4903014414828	1.86272314871481	0.363095091883797	5.13012483603317	2.89550091266445e-07	8.74460482927566e-06	LOC100683099	UL16-binding protein 1
ENSCAFG00000017952	39.4102150709534	-3.89209815461986	0.759039543476401	-5.12766190914646	2.9336265714592e-07	8.81588671499067e-06	ACSM3	acyl-CoA synthetase medium chain family member 3
ENSCAFG00000000285	1116.86331705315	-1.31032041776911	0.255710818659925	-5.12422753419647	2.98760027838466e-07	8.96329302630363e-06	CITED2	Cbp/p300 interacting transactivator with Glu/Asp rich carboxy-terminal domain 2
ENSCAFG00000005241	785.501690285009	-1.44964580204912	0.283052760811963	-5.12146851311634	3.0316536682289e-07	9.08050081449285e-06	NET1	neuroepithelial cell transforming 1
ENSCAFG00000009233	392.505969346273	-1.54804994951257	0.302747361334637	-5.11333919703913	3.16513202489543e-07	9.44921627956895e-06	GNAO1	G protein subunit alpha o1
ENSCAFG00000011504	503.299632404611	1.68423141760012	0.329551875994955	5.11067161282342	3.21015556177585e-07	9.56794483396072e-06	FCGR1A	Fc fragment of IgG receptor Ia
ENSCAFG00000048603	139.479592186853	-1.08952018881721	0.213221381204811	-5.10980738733074	3.22487412716353e-07	9.59610828917894e-06	NA	NA
ENSCAFG00000032625	40.4486901902198	4.38151161219074	0.858677241336842	5.10262925493324	3.34966815410251e-07	9.95119196645364e-06	NA	NA
ENSCAFG00000028754	4477.62679489535	-1.83596838530796	0.359957350632963	-5.10051644196047	3.38727952458736e-07	1.00465386681206e-05	PLPP3	phospholipid phosphatase 3
ENSCAFG00000029191	2200.86862511465	1.82373478494396	0.357985164984985	5.09444234936511	3.49769245189088e-07	1.03403372145105e-05	STMN1	stathmin 1
ENSCAFG00000042330	15.3647066669754	-6.08168644578214	1.19376168163051	-5.09455659313458	3.49558406932782e-07	1.03403372145105e-05	NA	NA
ENSCAFG00000013267	703.0779418309	-1.37871572318228	0.270686332934984	-5.09340722242314	3.51685187414631e-07	1.03801279546318e-05	EBF3	EBF transcription factor 3
ENSCAFG00000003037	153.76661906572	-3.14303162353053	0.617413076833449	-5.09064634596067	3.56845034401938e-07	1.05153801318668e-05	WIPF3	WAS/WASL interacting protein family member 3
ENSCAFG00000008811	524.396579152441	-1.88941079538271	0.371248108383462	-5.08934793933318	3.59296836588368e-07	1.05705245413744e-05	RND1	Rho family GTPase 1
ENSCAFG00000005109	641.130084093046	1.60131545953448	0.315059109576695	5.08258739665063	3.72327902162362e-07	1.09362313327077e-05	CXCR4	C-X-C motif chemokine receptor 4
ENSCAFG00000001364	412.556619607211	1.28166736852999	0.252204566786389	5.08185630760418	3.73764115852815e-07	1.09431162601216e-05	SRPK1	SRSF protein kinase 1
ENSCAFG00000002733	404.99014697802	3.46039154677323	0.68092833104522	5.08187336171129	3.73730552487051e-07	1.09431162601216e-05	IL6	interleukin 6
ENSCAFG00000029537	85.4132662973624	-2.49832743554042	0.492061638925418	-5.07726519993787	3.82906247487968e-07	1.11927859919797e-05	GJB2	gap junction protein beta 2
ENSCAFG00000010333	39.0373054602374	-2.39661086855749	0.472538425269048	-5.07177986042709	3.94112140149969e-07	1.15018849106908e-05	NA	NA
ENSCAFG00000018877	113.609499515595	-4.32418054163008	0.853027148846317	-5.06921795804313	3.99453586507544e-07	1.16391188222222e-05	NPR3	natriuretic peptide receptor 3
ENSCAFG00000007837	259.711151471315	2.33863727915498	0.461505137942559	5.06741331110826	4.03258053262574e-07	1.17124918787316e-05	KNTC1	kinetochore associated 1
ENSCAFG00000009799	497.806510182908	1.19960461800455	0.236987832000182	5.06188274680543	4.15136322866477e-07	1.20382923180277e-05	NCAPD3	non-SMC condensin II complex subunit D3
ENSCAFG00000007326	101.042065347102	-2.18567321245769	0.431869037984369	-5.06096297770899	4.17144217556437e-07	1.20772867184742e-05	ADHFE1	alcohol dehydrogenase iron containing 1
ENSCAFG00000000547	146.840637176935	1.91933196115023	0.379735711061259	5.05438889533515	4.31771018602208e-07	1.24809238408965e-05	FBXO5	F-box protein 5
ENSCAFG00000017874	182.546801441761	-1.44126624842793	0.285218138162663	-5.05320684621383	4.34452940465391e-07	1.2538545956918e-05	ICAM4	intercellular adhesion molecule 4
ENSCAFG00000019524	606.933972132202	1.2842331639078	0.254429590833045	5.04749923034898	4.47630573995334e-07	1.28984183275776e-05	KCNAB2	potassium voltage-gated channel subfamily A regulatory beta subunit 2
ENSCAFG00000030164	297.702559131133	1.09946965584605	0.21786120476339	5.04665186736729	4.49619526286471e-07	1.29352625485038e-05	NA	NA
ENSCAFG00000016482	476.189423923427	2.50856810440274	0.497174887847074	5.04564523615753	4.51993397283954e-07	1.29830469368109e-05	ASF1B	anti-silencing function 1B histone chaperone
ENSCAFG00000008404	29122.7354636438	-2.3884576446161	0.473399039392637	-5.04533690579611	4.52722927683377e-07	1.29835232063653e-05	CLU	clusterin
ENSCAFG00000006757	2082.34907913721	-1.51910006515428	0.301147017944283	-5.04438023502308	4.54993711745024e-07	1.30281296927494e-05	PPFIBP2	PPFIA binding protein 2
ENSCAFG00000006897	4105.71308277316	-1.06354068971176	0.210881860453113	-5.04330096209588	4.57568697491008e-07	1.30607892633366e-05	IL6ST	interleukin 6 cytokine family signal transducer
ENSCAFG00000029080	327.518736107131	-1.94859574135009	0.386361576370181	-5.04345116213911	4.57209502208315e-07	1.30607892633366e-05	NA	NA
ENSCAFG00000009904	380.409105765667	1.11773630032531	0.22167581218369	5.04221136855068	4.60182563290397e-07	1.31148429735233e-05	DPCD	deleted in primary ciliary dyskinesia homolog
ENSCAFG00000012682	301.362525003919	-1.26185585649658	0.250487835485793	-5.03759335877269	4.71421641124489e-07	1.33723668325827e-05	PELI3	pellino E3 ubiquitin protein ligase family member 3
ENSCAFG00000009628	13.0342177284685	-5.99657668247016	1.19055607602971	-5.03678642543881	4.73412497007199e-07	1.34079548724698e-05	GOLT1A	golgi transport 1A
ENSCAFG00000012969	15.2901061593183	3.23644767516969	0.642946020779992	5.03377821864949	4.80906015957039e-07	1.35779526458816e-05	INPP5J	inositol polyphosphate-5-phosphatase J
ENSCAFG00000001875	8098.43063538355	1.42626891254198	0.284084776905609	5.02057494272519	5.15170463148344e-07	1.45228627003011e-05	CKAP4	cytoskeleton associated protein 4
ENSCAFG00000019945	351.854993701465	-2.8818217601119	0.574716434308184	-5.0143367895524	5.32167021801046e-07	1.49788155085299e-05	ASS1	argininosuccinate synthase 1
ENSCAFG00000030384	1113.37689739689	-1.0913681654402	0.217938698803848	-5.00768413976109	5.50888397706081e-07	1.54818342756565e-05	NA	NA
ENSCAFG00000008867	117.579903585671	-4.27403270690276	0.854547091372072	-5.00151805565252	5.68806386969362e-07	1.59362047893832e-05	ITIH1	inter-alpha-trypsin inhibitor heavy chain 1
ENSCAFG00000020406	60.8710506301498	-3.38182185372209	0.67613556107988	-5.00169203986381	5.6829319126413e-07	1.59362047893832e-05	NA	NA
ENSCAFG00000001932	430.58170022459	-3.0590977627274	0.612169530021949	-4.99714149872457	5.81863741875338e-07	1.62769901740273e-05	CNTFR	ciliary neurotrophic factor receptor
ENSCAFG00000048731	35.9116443101032	-5.48061001265059	1.09729363902226	-4.99466124449063	5.89391303422594e-07	1.64370674220963e-05	NA	NA
ENSCAFG00000032342	2164.53337715901	-1.40315175450221	0.281328508202078	-4.987591778272	6.11365789326278e-07	1.70238262835181e-05	PDGFD	platelet derived growth factor D
ENSCAFG00000018801	675.328378994994	-1.03077104824325	0.206863738236598	-4.9828503392137	6.26544103869059e-07	1.74198391993274e-05	MPPE1	metallophosphoesterase 1
ENSCAFG00000045937	53.1914335621544	4.82809909629356	0.969496471772621	4.9800068766273	6.35820139590325e-07	1.76507935397552e-05	NA	NA
ENSCAFG00000013418	3896.74709099843	-1.32037282824695	0.265522459002434	-4.97273501159784	6.60148687574321e-07	1.82704677042796e-05	NFKBIA	NFKB inhibitor alpha
ENSCAFG00000013448	166.279839475357	-2.35701937281972	0.474668124759908	-4.96561544766025	6.84835383976005e-07	1.88962684508894e-05	COLGALT2	collagen beta(1-O)galactosyltransferase 2
ENSCAFG00000016670	285.177413533179	-1.05208593232711	0.211969620689685	-4.96338073778658	6.92765874405014e-07	1.90861714656425e-05	SAT2	spermidine/spermine N1-acetyltransferase family member 2
ENSCAFG00000002191	2015.34256694537	-1.5035094368602	0.303565555845198	-4.95283278326512	7.31408237346942e-07	2.00900081603698e-05	DLX5	distal-less homeobox 5
ENSCAFG00000010453	285.344064391841	-1.29739753286581	0.262033842101283	-4.95125943451355	7.37347277974661e-07	2.02226374686695e-05	TARS3	threonyl-tRNA synthetase 3
ENSCAFG00000005201	60.6064041317925	-2.89810471098852	0.585500374338321	-4.94979138871378	7.42930703710758e-07	2.03451293913934e-05	NA	NA
ENSCAFG00000032412	1559.84698829176	-1.03368808133438	0.209498873966809	-4.93409850736549	8.05217956345945e-07	2.20177540585826e-05	FLI1	Fli-1 proto-oncogene, ETS transcription factor
ENSCAFG00000028506	57.5451423560894	-4.68567003127328	0.949763453031813	-4.93351267235625	8.07637995348009e-07	2.20508178909784e-05	LOC607460	pancreatic alpha-amylase
ENSCAFG00000044408	29.374998583221	-5.4191854076166	1.09930495402549	-4.92964703540392	8.23783154571846e-07	2.24579566286046e-05	SGK2	serum/glucocorticoid regulated kinase 2
ENSCAFG00000006240	958.317840934645	-1.5847445463279	0.322101124211934	-4.92002177951165	8.65345826900817e-07	2.35557740712867e-05	MCF2L	MCF.2 cell line derived transforming sequence like
ENSCAFG00000020033	274.993797078481	-5.92152853650857	1.20378416856157	-4.91909487693658	8.69453210153425e-07	2.36322573285135e-05	CLEC3A	C-type lectin domain family 3 member A
ENSCAFG00000015971	59.6709581899853	1.50148694653911	0.305370440433013	4.91693611343002	8.79092246208823e-07	2.3823138237662e-05	CLCN5	chloride voltage-gated channel 5
ENSCAFG00000029890	76.8802651839359	-2.70518356952304	0.55016371590359	-4.91705194531057	8.78572446319109e-07	2.3823138237662e-05	FGF9	fibroblast growth factor 9
ENSCAFG00000029127	152.022329098063	-1.50944716959889	0.307035509201279	-4.91619739203963	8.82414259383618e-07	2.38776316160996e-05	NA	NA
ENSCAFG00000006986	109.154187921445	-1.48329978206238	0.301768187947545	-4.9153616627085	8.86187088744858e-07	2.39441440254193e-05	GAPDHS	glyceraldehyde-3-phosphate dehydrogenase, spermatogenic
ENSCAFG00000017665	2365.36791471663	1.26844690944593	0.258158889629427	4.91343494414126	8.9494437243301e-07	2.41449362464853e-05	VMP1	vacuole membrane protein 1
ENSCAFG00000009880	37.4578042763719	-4.49677696437896	0.915347429991436	-4.91264498816699	8.98558899018191e-07	2.42065918787282e-05	SNCA	synuclein alpha
ENSCAFG00000007717	153.60677679117	2.00499886716858	0.408355934829104	4.90992953979636	9.11091233959573e-07	2.45079504603217e-05	CENPH	centromere protein H
ENSCAFG00000017049	381.901835952241	1.4032599456822	0.285830313786503	4.90941610458557	9.13479683480164e-07	2.45359565130638e-05	PANK3	pantothenate kinase 3
ENSCAFG00000015190	1758.18781666431	1.51825993598125	0.309276741834975	4.90906599368978	9.15111820407325e-07	2.45435955249452e-05	PLAU	plasminogen activator, urokinase
ENSCAFG00000005918	3227.74029011807	-2.96694768731737	0.604448058568297	-4.90852380987858	9.17644899497237e-07	2.4575340095212e-05	ITGBL1	integrin subunit beta like 1
ENSCAFG00000030744	65.0797224603653	1.32889090167545	0.270889454696759	4.90565756117398	9.31148572339821e-07	2.49003621892518e-05	LRRC46	leucine rich repeat containing 46
ENSCAFG00000006993	234.185441558888	-2.54045267695386	0.518029315544441	-4.90407125759647	9.38704109561809e-07	2.50656019636805e-05	RFLNA	refilin A
ENSCAFG00000004935	56.475991892643	-4.11063602364409	0.838361687507709	-4.90317733371647	9.42987820618867e-07	2.51431203532799e-05	PCDH20	protocadherin 20
ENSCAFG00000005292	225.962011687251	3.55524721857121	0.725332250708899	4.90154300335675	9.50868288770855e-07	2.53161731093656e-05	LOC608024	karyopherin alpha 2 (RAG cohort 1, importin alpha 1) pseudogene
ENSCAFG00000000025	331.099199762152	-3.14989074648698	0.64272202451667	-4.90086013289448	9.54179722179424e-07	2.53302724790226e-05	NA	NA
ENSCAFG00000031048	801.206821381594	-1.01607953304061	0.207318662378977	-4.9010519428455	9.53248461496337e-07	2.53302724790226e-05	LOC100686099	zinc finger protein 84
ENSCAFG00000018281	353.510034004266	-1.08614948640131	0.221918616972011	-4.89435947835914	9.86264177165938e-07	2.61438965507553e-05	ARHGEF37	Rho guanine nucleotide exchange factor 37
ENSCAFG00000003788	41.0298002353919	-1.8687923661152	0.381886986212766	-4.89357436515005	9.90208732860373e-07	2.61992008254013e-05	HRC	histidine rich calcium binding protein
ENSCAFG00000011233	75.0459595088322	-2.87253044321269	0.587058969748086	-4.89308671059966	9.92666441685076e-07	2.61992008254013e-05	PRKAR1B	protein kinase cAMP-dependent type I regulatory subunit beta
ENSCAFG00000024782	115.537887970788	1.88520830869529	0.385266178717073	4.89326188707502	9.91782902386177e-07	2.61992008254013e-05	LRRC73	leucine rich repeat containing 73
ENSCAFG00000011057	137.154946445063	1.31772180645148	0.269627963208474	4.88718525619922	1.02287835467492e-06	2.6867344028222e-05	TRAIP	TRAF interacting protein
ENSCAFG00000012586	25.7016846344107	-4.19916660241267	0.859271630373159	-4.88689077351371	1.02440888445694e-06	2.6867344028222e-05	RERGL	RERG like
ENSCAFG00000031536	253.299699820479	-1.69815574158637	0.347523356997843	-4.88645067271525	1.0267003521379e-06	2.6867344028222e-05	LDLRAD4	low density lipoprotein receptor class A domain containing 4
ENSCAFG00000007406	719.952929533244	-1.13117509825544	0.231954941397621	-4.87670187769944	1.07874280736637e-06	2.81850577689367e-05	FAM149A	family with sequence similarity 149 member A
ENSCAFG00000009199	94.5581739188223	-2.78600935748989	0.571745184405531	-4.87281648097593	1.10018413142439e-06	2.87040877039678e-05	ENDOU	endonuclease, poly(U) specific
ENSCAFG00000013156	115.965270604571	1.84617152442903	0.379182108978946	4.86882550814531	1.12263480741656e-06	2.9206146396947e-05	CSPG5	chondroitin sulfate proteoglycan 5
ENSCAFG00000013402	19.4250265242629	-4.88678419469012	1.00383277125804	-4.86812578211193	1.1266161763505e-06	2.9267913248957e-05	EVX2	even-skipped homeobox 2
ENSCAFG00000030892	108.047662789656	-2.72926476437363	0.560697719423837	-4.86762237445548	1.12948891393414e-06	2.93007444610465e-05	PERP	p53 apoptosis effector related to PMP22
ENSCAFG00000028589	3095.63229320645	-1.76573315907457	0.363477500156021	-4.85788847539843	1.18644200630083e-06	3.06907604783302e-05	SELENOP	selenoprotein P
ENSCAFG00000017877	199.317434683649	2.53754998947449	0.522540203822132	4.85618134435117	1.19671113418956e-06	3.09124914393278e-05	STRA6	signaling receptor and transporter of retinol STRA6
ENSCAFG00000013677	652.790053521956	1.40284797559765	0.289247141247793	4.84999772010144	1.23462893498609e-06	3.1801736258885e-05	POLA2	DNA polymerase alpha 2, accessory subunit
ENSCAFG00000014602	178.704075362825	-2.73191890971983	0.563332167722503	-4.84957022916819	1.23729257836487e-06	3.18253321251451e-05	NA	NA
ENSCAFG00000009663	3869.55502099888	-1.95228978952586	0.402905443542621	-4.84552845044731	1.26275113986041e-06	3.24343596727756e-05	SCD	stearoyl-CoA desaturase
ENSCAFG00000012468	131.335290540354	2.47102677656186	0.510861737733585	4.83697758913097	1.31828284812224e-06	3.38130266861326e-05	OSM	oncostatin M
ENSCAFG00000005613	372.609591877399	1.43215440386182	0.296232255711901	4.83456604150039	1.33436401480997e-06	3.41773601599218e-05	SLC4A7	solute carrier family 4 member 7
ENSCAFG00000005260	257.273360469812	-1.81749452659182	0.376055180751173	-4.83305275295332	1.34455139607525e-06	3.4389923418436e-05	SPRY2	sprouty RTK signaling antagonist 2
ENSCAFG00000010551	140.717807069096	1.25525081352205	0.259929635958545	4.82919467375489	1.37086337574267e-06	3.50137348326083e-05	CHEK1	checkpoint kinase 1
ENSCAFG00000007614	196.606388809486	1.51099503476942	0.312971276050671	4.82790323072582	1.37978107947471e-06	3.51921473925965e-05	CCNE1	cyclin E1
ENSCAFG00000002714	244.723908461297	-3.77803070138626	0.783708480306021	-4.82070922584762	1.43048736955269e-06	3.64344132684254e-05	EPHA5	EPH receptor A5
ENSCAFG00000030542	298.059671777699	1.54573103923101	0.321034605888635	4.81484242158994	1.47316091488713e-06	3.7468901425991e-05	FEN1	flap structure-specific endonuclease 1
ENSCAFG00000005373	167.076886421293	-1.60636307848692	0.33383297145762	-4.81187664439804	1.49519634137453e-06	3.7923426981576e-05	SLC24A3	solute carrier family 24 member 3
ENSCAFG00000010205	157.121074180445	-2.92992254208554	0.609287586740051	-4.80876782302734	1.51863464986036e-06	3.84643332525827e-05	NA	NA
ENSCAFG00000000889	577.156131899927	1.41066615138305	0.293404460664012	4.80792332942223	1.52506229446215e-06	3.85734853395142e-05	CALHM5	calcium homeostasis modulator family member 5
ENSCAFG00000011203	326.756838809588	-1.15741864801561	0.240855602925878	-4.80544622568653	1.54406736113252e-06	3.90000148593402e-05	CYP2U1	cytochrome P450 family 2 subfamily U member 1
ENSCAFG00000019916	1551.8260985651	-1.42276551859731	0.29648747648526	-4.79873732092708	1.59669037705449e-06	4.02733081115502e-05	FOXC2	forkhead box C2
ENSCAFG00000014290	6340.35155721715	-1.51830873026787	0.316629615209835	-4.79522021103953	1.62496225242172e-06	4.08731872636077e-05	ANKH	ANKH inorganic pyrophosphate transport regulator
ENSCAFG00000008476	13.0919984994259	-5.52356617265776	1.15243266585872	-4.79296217149654	1.64336620910234e-06	4.12790924606382e-05	NPY2R	neuropeptide Y receptor Y2
ENSCAFG00000015043	12902.5744782806	-2.62537264276289	0.547824025681217	-4.79236491955286	1.64826746443754e-06	4.1345177403405e-05	MMP13	matrix metallopeptidase 13
ENSCAFG00000001143	24.4837970928687	-2.66191538617529	0.555495029231414	-4.79196976768332	1.65151793675907e-06	4.13697292246483e-05	MCHR1	melanin concentrating hormone receptor 1
ENSCAFG00000014529	83.8208477307964	2.12705820081623	0.443913575058511	4.7916043129248	1.65452960759742e-06	4.13882399504899e-05	CENPL	centromere protein L
ENSCAFG00000013528	24.9961102854103	-2.23082650345542	0.466047257538548	-4.78669591413892	1.69549426155885e-06	4.23294235013805e-05	LOC489397	nicotinamide N-methyltransferase
ENSCAFG00000042795	1009.36743272305	-2.05431101840303	0.42949855782927	-4.78304520691694	1.72659274741671e-06	4.30136532465195e-05	CLDN5	claudin 5
ENSCAFG00000002432	585.307560653452	-1.06930520420137	0.223649517914969	-4.78116480719586	1.742824066454e-06	4.32995485323243e-05	TSPAN13	tetraspanin 13
ENSCAFG00000010603	571.275083147896	2.28823274825838	0.479429211174823	4.77282713469034	1.81657703559014e-06	4.49479407542556e-05	RGS1	regulator of G protein signaling 1
ENSCAFG00000016522	9634.9020217017	1.05078199249625	0.22015620606484	4.77289289853939	1.81598373977428e-06	4.49479407542556e-05	PLOD1	procollagen-lysine,2-oxoglutarate 5-dioxygenase 1
ENSCAFG00000012317	755.962683388198	-1.08290554263288	0.226982979878412	-4.7708667108563	1.83434899419952e-06	4.53260916327917e-05	TMEM237	transmembrane protein 237
ENSCAFG00000016192	702.428609314764	-2.11604356649782	0.445244047636612	-4.75254768195091	2.00869378257653e-06	4.94997597760504e-05	SDK1	sidekick cell adhesion molecule 1
ENSCAFG00000005133	16333.9030647695	-2.25904969195304	0.475903631451791	-4.74686374016853	2.06595027405704e-06	5.08419195146658e-05	LTBP4	latent transforming growth factor beta binding protein 4
ENSCAFG00000002744	15355.0011073557	-1.15359267407806	0.243109039037535	-4.74516570278552	2.08335718010145e-06	5.1201103383033e-05	SPTBN1	spectrin beta, non-erythrocytic 1
ENSCAFG00000028801	18.9599107923735	4.02423017952836	0.848129392408719	4.74483046519517	2.0868103759111e-06	5.12168514227991e-05	NA	NA
ENSCAFG00000014413	503.832341251107	-1.96173118038941	0.413546961458883	-4.74367209341581	2.09878483159426e-06	5.14414139544589e-05	SPOCK2	SPARC (osteonectin), cwcv and kazal like domains proteoglycan 2
ENSCAFG00000001745	30.3493333317188	2.67513490451847	0.563974198030443	4.74336399406355	2.1019808462034e-06	5.14505015997448e-05	CHRNA5	cholinergic receptor nicotinic alpha 5 subunit
ENSCAFG00000000593	1166.14323820677	1.52052075991332	0.321022551940148	4.73649203373352	2.17449284638823e-06	5.30116321627523e-05	LMNB1	lamin B1
ENSCAFG00000032086	89.8544036679358	1.70481711344932	0.360071998510248	4.73465618127148	2.19426748188449e-06	5.34221993483938e-05	CBX2	chromobox 2
ENSCAFG00000016823	663.814721517148	-2.27706483116151	0.481068504527845	-4.73334838953213	2.20845938972387e-06	5.36959331725786e-05	PAPLN	papilin, proteoglycan like sulfated glycoprotein
ENSCAFG00000007034	2075.36888124386	1.13607225768345	0.240164182908546	4.73039836300678	2.2407969140318e-06	5.44095368019107e-05	LYN	LYN proto-oncogene, Src family tyrosine kinase
ENSCAFG00000020367	577.79533083007	2.37465947737556	0.502223510199192	4.72829214314105	2.26416251043442e-06	5.49036797303877e-05	PLEKHG4	pleckstrin homology and RhoGEF domain containing G4
ENSCAFG00000001763	1531.90335796563	1.06245331534443	0.224732269169852	4.7276402239388	2.27144194230523e-06	5.50069537384581e-05	RRP36	ribosomal RNA processing 36
ENSCAFG00000031331	275.305766971918	1.68511991742844	0.356992167078968	4.72032742683593	2.35465305884883e-06	5.68708048470769e-05	OCIAD2	OCIA domain containing 2
ENSCAFG00000023144	20.1577314270394	3.62258004250111	0.76768771634802	4.71881986041688	2.37216757863314e-06	5.72179387741564e-05	LOC100688904	UDP-glucuronosyltransferase 3A2-like
ENSCAFG00000030025	1757.71801023768	-1.91043284396879	0.405001941139269	-4.71709552451712	2.39235382371342e-06	5.76285125445042e-05	FGL2	fibrinogen like 2
ENSCAFG00000013547	419.844261642674	-1.59245683058482	0.33773175211125	-4.71515284135989	2.41529375185873e-06	5.81042463871854e-05	FZD5	frizzled class receptor 5
ENSCAFG00000007026	2075.10529970911	-2.47428395627625	0.525256422153397	-4.71062104511243	2.46963067987376e-06	5.92548673401595e-05	NA	NA
ENSCAFG00000019241	61.3331216831681	5.1344482085688	1.09103323991151	4.70604196164111	2.52572551760107e-06	6.04415077543143e-05	DUSP9	dual specificity phosphatase 9
ENSCAFG00000001003	265.872992271717	1.33306976492934	0.283391370841385	4.70398855466725	2.55127556013104e-06	6.09728073826068e-05	CENPM	centromere protein M
ENSCAFG00000004722	871.495126015611	1.63813423101679	0.348593415281667	4.69926900280993	2.61094357162566e-06	6.22354625430299e-05	JPT1	Jupiter microtubule associated homolog 1
ENSCAFG00000006524	251.624125387146	-1.32286398344814	0.281580351294245	-4.69799819968892	2.6272374722595e-06	6.25419890291736e-05	ZNF567	zinc finger protein 567
ENSCAFG00000013907	76.666154476708	2.54501720479716	0.541956042559586	4.69598455398225	2.65325591519423e-06	6.30789079263736e-05	VGF	VGF nerve growth factor inducible
ENSCAFG00000030603	177.243342254552	-1.16573913813546	0.24830771157643	-4.69473594168517	2.66951333513507e-06	6.33826692909318e-05	NA	NA
ENSCAFG00000002129	794.325942187762	-2.42889229472481	0.517786176364372	-4.69091761348138	2.7198248048793e-06	6.43256227553986e-05	PDK4	pyruvate dehydrogenase kinase 4
ENSCAFG00000009839	244.783269522262	2.25776690376825	0.481288620359279	4.69108723593515	2.71757062281929e-06	6.43256227553986e-05	CD101	CD101 molecule
ENSCAFG00000017029	1654.2848992339	-2.40312753425812	0.512250024129951	-4.69131756184843	2.71451259770756e-06	6.43256227553986e-05	DAPK2	death associated protein kinase 2
ENSCAFG00000031264	268.148214622282	-1.25929538009552	0.268591498675958	-4.68851540835549	2.7519419786202e-06	6.50007981487062e-05	CYYR1	cysteine and tyrosine rich 1
ENSCAFG00000048836	77.4168120748828	-1.40276229637289	0.299465615775478	-4.68421822899561	2.81030469096247e-06	6.60367209382161e-05	NA	NA
ENSCAFG00000006631	98.8682312767934	2.09355506890414	0.44703598863839	4.68319133607301	2.82442638986185e-06	6.62830270435233e-05	EBF4	EBF family member 4
ENSCAFG00000000741	1087.61794627797	-1.35887777648105	0.290227671821692	-4.68210962776806	2.83937553344801e-06	6.63810962363995e-05	SYBU	syntabulin
ENSCAFG00000018661	2052.9770329698	-1.95019512807052	0.416521663424194	-4.68209771380942	2.83954060557659e-06	6.63810962363995e-05	LIFR	LIF receptor subunit alpha
ENSCAFG00000000364	48392.0711804841	-3.4459377235083	0.737021265198889	-4.6754929419552	2.93248363448739e-06	6.83783091775287e-05	WIF1	WNT inhibitory factor 1
ENSCAFG00000019389	1535.50611887049	1.07206201949255	0.22928586581911	4.67565680798801	2.93014278717102e-06	6.83783091775287e-05	LMNB2	lamin B2
ENSCAFG00000024748	1322.96933742311	-1.58905006134972	0.340207677403967	-4.67082363771251	2.99994425384899e-06	6.9861873154532e-05	CD55	CD55 molecule
ENSCAFG00000001605	1866.94372382779	1.10993594983765	0.237714904793859	4.66918955208197	3.02390277675136e-06	7.0329876714456e-05	TOMM6	translocase of outer mitochondrial membrane 6
ENSCAFG00000001614	1287.09758377199	1.23118768257275	0.263894436100887	4.66545525083396	3.07934507456688e-06	7.13459963777831e-05	BYSL	bystin like
ENSCAFG00000003492	2430.95917843628	-1.96398780543388	0.421190592541898	-4.66294319059017	3.11718825188888e-06	7.20701657948478e-05	CPED1	cadherin like and PC-esterase domain containing 1
ENSCAFG00000010838	652.656045413279	1.27578354222714	0.27360562954656	4.66285560111268	3.11851576774148e-06	7.20701657948478e-05	TRIP13	thyroid hormone receptor interactor 13
ENSCAFG00000009884	999.531555908574	-2.90346306651853	0.622871030370466	-4.66141933875402	3.14036142716148e-06	7.24830442966257e-05	MMRN1	multimerin 1
ENSCAFG00000015625	40.9344830158348	-3.28430025877578	0.705462712810498	-4.65552636466276	3.23154049154191e-06	7.44073751624793e-05	FMN2	formin 2
ENSCAFG00000024350	286.712859078715	1.43999872734799	0.30931314876746	4.6554720776858	3.2323921342411e-06	7.44073751624793e-05	CENPP	centromere protein P
ENSCAFG00000001460	2102.69035718153	-2.28915924652642	0.491837616078547	-4.6542988411054	3.25085030825411e-06	7.44628020688264e-05	PTPRD	protein tyrosine phosphatase receptor type D
ENSCAFG00000046401	110.934411918352	-1.95489590732145	0.419982867365956	-4.65470393966817	3.24446561866005e-06	7.44628020688264e-05	MIA	MIA SH3 domain containing
ENSCAFG00000019880	782.290548193693	1.08323228987831	0.2328190213983	4.65267950776732	3.27649291409183e-06	7.47721960633161e-05	GPSM2	G protein signaling modulator 2
ENSCAFG00000031187	49.3483073126859	-3.31189207719947	0.711985040001956	-4.65163155280675	3.29319085176758e-06	7.50591972484848e-05	FGF12	fibroblast growth factor 12
ENSCAFG00000003458	78.2120872995976	1.65225783217001	0.355411603655007	4.64885731129316	3.33779008031964e-06	7.58857617387029e-05	MMS22L	MMS22 like, DNA repair protein
ENSCAFG00000019631	281.511170765965	-2.57215407676636	0.553692646201484	-4.6454546478307	3.39328315810301e-06	7.70512214366756e-05	F8	coagulation factor VIII
ENSCAFG00000018151	111.836297225375	-1.23878335587454	0.266911359090995	-4.64117885463321	3.46427104602185e-06	7.85651805966426e-05	SLC47A2	solute carrier family 47 member 2
ENSCAFG00000000327	111.470765727765	-7.53146720164469	1.62482353984286	-4.63525239323716	3.56502227949837e-06	8.05491572356636e-05	NA	NA
ENSCAFG00000001092	929.133562724398	-1.08073123418821	0.233143310422066	-4.63548034996901	3.56109554128715e-06	8.05491572356636e-05	TOB2	transducer of ERBB2, 2
ENSCAFG00000016614	52.0439801656609	-1.7877591876666	0.386051930977803	-4.63087746547081	3.6411932340096e-06	8.21682403773839e-05	SRCIN1	SRC kinase signaling inhibitor 1
ENSCAFG00000006521	1093.57711800216	-1.07051525429595	0.231251757702174	-4.62921996759327	3.67045714788508e-06	8.27261078219494e-05	FRMD4B	FERM domain containing 4B
ENSCAFG00000009190	997.440816571788	-1.5957250187682	0.344735077810535	-4.62884435463572	3.67712004183467e-06	8.27738357006813e-05	ST3GAL6	ST3 beta-galactoside alpha-2,3-sialyltransferase 6
ENSCAFG00000009306	125.89748689224	-2.45111889889573	0.529671153034583	-4.62762392260333	3.69884908526601e-06	8.31601736935548e-05	F2RL2	coagulation factor II thrombin receptor like 2
ENSCAFG00000012724	2127.4608027346	-1.2273962743916	0.265370062781196	-4.62522509708873	3.74191799881201e-06	8.39212668428147e-05	EPS8	epidermal growth factor receptor pathway substrate 8
ENSCAFG00000011487	464.409904002095	1.24194547736408	0.268588833405822	4.6239654181288	3.76472657923872e-06	8.43289492429476e-05	BCAT1	branched chain amino acid transaminase 1
ENSCAFG00000004210	10.8668193988177	-4.38748159298691	0.950718335876807	-4.61491214318542	3.9326163947741e-06	8.78734689143939e-05	ARMC3	armadillo repeat containing 3
ENSCAFG00000013250	999.140913577237	-1.40860027517601	0.305979119631275	-4.60358300551182	4.15283568694393e-06	9.24539006050561e-05	RGS5	regulator of G protein signaling 5
ENSCAFG00000001487	13379.6535940483	1.58281191033371	0.343943353601748	4.60195521663271	4.18543210044413e-06	9.2952321928278e-05	LGALS1	galectin 1
ENSCAFG00000003647	82.2124060171793	3.24637519266963	0.705953070439814	4.59857082376186	4.25399101430561e-06	9.42450491016052e-05	LRATD1	LRAT domain containing 1
ENSCAFG00000004298	58.3583470176011	-2.35260544826784	0.511567607159959	-4.59881629591184	4.24898241524665e-06	9.42450491016052e-05	LOC485559	cystatin 9 (testatin)
ENSCAFG00000019901	435.760612274783	1.54714325758924	0.33649219203652	4.59785782316555	4.26857113679182e-06	9.44531579248067e-05	SLC7A5	solute carrier family 7 member 5
ENSCAFG00000031495	83.2962821722317	-1.83074418842729	0.39826048718135	-4.59685117492877	4.28923759676967e-06	9.47952741198695e-05	ZNF461	zinc finger protein 461
ENSCAFG00000019489	119.125800875226	2.45425651080065	0.53410309066476	4.59509887453753	4.32544117644033e-06	9.54795263807939e-05	TP73	tumor protein p73
ENSCAFG00000015551	232.602634741098	1.31853109305421	0.287065011687912	4.5931445469491	4.36616411147836e-06	9.62617610582717e-05	HAUS8	HAUS augmin like complex subunit 8
ENSCAFG00000011666	12519.937974712	1.13834352076099	0.247978311452679	4.59049629821443	4.42193300468469e-06	9.73460486000973e-05	HSPA8	heat shock protein family A (Hsp70) member 8
ENSCAFG00000008837	489.527215587669	-1.24285293847843	0.271240959799306	-4.58209902884148	4.60331794509867e-06	0.000101123067669713	ANXA3	annexin A3
ENSCAFG00000005178	921.48287193774	-1.11331564139253	0.243053644716117	-4.58053464984189	4.63788766640561e-06	0.000101759725654112	HNMT	histamine N-methyltransferase
ENSCAFG00000015278	41.6727057334985	-3.53706949030322	0.77225368382007	-4.58019115273957	4.64551150920272e-06	0.000101804344276884	NTF3	neurotrophin 3
ENSCAFG00000018420	2666.44422958002	1.1455621581319	0.250336438391242	4.57609034263537	4.7374602612093e-06	0.000103610065038093	SMCHD1	structural maintenance of chromosomes flexible hinge domain containing 1
ENSCAFG00000018564	166.458489862341	-1.57570072160882	0.344873903104103	-4.56891840010631	4.90247590835147e-06	0.000106920944631124	GRIA3	glutamate ionotropic receptor AMPA type subunit 3
ENSCAFG00000000157	90.7485321652302	-2.51303027897806	0.550063834902206	-4.56861571243789	4.90955998309954e-06	0.000106947364655772	DCC	DCC netrin 1 receptor
ENSCAFG00000014493	171.76034981733	2.06012706040134	0.451122791534918	4.56666588134881	4.95542918342616e-06	0.000107817587645608	PILRA	paired immunoglobin like type 2 receptor alpha
ENSCAFG00000008101	5013.30132301194	1.43125589329906	0.313473075863754	4.56580167006473	4.97589050553298e-06	0.00010813358233444	PLOD2	procollagen-lysine,2-oxoglutarate 5-dioxygenase 2
ENSCAFG00000008716	484.401674496516	1.42989352024925	0.31350947793084	4.56092597163741	5.09285349110835e-06	0.000110543450448837	MTHFD2	methylenetetrahydrofolate dehydrogenase (NADP+ dependent) 2, methenyltetrahydrofolate cyclohydrolase
ENSCAFG00000034990	23.884743943621	-5.74370533650458	1.26031063039584	-4.55737276031749	5.17974496685835e-06	0.000112295637608878	NA	NA
ENSCAFG00000000280	5077.88971388714	1.15651034389275	0.253912505890051	4.55475928544277	5.24455994567936e-06	0.000113565613758343	CDK4	cyclin dependent kinase 4
ENSCAFG00000000443	10966.3374794375	1.33250680373592	0.29258834763594	4.55420325006902	5.25844962800243e-06	0.000113608937097589	TUBB	tubulin beta class I
ENSCAFG00000047167	69.8411975863227	-2.01694418868042	0.442877598737585	-4.55417974273182	5.25903761316061e-06	0.000113608937097589	NA	NA
ENSCAFG00000004578	148.719090945339	1.25232680592795	0.275094866365347	4.5523452417493	5.30511834098357e-06	0.000114468613871625	CCDC163	coiled-coil domain containing 163
ENSCAFG00000018169	358.288676260536	-1.422396185206	0.31269383384084	-4.54884628754781	5.39408240171622e-06	0.000116250455168821	CCL14	C-C motif chemokine ligand 14
ENSCAFG00000014645	1537.87642157356	1.72417712026245	0.379852194378262	4.53907373915417	5.6501876167122e-06	0.000121625965352182	SLC11A1	solute carrier family 11 member 1
ENSCAFG00000005730	3107.94745841675	-1.36816332006314	0.301740423810197	-4.5342394061319	5.78114278209223e-06	0.00012396937816307	DOCK9	dedicator of cytokinesis 9
ENSCAFG00000023437	75.5740039400805	-3.47102742075116	0.765546476767796	-4.53405185196089	5.78628144740045e-06	0.00012396937816307	LOC486353	SEC14-like protein 4
ENSCAFG00000011580	879.459384894011	-1.31328721557904	0.289703114913405	-4.53321744908265	5.80919570397115e-06	0.000124314057538212	ENPEP	glutamyl aminopeptidase
ENSCAFG00000005564	4208.00862429473	1.08367512714248	0.239143524169767	4.53148430803077	5.85706885410008e-06	0.000125191409509409	UCP2	uncoupling protein 2
ENSCAFG00000008725	168.898447739673	-2.20139444412211	0.485863066114086	-4.53089480896083	5.87343799555751e-06	0.000125394114111486	ADRA1A	adrenoceptor alpha 1A
ENSCAFG00000007047	1243.35143946376	-3.10232002685476	0.685215890663285	-4.52750741646072	5.96835070550322e-06	0.000127271235009273	MAL	mal, T cell differentiation protein
ENSCAFG00000019132	329.994948907112	-1.51221308746614	0.334185038090184	-4.52507717313799	6.03734711155645e-06	0.000128591962863806	RPH3AL	rabphilin 3A like (without C2 domains)
ENSCAFG00000011339	37.2751653498018	-3.81186716229245	0.842697062794626	-4.52341337188384	6.08502313911424e-06	0.000129456023815899	LHX9	LIM homeobox 9
ENSCAFG00000035612	53.8753401315636	-3.84075196159331	0.849319920725654	-4.52214986116397	6.12146936300683e-06	0.000129776575750544	NA	NA
ENSCAFG00000044295	84.5944385206729	13.4848826174946	2.98508468541646	4.51742045489515	6.25975315602573e-06	0.000132246362789309	NA	NA
ENSCAFG00000030589	328.386397751412	-1.12757554115789	0.249745050363295	-4.51490645967816	6.33447192616156e-06	0.000133669835744297	HYKK	hydroxylysine kinase
ENSCAFG00000007890	488.661225059004	-1.09238372592788	0.242011916961735	-4.51376006455332	6.36882667338679e-06	0.000134239239061397	CDKN2AIP	CDKN2A interacting protein
ENSCAFG00000001835	316.124753887727	-2.54597148351642	0.56477740579995	-4.50792021311531	6.54661837987569e-06	0.00013782712984499	ABCB1	ATP binding cassette subfamily B member 1
ENSCAFG00000007550	81.3178463083118	-1.97821895436775	0.43893606022087	-4.50684993475432	6.5797132665734e-06	0.000138363924131141	NA	NA
ENSCAFG00000005896	111.527360708065	2.38242995736199	0.528697745896874	4.50622302790506	6.59917259717667e-06	0.000138613070550386	RYR1	ryanodine receptor 1
ENSCAFG00000006540	1930.74842999072	-2.78193564176184	0.617534123300033	-4.50490999087709	6.64010813586973e-06	0.000139312222652447	LOC477071	inhibitor of carbonic anhydrase
ENSCAFG00000005750	142.302867492951	3.33635505302314	0.741056811059407	4.50215827347099	6.72668569736975e-06	0.000140966252284005	IDO1	indoleamine 2,3-dioxygenase 1
ENSCAFG00000008626	382.58257991313	-2.03717161667471	0.453224835600764	-4.49483668293326	6.96233624590293e-06	0.000145736902728895	P2RY1	purinergic receptor P2Y1
ENSCAFG00000019848	54474.2888334712	1.25965588173569	0.280274291929823	4.49436825997259	6.97767848981259e-06	0.000145890359331776	COL5A1	collagen type V alpha 1 chain
ENSCAFG00000041016	469.98260347684	-1.38544857472792	0.30873548233578	-4.48749383856406	7.20658955937057e-06	0.000150331274302059	NA	NA
ENSCAFG00000006091	635.904019977501	-1.54007770170402	0.343387557745316	-4.48495487668854	7.29293665214826e-06	0.000151784764996882	KITLG	KIT ligand
ENSCAFG00000031063	89.7312652724592	-3.08013872897703	0.686820469298653	-4.48463443747143	7.30390446696531e-06	0.000151839502566102	SBK3	SH3 domain binding kinase family member 3
ENSCAFG00000029442	7517.56192382063	-1.79213521356617	0.400079155723341	-4.47945159833682	7.48350565388488e-06	0.00015521881715592	CCN2	cellular communication network factor 2
ENSCAFG00000011462	1234.46249697198	-1.9808355267117	0.442235500436602	-4.4791418254665	7.49437290561546e-06	0.000155267377683917	CFI	complement factor I
ENSCAFG00000001436	95.0864017469928	-3.21388178656156	0.718128988320001	-4.4753544820411	7.62846407045886e-06	0.000157865862712644	SOX10	SRY-box transcription factor 10
ENSCAFG00000005458	959.636746177834	-2.71219373420843	0.606453490835858	-4.47222050032277	7.74115444836125e-06	0.000159834652674724	CLDN10	claudin 10
ENSCAFG00000041982	25.6552178691218	-3.57608729045248	0.800932277497676	-4.46490594888387	8.01039320460936e-06	0.000165206422026207	NA	NA
ENSCAFG00000005250	10.7322399494856	-4.10379056543391	0.919308094088908	-4.46399916613485	8.04438771832331e-06	0.000165719846989124	UCN3	urocortin 3
ENSCAFG00000011091	1753.45833118414	-1.17843794623123	0.26423049425011	-4.45988624278833	8.20031663425165e-06	0.000168360728552826	XG	Xg glycoprotein
ENSCAFG00000045897	78.3090032880429	1.58313708434244	0.35515822374277	4.45755434763368	8.29000234497617e-06	0.000170010397189596	LOC102153371	uncharacterized LOC102153371
ENSCAFG00000030893	210.35988966046	-1.13013062556372	0.2537704096734	-4.45335855751734	8.4537405107804e-06	0.000172978728586317	NA	NA
ENSCAFG00000042264	28.8828442328101	-3.12953069994929	0.70282016015541	-4.45281862611522	8.47503412551687e-06	0.00017321980522984	NA	NA
ENSCAFG00000001886	3015.14994243258	1.12860408526337	0.25358714607289	4.45055714668978	8.56477980694513e-06	0.000174857853211074	LOC607182	heat shock cognate 71 kDa protein-like
ENSCAFG00000032571	223.02823260325	-1.36251442553588	0.306228330611538	-4.4493415185164	8.61339600603415e-06	0.000175653476669527	ENHO	energy homeostasis associated
ENSCAFG00000025369	31.1950268437965	-6.7599280815955	1.52060202204533	-4.44556036595484	8.76630597720727e-06	0.000178372288436784	LOC607776	uncharacterized protein CXorf49 homolog
ENSCAFG00000028858	65.870084282059	-2.02909044601887	0.456522652755075	-4.44466541533805	8.80287563180118e-06	0.00017871702132746	FHL5	four and a half LIM domains 5
ENSCAFG00000014897	59.3393412605153	1.63925875709386	0.368839086422103	4.4443737592872	8.81482480409366e-06	0.000178760327959187	CDKN3	cyclin dependent kinase inhibitor 3
ENSCAFG00000004085	664.141426962416	1.17950384276003	0.265448313406259	4.44344071214662	8.85315601888918e-06	0.000179335482210559	CENPO	centromere protein O
ENSCAFG00000012328	552.790565445645	-1.66478801714252	0.374681827588401	-4.44320459270135	8.86288144470391e-06	0.000179335482210559	PRSS12	serine protease 12
ENSCAFG00000003280	48.6324842307926	-3.98560743584808	0.897586510094826	-4.44036022268986	8.98084215982658e-06	0.000181520662122755	RSPO1	R-spondin 1
ENSCAFG00000010003	2436.18439268822	-1.32513717626764	0.298679294713034	-4.4366556360755	9.13672820436684e-06	0.000184262411217857	MOB2	MOB kinase activator 2
ENSCAFG00000004639	123.543859118242	-1.82114134971058	0.410911338930013	-4.43195691424022	9.33816805414201e-06	0.000187908705451912	SUSD5	sushi domain containing 5
ENSCAFG00000004033	218.214424021346	-1.91787226695535	0.432999370113216	-4.42927264871974	9.45514282395852e-06	0.000190052545217559	PDZK1IP1	PDZK1 interacting protein 1
ENSCAFG00000031941	126.535667698422	-1.19951281255142	0.270878575014396	-4.42823066566883	9.5009263853046e-06	0.000190762260642538	NA	NA
ENSCAFG00000001254	7115.71305552712	-2.0082781325857	0.453631653967279	-4.42711198617229	9.55031561899687e-06	0.00019154272878585	EGR1	early growth response 1
ENSCAFG00000011915	20371.6682787584	1.2585847467926	0.284364841908101	4.42595061452548	9.60184913202951e-06	0.000192259114784016	NA	NA
ENSCAFG00000014175	302.807244139042	2.11052423119898	0.476865020103413	4.42583150834022	9.60714922044119e-06	0.000192259114784016	NA	NA
ENSCAFG00000006753	11.1581121066427	5.65713438885556	1.27949193030319	4.42139122168206	9.8067430884366e-06	0.00019603797846709	CCNO	cyclin O
ENSCAFG00000012123	122.642234518003	1.14460620600446	0.25892762198728	4.42056431530773	9.84434796422974e-06	0.000196358620784872	NA	NA
ENSCAFG00000023337	16.9929718697475	-6.01386392216299	1.36140931515911	-4.4173812057839	9.99039452124531e-06	0.00019905369215142	LOC487079	homeobox protein Mohawk
ENSCAFG00000019134	2331.1091460113	-1.99004091759759	0.451020484942688	-4.41230716571658	1.02274873641637e-05	0.000203332720948456	ROGDI	rogdi atypical leucine zipper
ENSCAFG00000013464	205.090336605114	1.90052897816806	0.430936895703239	4.41022571313283	1.0326292812201e-05	0.000204849802181909	HOXD3	homeobox D3
ENSCAFG00000016236	62.3155212404741	1.44537029541266	0.327718210454995	4.41040579773077	1.03177083989255e-05	0.000204849802181909	DCP2	decapping mRNA 2
ENSCAFG00000025183	153.902708617274	-1.2138548552288	0.27528356669547	-4.40947082239608	1.03623518131164e-05	0.000205341445994192	EPS8L2	EPS8 like 2
ENSCAFG00000006798	699.2578827959	-2.2343496680923	0.507229460180767	-4.40500768093403	1.05780129721419e-05	0.000209387167647474	RASL11A	RAS like family 11 member A
ENSCAFG00000005051	102.20553946952	-2.72991030391858	0.619951540649342	-4.40342530814465	1.06554980322705e-05	0.000210691937747751	SCN5A	sodium voltage-gated channel alpha subunit 5
ENSCAFG00000015655	88.4368641244869	-1.77088483079454	0.402493144018617	-4.39978880910486	1.08356279574087e-05	0.000213789404910476	NRIP2	nuclear receptor interacting protein 2
ENSCAFG00000009649	319.192950532901	-1.9413910932626	0.441528237677121	-4.3969805951172	1.09767154100045e-05	0.000216104826304424	PLEKHA6	pleckstrin homology domain containing A6
ENSCAFG00000020004	4979.73981316237	-2.45574846240056	0.55872615692428	-4.39526310334056	1.10638664546104e-05	0.000217350670986958	VCAM1	vascular cell adhesion molecule 1
ENSCAFG00000005542	4354.9317171294	-1.14144899912056	0.259846247854652	-4.3927861515978	1.11907191253531e-05	0.00021960580387048	NA	NA
ENSCAFG00000031860	64.7244112925694	1.87024901149255	0.425915113039406	4.39113089494787	1.12762628402368e-05	0.000220808626433928	H2AC6	H2A clustered histone 6
ENSCAFG00000008786	279.746611732192	-1.52378707115844	0.347115590841575	-4.38985488224267	1.13426329422868e-05	0.000221394092724529	NNAT	neuronatin
ENSCAFG00000015752	1634.63692704211	1.10705803534354	0.252166676564845	4.39018370874576	1.13254938908992e-05	0.000221394092724529	RCC2	regulator of chromosome condensation 2
ENSCAFG00000009286	406.02843275808	1.08915340238283	0.248264001779379	4.38707744407789	1.14883892964856e-05	0.000223759419762886	SLC38A1	solute carrier family 38 member 1
ENSCAFG00000016530	4075.84211253422	-1.46012379918874	0.333450484067625	-4.3788324472566	1.19316820202628e-05	0.000232145150930561	PLXDC1	plexin domain containing 1
ENSCAFG00000001022	799.727666184845	1.00104829508813	0.228675993248953	4.37758367577448	1.20002295743474e-05	0.000233229648642947	BAK1	BCL2 antagonist/killer 1
ENSCAFG00000015706	1078.03736315888	-6.64911327166621	1.51936024805793	-4.376258547086	1.20733794848568e-05	0.000234401187418685	CYTL1	cytokine like 1
ENSCAFG00000031239	197.098074956605	-5.58676706563874	1.27833944168029	-4.37033144991234	1.24058082984791e-05	0.000240342739280429	LOC607460	pancreatic alpha-amylase
ENSCAFG00000044821	301.235393385995	-2.50306155239581	0.572714427407751	-4.37052295631053	1.23949321932282e-05	0.000240342739280429	SCIN	scinderin
ENSCAFG00000005246	185.377038902744	-3.57561837808787	0.818358434224614	-4.36925707434754	1.24669937078298e-05	0.000241271437208596	CCK	cholecystokinin
ENSCAFG00000009481	1132.55313159225	-1.9400300674345	0.444048280398837	-4.36896200947336	1.24838479121796e-05	0.000241341140476329	SEMA3G	semaphorin 3G
ENSCAFG00000030588	184.211512759103	-5.55108309630586	1.27203736272195	-4.36393085532288	1.27745969397182e-05	0.00024643875515806	LOC607460	pancreatic alpha-amylase
ENSCAFG00000004173	413.25628903929	-1.24158739919065	0.284568038993382	-4.36305989802154	1.28255809213886e-05	0.000247044899462678	C5AR2	complement component 5a receptor 2
ENSCAFG00000042812	92.7211973896282	-2.25179056036023	0.516602510474695	-4.35884556250241	1.30750338198183e-05	0.000251170296300328	NA	NA
ENSCAFG00000028535	12.5410484696005	-5.81248159430193	1.3361247031383	-4.35025382035788	1.35980040128244e-05	0.000259573638446063	KCNU1	potassium calcium-activated channel subfamily U member 1
ENSCAFG00000003880	2913.45635897769	-1.14236071078749	0.262686683577167	-4.34875759681177	1.36910938687841e-05	0.00026080388121802	PPP1R15A	protein phosphatase 1 regulatory subunit 15A
ENSCAFG00000048026	1513.00592889172	1.07926256376178	0.248450241989921	4.34397871830434	1.39925076611906e-05	0.000265989099183655	STOML2	stomatin like 2
ENSCAFG00000011834	529.61036737272	-1.47873688559222	0.340454356005939	-4.34342184056657	1.40280400205644e-05	0.000266386482601146	NOSTRIN	nitric oxide synthase trafficking
ENSCAFG00000003775	91.416599479011	-3.55061226691278	0.817664231017625	-4.34238423575636	1.40944755235438e-05	0.000267369264332558	OSR1	odd-skipped related transcription factor 1
ENSCAFG00000017616	2857.94869735139	-1.05991319291645	0.244716144448442	-4.3311943938368	1.48302677105054e-05	0.000280742209226625	LARP6	La ribonucleoprotein 6, translational regulator
ENSCAFG00000015553	753.163728069689	-4.29754244712173	0.992691539461984	-4.32918210368842	1.4966414074941e-05	0.000282731708214471	NA	NA
ENSCAFG00000011869	43.1455332525641	-4.05390031426881	0.936825172894633	-4.32727517530612	1.50965310800674e-05	0.000284894225387676	TRIM67	tripartite motif containing 67
ENSCAFG00000006861	1926.53378383636	-2.20521692396571	0.510244396892893	-4.32188366475805	1.54702756743787e-05	0.000291645124540486	ANGPT4	angiopoietin 4
ENSCAFG00000047164	119.003512475351	-2.51476291088002	0.582059968423604	-4.32045329915192	1.55709008284975e-05	0.000293238547040092	NA	NA
ENSCAFG00000006675	10.7141369040099	-4.12906025663329	0.957126715318737	-4.31401630583287	1.60315114477558e-05	0.00030160108985029	TMC2	transmembrane channel like 2
ENSCAFG00000008936	39.3191930155709	-4.543979266844	1.0534172492616	-4.31356071872671	1.60645992712573e-05	0.000301911679389956	SPOCK3	SPARC (osteonectin), cwcv and kazal like domains proteoglycan 3
ENSCAFG00000014551	485.648207854797	1.13116145895773	0.262256721194398	4.31318386734215	1.60920179548976e-05	0.000302115194821278	GAL3ST4	galactose-3-O-sulfotransferase 4
ENSCAFG00000003709	522.203448151318	1.28706990582789	0.298498011847739	4.31182069810372	1.61915714271839e-05	0.000303358752325563	CD37	CD37 molecule
ENSCAFG00000017110	1265.17764684713	1.25800806641181	0.291745943685493	4.31199848237809	1.61785544731294e-05	0.000303358752325563	CORO1A	coronin 1A
ENSCAFG00000013325	532.129677130979	-2.36808711399924	0.550191730544391	-4.30411251666055	1.67656445723145e-05	0.000313469356577434	PHEX	phosphate regulating endopeptidase homolog X-linked
ENSCAFG00000014876	379.264285001619	1.00965792438029	0.234672451599558	4.30241350230216	1.6894763427951e-05	0.000314923898278982	BCS1L	BCS1 homolog, ubiquinol-cytochrome c reductase complex chaperone
ENSCAFG00000016556	72.2086413289285	2.19303070941068	0.509721908140795	4.3024062226592	1.68953186875276e-05	0.000314923898278982	AQP9	aquaporin 9
ENSCAFG00000011525	173.210026925225	2.50414108552305	0.582105440729227	4.30186854530344	1.69363784970143e-05	0.000315366450725078	ISG20	interferon stimulated exonuclease gene 20
ENSCAFG00000000376	65.1308304347604	-1.1238649679183	0.261401153839407	-4.29938793846623	1.71270448916956e-05	0.000318591026070142	NA	NA
ENSCAFG00000048330	17.4722495780178	-3.58342238912885	0.833850864359544	-4.29743799795803	1.72783568742398e-05	0.000321077711262022	NA	NA
ENSCAFG00000001715	392.646948375143	-1.24898272208903	0.290720861030659	-4.2961578940746	1.73783823925701e-05	0.000322368447438382	MOB3B	MOB kinase activator 3B
ENSCAFG00000002427	244.42292353921	-1.94970018905841	0.454086620787695	-4.29367459819958	1.75739991776425e-05	0.000325574871845419	TMOD1	tropomodulin 1
ENSCAFG00000029141	22.602571040041	-2.6607753029207	0.619914604822149	-4.29216424685472	1.76939983181417e-05	0.000327464840824877	FGF16	fibroblast growth factor 16
ENSCAFG00000003672	1370.01626372788	-1.75887936850178	0.409810892010304	-4.29192928444067	1.77127363792419e-05	0.000327478824570939	NA	NA
ENSCAFG00000002951	289.252851379384	-2.25327938123104	0.525666268260568	-4.28652077807303	1.81493233900089e-05	0.000334870646662059	SNAP91	synaptosome associated protein 91
ENSCAFG00000005143	2560.35209760278	1.03319469078382	0.241095812704978	4.28541117820288	1.82401513698804e-05	0.000336205867000902	MCM6	minichromosome maintenance complex component 6
ENSCAFG00000014796	792.1793873987	-1.30835621521893	0.305596477277719	-4.28131968952616	1.85788228216538e-05	0.000342102065121474	GULP1	GULP PTB domain containing engulfment adaptor 1
ENSCAFG00000007100	483.735617783476	1.04321529733299	0.243831540676806	4.27842638584545	1.88219215444738e-05	0.000344835023386732	PDE4D	phosphodiesterase 4D
ENSCAFG00000011175	443.120746551598	1.20880513418629	0.2825013427594	4.27893588886693	1.87788938589079e-05	0.000344835023386732	NKAIN1	sodium/potassium transporting ATPase interacting 1
ENSCAFG00000013149	297.819369452037	-1.05364222231076	0.246290993160848	-4.27803797771299	1.88547857934302e-05	0.000345089953853425	WHAMM	WASP homolog associated with actin, golgi membranes and microtubules
ENSCAFG00000001867	840.657334197947	-1.30476540299713	0.305056463085752	-4.2771275514014	1.89320337400157e-05	0.000345462190821069	KLF9	Kruppel like factor 9
ENSCAFG00000017182	1376.07316288423	-1.02522329054661	0.239696972924821	-4.2771641128241	1.89289257713434e-05	0.000345462190821069	SHE	Src homology 2 domain containing E
ENSCAFG00000030812	1002.40114275235	1.2767000305865	0.298473700864516	4.27742888867123	1.89064325293697e-05	0.000345462190821069	MRPL51	mitochondrial ribosomal protein L51
ENSCAFG00000001711	6832.03141389767	1.4119010793042	0.330148987149278	4.27655735519733	1.89805672261114e-05	0.00034600111086558	HMOX1	heme oxygenase 1
ENSCAFG00000003648	34.0331962097269	-4.15805022284434	0.972645884332066	-4.27498875986068	1.91146937934062e-05	0.000348097688671721	PIP	prolactin induced protein
ENSCAFG00000019372	564.33860998353	1.2691073344906	0.296934475977716	4.27403160347687	1.9196980759758e-05	0.000348951045642348	CCNF	cyclin F
ENSCAFG00000009157	21.4013186809704	-4.6213925322165	1.0821228923487	-4.27067255012594	1.94884371459218e-05	0.000353489968988427	NKX6-1	NK6 homeobox 1
ENSCAFG00000015264	218.373880575489	1.26347659030701	0.296031973555341	4.26804096575335	1.97197119660388e-05	0.000357329029466201	ARMH4	armadillo like helical domain containing 4
ENSCAFG00000010784	257.737697687919	2.17056132815685	0.509056521359543	4.26389062330428	2.00897812779724e-05	0.000363672969038923	TNNI1	troponin I1, slow skeletal type
ENSCAFG00000003873	77.0476970494041	-2.73646704805356	0.64198430715056	-4.26251392374268	2.02139899216359e-05	0.000365558064014808	METTL24	methyltransferase like 24
ENSCAFG00000024178	49.6146195526796	-3.35984645305086	0.788487585193019	-4.26112790631749	2.03397777135816e-05	0.000367467948355193	BEX3	brain expressed X-linked 3
ENSCAFG00000002928	6416.9595662978	-1.70365375252726	0.39999607260518	-4.25917619998451	2.05181687905002e-05	0.000369956803805743	SVEP1	sushi, von Willebrand factor type A, EGF and pentraxin domain containing 1
ENSCAFG00000013182	169.294052060622	-1.74045528687127	0.408750490706009	-4.25798947388439	2.06273659073648e-05	0.000371557824469852	EGLN3	egl-9 family hypoxia inducible factor 3
ENSCAFG00000000196	43.8171520103119	-3.51709904334439	0.826464779446227	-4.25559458892007	2.08494196186847e-05	0.00037518654216983	EYA4	EYA transcriptional coactivator and phosphatase 4
ENSCAFG00000001562	495.842322383386	1.29974809223975	0.305562847084508	4.25361952423583	2.10342581298705e-05	0.000377825766029423	BNC2	basonuclin 2
ENSCAFG00000004502	96.0646952807992	1.10324140817593	0.259464503330822	4.25199360225887	2.11875914754255e-05	0.000380145052570418	KLC3	kinesin light chain 3
ENSCAFG00000012806	603.819097253161	-2.88329773348587	0.678194690052399	-4.25143071123589	2.12409227041523e-05	0.000380352451686645	MPZL2	myelin protein zero like 2
ENSCAFG00000032529	2151.89298771645	1.07087782717947	0.251883530015319	4.25148014685335	2.12362338020524e-05	0.000380352451686645	NA	NA
ENSCAFG00000009824	76.1899661315824	2.01124616470507	0.473143814361484	4.25081360816114	2.12995371074693e-05	0.000381027377469669	SNX20	sorting nexin 20
ENSCAFG00000042448	46.4329472267873	-4.73062768719214	1.11304100617402	-4.25018275243359	2.1359616927648e-05	0.000381727167683412	NA	NA
ENSCAFG00000003945	1710.8910734143	-1.46586594455416	0.344962016193188	-4.24935464121718	2.14387273707626e-05	0.000382016305429509	DENND2A	DENN domain containing 2A
ENSCAFG00000000469	218.545841819707	1.00311876172318	0.236134487786453	4.24808240052741	2.15608096807216e-05	0.000383441313569942	POP1	POP1 homolog, ribonuclease P/MRP subunit
ENSCAFG00000007960	129.666966773758	2.33552328963204	0.550118260880562	4.24549311614128	2.18113205652182e-05	0.000387140310734102	MAB21L2	mab-21 like 2
ENSCAFG00000019409	760.216872824066	1.01876103855251	0.240005913175995	4.24473307791152	2.18853779651349e-05	0.000388076551239602	LSM7	LSM7 homolog, U6 small nuclear RNA and mRNA degradation associated
ENSCAFG00000042712	45.7356038716598	-1.67789171229709	0.395331552903008	-4.2442645925324	2.19311459027636e-05	0.000388132262424905	NA	NA
ENSCAFG00000050011	165.76235036239	-1.04259296089964	0.245641991212977	-4.24435967055685	2.19218500434835e-05	0.000388132262424905	NA	NA
ENSCAFG00000020053	1636.92565101624	-1.47165989577071	0.3470942195193	-4.23994354561378	2.23576008279986e-05	0.000394911996778548	PALMD	palmdelphin
ENSCAFG00000009189	263.772460717856	-2.86467551276692	0.675734105597882	-4.23935315538394	2.24164771395932e-05	0.000395568280222028	TBX5	T-box transcription factor 5
ENSCAFG00000008380	115.15276685113	1.88768268569014	0.44563065126302	4.23598035803869	2.27556669778467e-05	0.000400777032237492	NA	NA
ENSCAFG00000032511	482.065620483286	1.00596801148719	0.237556447795512	4.23464831547372	2.28909663939061e-05	0.000402381649613344	C15H1orf109	chromosome 15 C1orf109 homolog
ENSCAFG00000042246	1867.76395119862	-1.23436920863986	0.291809571616956	-4.23005044625526	2.33638912195299e-05	0.000409868556526293	NA	NA
ENSCAFG00000004621	26.1114014869254	2.44020560516919	0.577953598264545	4.22214795875747	2.4198516971834e-05	0.000423322951560105	DDIAS	DNA damage induced apoptosis suppressor
ENSCAFG00000020133	866.570792375494	-1.09473360781676	0.259357369897763	-4.22094659676836	2.43278570773489e-05	0.000425177164333591	BCAR3	BCAR3 adaptor protein, NSP family member
ENSCAFG00000032756	1473.78964218907	-1.04719471950017	0.248165071689098	-4.2197506376405	2.44572686049042e-05	0.000427029068613529	NA	NA
ENSCAFG00000030537	1996.23329106096	1.19641196718053	0.283627800928612	4.21824645984428	2.46209616251623e-05	0.000428839032207803	HSPB8	heat shock protein family B (small) member 8
ENSCAFG00000003018	281.381983732764	1.30180947517111	0.308732624280303	4.21662426575684	2.47986657832016e-05	0.00043133572357009	MFSD2A	major facilitator superfamily domain containing 2A
ENSCAFG00000003935	344.690393721272	-1.33303659310999	0.316294891301694	-4.21453722386709	2.50290870989302e-05	0.000434928153777307	AGBL4	AGBL carboxypeptidase 4
ENSCAFG00000016229	672.946383544868	-1.20294036809859	0.285495325507765	-4.2135203648575	2.51420906293957e-05	0.000436475321689157	PEX26	peroxisomal biogenesis factor 26
ENSCAFG00000009135	349.335169189561	12.7466770264966	3.0256095616503	4.21292859067512	2.52080777139408e-05	0.000437204098331977	LOC403585	serum amyloid A1
ENSCAFG00000003825	302.717792653501	-1.85788563466244	0.44124648307217	-4.21053924719569	2.54761858839351e-05	0.000441433702314312	MATN3	matrilin 3
ENSCAFG00000016467	290.966599654188	1.5293795819644	0.363402628675546	4.20849895208069	2.57072721395867e-05	0.000445014384918264	LOC476070	mitotic arrest deficient 2 like 1
ENSCAFG00000018588	96.1313734228559	-2.15664877783495	0.512634343348615	-4.20699238320116	2.58791860418922e-05	0.000447400043851476	L3MBTL4	L3MBTL histone methyl-lysine binding protein 4
ENSCAFG00000007126	75.8224210063529	-2.79300415794333	0.664018009626908	-4.20621747821665	2.59680353923243e-05	0.000448250135099164	HPN	hepsin
ENSCAFG00000018593	17.0676472862165	-2.7258390679227	0.64846233257902	-4.20354264384437	2.62769619205395e-05	0.000453153175695971	PLCXD3	phosphatidylinositol specific phospholipase C X domain containing 3
ENSCAFG00000017195	140.078608377298	-1.39017271382003	0.330900499993753	-4.201180457105	2.65526829392456e-05	0.000457042447076183	SLC16A2	solute carrier family 16 member 2
ENSCAFG00000000795	227.878816536912	1.46752653903669	0.349394336333265	4.20020128098732	2.66677798210902e-05	0.000458590121172685	PDE10A	phosphodiesterase 10A
ENSCAFG00000010848	83.7565840673435	2.52231971652339	0.600992390085693	4.1969245503487	2.70564019710006e-05	0.000464395981426854	NA	NA
ENSCAFG00000008655	97.7144335322863	-1.71767485211973	0.410326898329352	-4.18611321634837	2.83771844812578e-05	0.000486149488794155	NA	NA
ENSCAFG00000004152	1362.67452513791	1.05363650567251	0.251789735481813	4.18458879452064	2.85682763869797e-05	0.00048850411388102	DNAJC1	DnaJ heat shock protein family (Hsp40) member C1
ENSCAFG00000007683	119.754631915684	-2.36808732845743	0.565902496842139	-4.18462074592687	2.85642586388496e-05	0.00048850411388102	AADAT	aminoadipate aminotransferase
ENSCAFG00000018897	390.946663418925	-1.21849670727907	0.291276695304975	-4.18329625033432	2.87312592975709e-05	0.000490830171733643	NA	NA
ENSCAFG00000028789	14.5712815846024	-4.08320537226015	0.976798328634768	-4.18019283260556	2.9126200189817e-05	0.000497110807550851	GADL1	glutamate decarboxylase like 1
ENSCAFG00000003265	24.582264496703	-2.33507534176671	0.558699465415155	-4.17948375882476	2.92171583630948e-05	0.000498196321114531	COLEC11	collectin subfamily member 11
ENSCAFG00000003928	1209.92423536305	-1.35861462447778	0.325104023441486	-4.1790151044449	2.92774242811741e-05	0.000498756944419515	DBP	D-box binding PAR bZIP transcription factor
ENSCAFG00000031664	60.2409079595038	-2.63625050316334	0.631064890499712	-4.17746343181255	2.94778036937425e-05	0.000500765189427933	KCNT2	potassium sodium-activated channel subfamily T member 2
ENSCAFG00000006707	96.0183733926882	-1.74262946106336	0.417322357984591	-4.17573951580064	2.97019546552394e-05	0.000504102792382633	ZNF215	zinc finger protein 215
ENSCAFG00000008339	2590.0695812765	1.00445353842736	0.240925265849028	4.1691498601761	3.05737918013071e-05	0.000517934253482423	ALDH18A1	aldehyde dehydrogenase 18 family member A1
ENSCAFG00000014610	92.2666796021368	-1.00789293205726	0.242030728894111	-4.16431804615279	3.12284551777738e-05	0.000528287095376636	RND2	Rho family GTPase 2
ENSCAFG00000002645	72.2782509623435	-2.27127154239895	0.545656253736818	-4.16245855672798	3.14839296346373e-05	0.000531514660325927	KCNQ5	potassium voltage-gated channel subfamily Q member 5
ENSCAFG00000046491	236.725665749909	-1.77262339656017	0.425872382360488	-4.16233470396702	3.15010160637807e-05	0.000531514660325927	GPHA2	glycoprotein hormone subunit alpha 2
ENSCAFG00000003483	148.249085709771	1.56842126025756	0.376907738888361	4.16128696344472	3.16459127828095e-05	0.000532339997709257	KCNF1	potassium voltage-gated channel modifier subfamily F member 1
ENSCAFG00000007728	87.5663225680359	1.59027654278801	0.38255450773434	4.1569933450957	3.22463380174808e-05	0.000541129432178836	SLC4A8	solute carrier family 4 member 8
ENSCAFG00000009755	212.154350299219	2.17022894718884	0.52305845137784	4.1491136248196	3.33765121734977e-05	0.000556715447971943	SALL1	spalt like transcription factor 1
ENSCAFG00000047343	38.6372734695293	2.25665681508687	0.544023725134438	4.14808529633375	3.35267494416684e-05	0.000558605337678155	LAMP3	lysosomal associated membrane protein 3
ENSCAFG00000012226	46454.1915768624	1.41090088808469	0.340575616074222	4.14269495963331	3.43248359458199e-05	0.000571379878801943	COL6A3	collagen type VI alpha 3 chain
ENSCAFG00000044628	328.437002438158	1.28303608197653	0.309893013427692	4.14025494729621	3.46920037268026e-05	0.00057696445650119	FAM72A	family with sequence similarity 72 member A
ENSCAFG00000018020	153.137689444825	-3.13870020286521	0.75858990258117	-4.13754545398707	3.51040923168594e-05	0.000582885642471023	COL4A5	collagen type IV alpha 5 chain
ENSCAFG00000013088	141.186410871856	-1.15449685657269	0.279132915380303	-4.13601117231106	3.53394992595764e-05	0.000586127159395397	ING5	inhibitor of growth family member 5
ENSCAFG00000014854	632.61796185244	-1.32625329331946	0.320871758869965	-4.13328146419059	3.57620327884076e-05	0.000592595431400993	CNTNAP1	contactin associated protein 1
ENSCAFG00000001201	248.057485442835	-1.06171828374461	0.257326117044598	-4.1259639555382	3.69185091956678e-05	0.000608988198335423	CDC14B	cell division cycle 14B
ENSCAFG00000004778	1745.22092285994	-1.0967007517326	0.265847881316063	-4.12529430854763	3.7026096973449e-05	0.00061021018279048	NAA16	N-alpha-acetyltransferase 16, NatA auxiliary subunit
ENSCAFG00000010440	264.563642839252	1.43740894550954	0.348575463167154	4.12366645790053	3.72888756859393e-05	0.000612852268783625	GMNN	geminin DNA replication inhibitor
ENSCAFG00000029101	150.543194816372	-1.31172090838307	0.318257270803904	-4.12157404941518	3.76292476505791e-05	0.000616801286196846	NA	NA
ENSCAFG00000015022	89.5413176206356	-1.22000348973713	0.296576089568608	-4.1136272701947	3.89490144153267e-05	0.000636143947549341	NA	NA
ENSCAFG00000042637	35.9762264640539	3.25265340965761	0.790678910309824	4.1137475241158	3.89287197623434e-05	0.000636143947549341	NA	NA
ENSCAFG00000000094	1962.99924914396	1.12017254352896	0.272589860941567	4.10936980436365	3.96740314959158e-05	0.000646246679402614	LMAN1	lectin, mannose binding 1
ENSCAFG00000001269	207.792476015298	2.78685724680092	0.679565910130538	4.1009373855519	4.11479898396502e-05	0.000668462125753675	ADGRB1	adhesion G protein-coupled receptor B1
ENSCAFG00000014530	943.342498623472	-2.0932099032242	0.510525622062255	-4.10010744371406	4.12958368414147e-05	0.000669669176063227	ABLIM2	actin binding LIM protein family member 2
ENSCAFG00000004165	3052.97653431157	-2.32661364146428	0.567819842450294	-4.09745040156456	4.17725633908807e-05	0.000675595161555354	NDNF	neuron derived neurotrophic factor
ENSCAFG00000004143	336.055104550387	-1.22936815406522	0.300485048233097	-4.0912789547903	4.29000728471567e-05	0.000691374536831478	GATA2	GATA binding protein 2
ENSCAFG00000020022	142.688467580815	1.49938657641325	0.366675691643833	4.08913546925183	4.32983937457612e-05	0.000696560996911711	SASS6	SAS-6 centriolar assembly protein
ENSCAFG00000016392	2486.15394633853	1.06098874747261	0.259723032514654	4.08507761980157	4.40620846777223e-05	0.000708221203941749	TTYH3	tweety family member 3
ENSCAFG00000013662	415.025575709508	-1.03259643315351	0.252966434482297	-4.08195037917482	4.46593332092527e-05	0.000716556050285199	CDC42EP2	CDC42 effector protein 2
ENSCAFG00000001652	371.188327946664	-1.13623983486801	0.278755935680785	-4.07610992064818	4.57953771271507e-05	0.000734136983153646	HACD4	3-hydroxyacyl-CoA dehydratase 4
ENSCAFG00000006058	445.524973648683	-1.33076200667136	0.326576446286974	-4.07488666681727	4.60367616977675e-05	0.000737357491009712	NA	NA
ENSCAFG00000002049	2253.49462392394	-1.01234271381183	0.248524688021086	-4.07340905192459	4.63299483554683e-05	0.000741401308876479	RUSC2	RUN and SH3 domain containing 2
ENSCAFG00000004971	344.721647472978	-1.21889731980021	0.299299663704742	-4.07249812683601	4.65115743610932e-05	0.000743002000605147	ACTR3B	actin related protein 3B
ENSCAFG00000043492	553.764666123331	-1.27972625446617	0.314337789704182	-4.07118169174154	4.67752468086993e-05	0.00074655917583981	NA	NA
ENSCAFG00000007175	101.802307914601	-1.29637181822768	0.318540961954564	-4.06971778534591	4.70701209231397e-05	0.000749950981742167	ZNF772	zinc finger protein 772
ENSCAFG00000018731	98.2597307516024	1.52173248974187	0.374071983537521	4.06802047924349	4.74142151080456e-05	0.000754113774089623	LMBRD2	LMBR1 domain containing 2
ENSCAFG00000005853	35.6806498965046	2.54599293516849	0.625983101156702	4.06719115973572	4.75832087875432e-05	0.000756141200026134	PPP1R27	protein phosphatase 1 regulatory subunit 27
ENSCAFG00000035513	15.6948866888883	6.10523628898058	1.50158426887521	4.06586324559315	4.7854992887005e-05	0.000759135257373909	LOC111093651	uncharacterized LOC111093651
ENSCAFG00000001446	226.421151161482	-1.33442923814993	0.328601256616092	-4.06093772096847	4.88760093403732e-05	0.000771969649694307	FRMD3	FERM domain containing 3
ENSCAFG00000006740	3733.73455753625	-1.91583241425086	0.472130659660328	-4.05784368172404	4.95278996965634e-05	0.000781588025454173	OLFML1	olfactomedin like 1
ENSCAFG00000014827	556.313119816471	-1.26697330990589	0.312316895464889	-4.05669154728237	4.97727448712992e-05	0.000784771824113619	EZH1	enhancer of zeste 1 polycomb repressive complex 2 subunit
ENSCAFG00000042390	2462.42290394935	1.00928420529419	0.248835483348775	4.05603007943827	4.99138343169792e-05	0.000786315602721893	TUBB2A	tubulin beta 2A class IIa
ENSCAFG00000010090	13664.4365745202	-2.13570953162369	0.526672875364741	-4.0550968761105	5.01135290831993e-05	0.000788779151369181	IGF2	insulin like growth factor 2
ENSCAFG00000028843	197.037923898014	-1.97914494557028	0.488145676096358	-4.05441457844565	5.0260011916572e-05	0.000789719652297405	MAP1LC3C	microtubule associated protein 1 light chain 3 gamma
ENSCAFG00000044731	54.396952080892	1.7106364636469	0.421958112883183	4.05404330765999	5.03398906402572e-05	0.000790292886594589	NA	NA
ENSCAFG00000030902	112.21903108649	1.65937737274123	0.409541672130718	4.05179127219949	5.08269995061512e-05	0.000796991006669145	TRIM59	tripartite motif containing 59
ENSCAFG00000031321	15.9614890198329	-4.73701113951753	1.16915123877863	-4.0516666983701	5.0854074446738e-05	0.000796991006669145	WNT6	Wnt family member 6
ENSCAFG00000014535	63.8335971278917	3.30189182325375	0.81548330964908	4.04899988042015	5.1436971083605e-05	0.000803360789368379	GPC2	glypican 2
ENSCAFG00000017453	2514.00224785643	1.05279905691051	0.260093101903847	4.04777769654082	5.17062192740559e-05	0.000806183184246431	INTS3	integrator complex subunit 3
ENSCAFG00000009386	48.7791442424454	-4.73696975717964	1.17102095180448	-4.04516225766947	5.2286896969156e-05	0.000814539504452781	HPSE2	heparanase 2 (inactive)
ENSCAFG00000009329	3533.71514357103	-1.12188985161604	0.277462654159273	-4.04339047002714	5.26837732371798e-05	0.000820020678993403	PDLIM2	PDZ and LIM domain 2
ENSCAFG00000018963	255.575556984953	-1.16556021652051	0.288293857620676	-4.04295889666196	5.2780876094855e-05	0.000820130148944884	ATF7IP2	activating transcription factor 7 interacting protein 2
ENSCAFG00000031795	245.777424819212	-3.59618816055979	0.889490349972847	-4.04297602629368	5.27770187434169e-05	0.000820130148944884	NA	NA
ENSCAFG00000012836	5819.41187451949	1.68959857368371	0.417987335981769	4.04222431695253	5.29465446825872e-05	0.000822003005298036	ADAMTS4	ADAM metallopeptidase with thrombospondin type 1 motif 4
ENSCAFG00000007539	722.926339972499	-1.74244321562776	0.431234661211845	-4.04059175283172	5.33165003996714e-05	0.00082493355036399	ADM	adrenomedullin
ENSCAFG00000014581	290.459222459539	1.10426923459065	0.27343226983539	4.03854759079986	5.37831824758389e-05	0.000831447823486845	ARL4D	ADP ribosylation factor like GTPase 4D
ENSCAFG00000028627	110.544606126331	-1.26758241011636	0.314020603770234	-4.03662178499549	5.42263824130705e-05	0.0008368785170546	NA	NA
ENSCAFG00000004453	2518.42438151854	1.14273380500973	0.283156033136699	4.03570353896735	5.44389213715901e-05	0.000839235378539359	ABHD5	abhydrolase domain containing 5, lysophosphatidic acid acyltransferase
ENSCAFG00000019408	845.102547695386	1.07509818765659	0.266405925303311	4.03556409803031	5.44712655775917e-05	0.000839235378539359	ARHGAP4	Rho GTPase activating protein 4
ENSCAFG00000016010	11649.1683658295	1.2193496282342	0.302193479085023	4.03499649273085	5.46031132002801e-05	0.000839571609636418	FSCN1	fascin actin-bundling protein 1
ENSCAFG00000004096	92.7829434075777	-1.12081919697986	0.27793053660322	-4.03273138201421	5.51322870291194e-05	0.000845129696201425	TTC26	tetratricopeptide repeat domain 26
ENSCAFG00000009443	580.689641862484	-1.40091941895319	0.347371443177429	-4.03291475585582	5.5089267253227e-05	0.000845129696201425	IRX5	iroquois homeobox 5
ENSCAFG00000002246	266.756783773546	-1.72734246612822	0.428541462223019	-4.03074759013466	5.55997266414599e-05	0.000851578319484968	GLCCI1	glucocorticoid induced 1
ENSCAFG00000007923	323.988615330679	1.61747658430413	0.401779938762082	4.02577736779917	5.67873983868321e-05	0.000868308406400168	MSC	musculin
ENSCAFG00000005758	29.3526634538298	-3.04231615669624	0.755967659337137	-4.02439987890999	5.7120788525004e-05	0.000872673389118161	LOC475575	A disintegrin and metallopeptidase domain 3-like
ENSCAFG00000002187	900.731964212194	-1.57764222530628	0.392237193210108	-4.02216376370303	5.76659402444303e-05	0.000879526329808475	DLX6	distal-less homeobox 6
ENSCAFG00000030172	101.887163612551	-1.33192329109337	0.331356899647735	-4.01960331144256	5.82962144957965e-05	0.000888395282161464	LOC106558999	zinc finger protein 677-like
ENSCAFG00000013645	77.7168884606081	-1.32475092747308	0.3296162086891	-4.01907094539338	5.84280770263156e-05	0.000889660293249359	LOC609323	putative serine protease 46
ENSCAFG00000011251	40.9789178736824	-3.98617758452593	0.99215976376021	-4.01767712229996	5.87746543298861e-05	0.000894189832916923	NLGN4X	neuroligin 4 X-linked
ENSCAFG00000012675	813.328854858999	-1.66585585667	0.414704278346468	-4.01697292179428	5.89504948058715e-05	0.000896089240992604	SELENBP1	selenium binding protein 1
ENSCAFG00000008485	34.7347167788327	2.30393891455064	0.573802333663464	4.01521356638801	5.93919895782789e-05	0.000899823229792045	MED12L	mediator complex subunit 12L
ENSCAFG00000009427	4098.9787764929	-1.3657482608121	0.34013381381514	-4.01532633728198	5.93635970558749e-05	0.000899823229792045	PTPN13	protein tyrosine phosphatase non-receptor type 13
ENSCAFG00000008597	750.574684351858	-1.15994601628479	0.289055383317423	-4.01288501522565	5.99811349831409e-05	0.000907993723339966	ANGPT2	angiopoietin 2
ENSCAFG00000000882	301.04075004638	1.14339580090251	0.285330048958357	4.00727440056403	6.14234858856075e-05	0.000928284731504396	DSCC1	DNA replication and sister chromatid cohesion 1
ENSCAFG00000028906	54.4065888250109	-1.4889655440578	0.371627829420717	-4.00660398974628	6.15980119395467e-05	0.000930150410805212	NA	NA
ENSCAFG00000008109	236.998212245462	-8.77312209747063	2.19073008238945	-4.0046567890745	6.21075868973433e-05	0.000935518002471066	NA	NA
ENSCAFG00000049304	1014.0904193157	1.0250649333632	0.256411605521607	3.99773220591148	6.39522433721644e-05	0.000959336329530878	NA	NA
ENSCAFG00000024052	126.314232646877	1.06822190536645	0.26740086186624	3.99483344186377	6.47397491425356e-05	0.000969552279304865	GGN	gametogenetin
ENSCAFG00000019953	158.231383207786	1.28580732202929	0.321930474960122	3.9940528220839	6.49533831985225e-05	0.000971952392299337	NCS1	neuronal calcium sensor 1
ENSCAFG00000001873	451.216397244648	-1.000429708558	0.250560977933094	-3.9927594344924	6.53088169258106e-05	0.00097566764974236	TCP11L2	t-complex 11 like 2
ENSCAFG00000030830	2913.28333532341	-2.00756452107855	0.503140518401623	-3.99006728270699	6.60545548339221e-05	0.000985999588590619	AOC2	amine oxidase copper containing 2
ENSCAFG00000008621	34.4767362365921	-1.75664836766053	0.44063837056695	-3.98659872811422	6.70272439886577e-05	0.000999699541586769	TLL2	tolloid like 2
ENSCAFG00000018016	88.8653870796231	-4.2901995438019	1.07788934270446	-3.98018551054384	6.88615094772351e-05	0.00102537771798032	COL4A6	collagen type IV alpha 6 chain
ENSCAFG00000012444	639.205047143658	1.04788405534899	0.263298306673564	3.97983590774911	6.89628533097062e-05	0.00102604781178355	ALG3	ALG3 alpha-1,3- mannosyltransferase
ENSCAFG00000008531	23.8340165126986	2.0274649164437	0.509633096263856	3.97828345785848	6.94145888735703e-05	0.00103192577794007	NA	NA
ENSCAFG00000015473	28.4157417348332	3.42705621541681	0.861782708363723	3.97670570801287	6.98765537427658e-05	0.00103735657142551	AIPL1	aryl hydrocarbon receptor interacting protein like 1
ENSCAFG00000018722	466.514167106942	1.00950772320399	0.253871402994703	3.97645308331576	6.99507918132189e-05	0.00103735657142551	NDE1	nudE neurodevelopment protein 1
ENSCAFG00000009398	65.3432014692806	-3.08231322571838	0.775262404984547	-3.97583219036633	7.01335689744917e-05	0.00103845188604342	MSTN	myostatin
ENSCAFG00000043280	446.307714627906	-1.40994107997343	0.354629466941969	-3.97581479094672	7.01386974813798e-05	0.00103845188604342	SHC2	SHC adaptor protein 2
ENSCAFG00000038477	25.0714256236065	-4.28311450481562	1.07756298306693	-3.97481592456448	7.04337104931687e-05	0.00104197262533801	LOC102153906	uncharacterized LOC102153906
ENSCAFG00000009538	566.812709600064	1.14746339053742	0.288825472050382	3.97286078125846	7.10145586802099e-05	0.00104971276633547	NUSAP1	nucleolar and spindle associated protein 1
ENSCAFG00000029367	65.6966713059963	-3.5614591417936	0.896706799036692	-3.97170975576362	7.13586297291265e-05	0.00105394323276328	COL28A1	collagen type XXVIII alpha 1 chain
ENSCAFG00000017403	252.035007951161	-2.57008075936183	0.647201904855921	-3.97106488729198	7.15520860837577e-05	0.00105594411642732	NTN1	netrin 1
ENSCAFG00000000184	265.993316928884	-2.62452384485044	0.661065723425129	-3.97014056522579	7.18302420579166e-05	0.00105919071912285	MOXD1	monooxygenase DBH like 1
ENSCAFG00000013689	917.776309344928	1.0995478854291	0.277159235814332	3.96720636856456	7.27200215400398e-05	0.00107057745534815	RFC4	replication factor C subunit 4
ENSCAFG00000016503	83.8128242741985	-1.72735021795601	0.435393508856701	-3.96733112188985	7.26819795071394e-05	0.00107057745534815	RRAGB	Ras related GTP binding B
ENSCAFG00000017113	202.768762886268	-1.27426282332476	0.321697382142369	-3.96106059315345	7.46175929759474e-05	0.00109585563361692	DCST1	DC-STAMP domain containing 1
ENSCAFG00000004355	1202.28079617653	-1.72595837258646	0.435852467702093	-3.95996007934996	7.49622935191749e-05	0.00109914519104484	LIMS2	LIM zinc finger domain containing 2
ENSCAFG00000013184	136.99808767232	3.04297587807371	0.768427374488509	3.96000452235218	7.49483440488882e-05	0.00109914519104484	PDCD1	programmed cell death 1
ENSCAFG00000013881	55.9865728645551	-2.45422017638759	0.619881857247064	-3.95917407114791	7.52094065434295e-05	0.00110188133754014	RIMKLB	ribosomal modification protein rimK like family member B
ENSCAFG00000024189	22858.7698378202	-1.79471661041589	0.453354030665678	-3.95875295909608	7.5342116627822e-05	0.00110293833272449	SERPINF1	serpin family F member 1
ENSCAFG00000041364	13.5099665160428	-4.20773070472551	1.06301798029998	-3.95828742571043	7.54890834432783e-05	0.00110420216753859	NKAIN2	sodium/potassium transporting ATPase interacting 2
ENSCAFG00000005579	173.775148048466	1.30446185937544	0.329731393174926	3.95613486121234	7.61721702445299e-05	0.00111240689039546	LRFN1	leucine rich repeat and fibronectin type III domain containing 1
ENSCAFG00000012254	60.425356319309	2.33082973917932	0.589425581192494	3.95440885762662	7.67241116837368e-05	0.00111956954957735	LTB4R	leukotriene B4 receptor
ENSCAFG00000012434	2829.01897534972	-1.03753572326027	0.26256827890521	-3.95148921867606	7.76663717473961e-05	0.00113090428764544	CTSF	cathepsin F
ENSCAFG00000014943	2440.26660995863	-1.05149659972568	0.266105662782878	-3.9514251171108	7.76871815850007e-05	0.00113090428764544	CYP27A1	cytochrome P450 family 27 subfamily A member 1
ENSCAFG00000006188	4564.78607982967	-1.0634193038754	0.269326599715416	-3.94843771465228	7.86628763599595e-05	0.00114419300430609	ADGRA2	adhesion G protein-coupled receptor A2
ENSCAFG00000010370	226.189326986289	1.61615308491287	0.40954517164114	3.94621447601637	7.93964995521799e-05	0.00115302205210905	MS4A7	membrane spanning 4-domains A7
ENSCAFG00000019666	633.517248591288	-1.61046526889443	0.408196548372742	-3.94531819368507	7.96940797897086e-05	0.00115642142394453	PER3	period circadian regulator 3
ENSCAFG00000005548	97.60220345072	1.21913533911095	0.309145884003561	3.94355998961613	8.02808974133812e-05	0.00116308307302712	RAD18	RAD18 E3 ubiquitin protein ligase
ENSCAFG00000025345	930.404762352008	-2.0245553008848	0.513657658414674	-3.9414486822474	8.09909642124017e-05	0.00117243755903978	RELN	reelin
ENSCAFG00000010021	33.4423974655121	4.89669116682162	1.24275520283793	3.94018963319535	8.14172240311507e-05	0.001176737354628	NA	NA
ENSCAFG00000010387	2843.1025326858	1.25368913837168	0.318334660962024	3.93827406221795	8.20698233814892e-05	0.00118428966212385	FAP	fibroblast activation protein alpha
ENSCAFG00000000843	38.4595999873967	-3.363601442402	0.855294037292316	-3.93268431176074	8.40025257560092e-05	0.00120657275456255	UPK3A	uroplakin 3A
ENSCAFG00000012206	2535.3814808423	-1.61608547153628	0.410983652539519	-3.93223784340397	8.41587367331977e-05	0.00120678327137659	ACKR3	atypical chemokine receptor 3
ENSCAFG00000016594	812.357256318062	1.15479586159019	0.293671692309609	3.93226821593933	8.4148101251514e-05	0.00120678327137659	DCTPP1	dCTP pyrophosphatase 1
ENSCAFG00000009537	8176.44997842146	-1.66579203813664	0.423869790498796	-3.92996168983024	8.49593969250173e-05	0.00121634872437224	SPARCL1	SPARC like 1
ENSCAFG00000030496	37.9906610447558	-2.21227876989401	0.563088361792423	-3.9288305708395	8.53599516507102e-05	0.00122016489757542	FHAD1	forkhead associated phosphopeptide binding domain 1
ENSCAFG00000030331	41.5786126086283	-1.57699156776428	0.401415411708269	-3.92857753281872	8.5449802041147e-05	0.0012204912509579	LOC478183	pre-mRNA-splicing factor SYF2
ENSCAFG00000004521	1769.54352351959	-1.00262059575446	0.255265170822838	-3.92776105146873	8.57403333667952e-05	0.00122272295297001	FGD5	FYVE, RhoGEF and PH domain containing 5
ENSCAFG00000002952	18.4739763643384	-6.19392838296322	1.5784273254285	-3.92411375752238	8.70495973981738e-05	0.00123751773475265	NPFFR2	neuropeptide FF receptor 2
ENSCAFG00000011781	163.93538564421	-1.22318433297157	0.311760795316352	-3.92347065874774	8.72823997587763e-05	0.00123889304910918	GPER1	G protein-coupled estrogen receptor 1
ENSCAFG00000019698	1521.82966732977	-1.6696981049484	0.425795605161586	-3.92136058876128	8.80503852391258e-05	0.00124784868917488	PALM	paralemmin
ENSCAFG00000017474	87.4494960486668	2.1786113553913	0.555730756318501	3.9202641398215	8.8451967280035e-05	0.00125256514474084	MPO	myeloperoxidase
ENSCAFG00000006953	3485.28818458785	-1.08684369365138	0.277281467771961	-3.91964058176875	8.86811209376015e-05	0.00125483441600207	PDGFRL	platelet derived growth factor receptor like
ENSCAFG00000005057	18.3034426370847	-4.74666876426439	1.21208208800347	-3.91612813294112	8.99824366641753e-05	0.00127225943640629	ITIH2	inter-alpha-trypsin inhibitor heavy chain 2
ENSCAFG00000031380	62.086614903377	-2.56654605190187	0.655687498666508	-3.91428242435846	9.06734563495626e-05	0.00128103515405887	C1QTNF7	C1q and TNF related 7
ENSCAFG00000009017	271.748469101086	-1.33623423344517	0.341634053000199	-3.91130281571898	9.17995876592726e-05	0.00129493593405346	PPP1R16B	protein phosphatase 1 regulatory subunit 16B
ENSCAFG00000047714	51.7995767100668	-1.83818590843634	0.469955716838798	-3.91140237808164	9.17617460764809e-05	0.00129493593405346	NA	NA
ENSCAFG00000010022	120.292446823159	-2.17780608176357	0.556896000066558	-3.91061541383541	9.20612572787331e-05	0.00129762194760295	ABCD2	ATP binding cassette subfamily D member 2
ENSCAFG00000013756	1545.14978968059	-1.04628753090311	0.267607364606002	-3.90978601221815	9.23779189831591e-05	0.00130107833147897	CLEC14A	C-type lectin domain containing 14A
ENSCAFG00000010427	79.6238083238584	-2.27533178715125	0.582014780220784	-3.90940550734488	9.25235379646767e-05	0.00130183505801774	IRX2	iroquois homeobox 2
ENSCAFG00000025649	18.0487894702507	-3.18088066736366	0.813675930990997	-3.90927216378342	9.25746197426265e-05	0.00130183505801774	MIR145	microRNA mir-145
ENSCAFG00000013697	83.5041403119191	2.31053983885481	0.591133996417576	3.9086566715115	9.28107503639978e-05	0.00130414859172744	C17H1orf162	chromosome 17 C1orf162 homolog
ENSCAFG00000006306	92.7827875945276	1.241628383296	0.3176852047426	3.90836074441054	9.2924483746784e-05	0.00130473999499821	MORN2	MORN repeat containing 2
ENSCAFG00000001613	183.395731573836	1.21560666608365	0.311120452394477	3.90718982544534	9.33757940166113e-05	0.00130505021645319	MED20	mediator complex subunit 20
ENSCAFG00000011452	41.3265156448266	-5.02601880737057	1.28628276775976	-3.90739807245035	9.32953778004347e-05	0.00130505021645319	NA	NA
ENSCAFG00000018036	17225.8345376944	1.10305536793495	0.282281407184802	3.90764442807532	9.3200330095402e-05	0.00130505021645319	HSP90AA1	heat shock protein 90 alpha family class A member 1
ENSCAFG00000031608	342.850423833004	-1.12651317270739	0.288292183202716	-3.9075397750735	9.32406956192111e-05	0.00130505021645319	NUDT2	nudix hydrolase 2
ENSCAFG00000031934	183.262199929342	-1.10254081278942	0.282333192060539	-3.90510518704088	9.41844091154614e-05	0.00131533149877428	NA	NA
ENSCAFG00000001380	570.615979976078	-2.79647015518524	0.716229189427303	-3.90443477655706	9.44458583348611e-05	0.00131797205067905	NTRK2	neurotrophic receptor tyrosine kinase 2
ENSCAFG00000007173	47.2839784562936	7.94952549513191	2.03665971030002	3.90321733912087	9.49223924555029e-05	0.00132360772512034	NA	NA
ENSCAFG00000029836	245.294051469528	1.35017890056114	0.345940892658003	3.9029178949825	9.50399494707154e-05	0.00132423299143932	CENPW	centromere protein W
ENSCAFG00000003532	36.4684235035695	-3.32870687339411	0.853328583183601	-3.90085008165947	9.58555005810221e-05	0.0013325378023519	AASS	aminoadipate-semialdehyde synthase
ENSCAFG00000012663	2501.25160741162	1.3335757871061	0.341867704404055	3.90085337084062	9.5854198087563e-05	0.0013325378023519	GPC1	glypican 1
ENSCAFG00000007807	233.680654692825	-1.23837499146141	0.317652888749743	-3.8985163847732	9.67838530034711e-05	0.00134441704580184	STOX2	storkhead box 2
ENSCAFG00000001796	403.041692426153	1.04679039384874	0.268870954549236	3.89328179982733	9.88971574300136e-05	0.00136855329328114	TMEM33	transmembrane protein 33
ENSCAFG00000015590	634.235362182622	-1.60578086947948	0.412737150775092	-3.89056537911339	0.000100010925320024	0.00138097200979039	CPAMD8	C3 and PZP like alpha-2-macroglobulin domain containing 8
ENSCAFG00000017013	516.172454596503	-1.84824987412153	0.475754589419878	-3.88488080876999	0.000102380103296965	0.0014092547703258	SGCA	sarcoglycan alpha
ENSCAFG00000007297	13.2541968855995	2.83716511461224	0.730617163333178	3.88324454584217	0.000103071811555609	0.00141663453602958	PMCH	pro-melanin concentrating hormone
ENSCAFG00000014766	189.268621696655	-1.11554562679382	0.287260274334631	-3.88339678842718	0.000103007267408517	0.00141663453602958	LOC491550	probable low-specificity L-threonine aldolase 2
ENSCAFG00000000480	52.2155140670151	1.47573575685606	0.380199352797353	3.88147887680026	0.000103823171244521	0.00142524316724317	NIPAL2	NIPA like domain containing 2
ENSCAFG00000001911	2097.6986722794	1.0140027810866	0.261246316611702	3.8814050825212	0.000103854685790549	0.00142524316724317	ALDH1L2	aldehyde dehydrogenase 1 family member L2
ENSCAFG00000016476	18.7846048274647	-6.00437925441713	1.54723816772886	-3.88070781839021	0.000104152905029874	0.00142825945293602	PFKFB1	6-phosphofructo-2-kinase/fructose-2,6-biphosphatase 1
ENSCAFG00000011840	203.076049794902	-1.83552982193207	0.473198982174255	-3.87898091728384	0.000104894982263724	0.00143735328969502	SYT12	synaptotagmin 12
ENSCAFG00000024101	130.846818032146	2.71780395240208	0.700747343601518	3.87843632547192	0.000105130035108486	0.00143944635603573	CHST8	carbohydrate sulfotransferase 8
ENSCAFG00000029652	21.900585252884	3.00232668621195	0.774469544865567	3.87662330444911	0.000105916145257997	0.00144708734168409	NA	NA
ENSCAFG00000017596	168.406229114228	-1.08584631459636	0.280524516485991	-3.87077153967964	0.000108491433164399	0.00147754066706939	TMEM220	transmembrane protein 220
ENSCAFG00000000229	1974.99552719556	1.1050391807872	0.285608748176838	3.86906629380624	0.000109252936075534	0.00148386674089493	MARS1	methionyl-tRNA synthetase 1
ENSCAFG00000001998	90.4802869142525	1.06046292201544	0.274089813332123	3.86903442022651	0.000109267217590473	0.00148386674089493	CDK6	cyclin dependent kinase 6
ENSCAFG00000009187	4024.12519494719	1.21104058356675	0.313241267509364	3.86615912135698	0.000110562816371336	0.001500342361355	LOXL2	lysyl oxidase like 2
ENSCAFG00000012082	2724.72216785114	-1.07980425062621	0.279358512046876	-3.8652992626372	0.000110953071756824	0.00150451704375541	SEMA4B	semaphorin 4B
ENSCAFG00000015912	6479.01213395743	-1.00126896399048	0.259247438729995	-3.86221352425123	0.000112364290509032	0.00151912850368224	JUP	junction plakoglobin
ENSCAFG00000007793	434.696065253113	-2.51286381101466	0.650780393334179	-3.86130841794474	0.000112781428843797	0.0015228865202929	ENPP6	ectonucleotide pyrophosphatase/phosphodiesterase 6
ENSCAFG00000010864	59.7125852508256	-2.07662036005489	0.537942449400157	-3.86030208690625	0.00011324693358189	0.00152652842891177	SCN3A	sodium voltage-gated channel alpha subunit 3
ENSCAFG00000013320	1425.41199641142	-2.35301693541189	0.609781343586541	-3.858788006816	0.000113950726809093	0.00153487920556242	APOA1	apolipoprotein A1
ENSCAFG00000003402	2362.37253324242	-1.23005246542372	0.318804296101499	-3.85833089599303	0.000114164016094084	0.00153661559282289	CAV2	caveolin 2
ENSCAFG00000029297	120.064531889102	1.76239984807734	0.456879149272654	3.85747489436334	0.000114564442204398	0.00154086636409475	ANKRD22	ankyrin repeat domain 22
ENSCAFG00000013713	214.000579680417	1.03563235168162	0.268520120040092	3.85681472035317	0.000114874167139642	0.00154389185076016	GK	glycerol kinase
ENSCAFG00000029570	1621.12597084276	-1.18726096997502	0.307890192690914	-3.85611818161059	0.000115201808920268	0.0015471534972323	KANK3	KN motif and ankyrin repeat domains 3
ENSCAFG00000017544	136.149659169307	-1.93740057379761	0.502599775637643	-3.85475813501836	0.00011584409739203	0.00155463290906872	S100A14	S100 calcium binding protein A14
ENSCAFG00000015198	244.040217619202	-1.10363498050495	0.286366600279407	-3.85392353517533	0.000116239911656463	0.00155879604652124	PELI2	pellino E3 ubiquitin protein ligase family member 2
ENSCAFG00000000429	92.4614054453185	-2.42912988100373	0.630550638665773	-3.85239460885124	0.000116968325153214	0.00156740998481617	CCDC170	coiled-coil domain containing 170
ENSCAFG00000009817	40.8516113408947	2.31231184165859	0.600366082370133	3.85150312377744	0.000117395032345038	0.00157081626306795	NA	NA
ENSCAFG00000011368	453.155699963394	-1.74285200569904	0.452558899481532	-3.85110536483916	0.000117585891923331	0.00157221488826415	TLR5	toll like receptor 5
ENSCAFG00000042483	119.934031878085	-1.24419893861891	0.323307592252648	-3.84834432730126	0.000118918828085378	0.00158770584916629	NA	NA
ENSCAFG00000000701	4289.75666192992	1.53756407995632	0.399630619229774	3.84746314714257	0.000119347222750724	0.00159109244034658	LOC481722	complement C4-A
ENSCAFG00000006389	270.416096119813	-1.34474967710724	0.349505127481645	-3.84758211359248	0.00011928930115729	0.00159109244034658	SLC4A11	solute carrier family 4 member 11
ENSCAFG00000030693	65.8078914705846	-1.31893948968337	0.343016375971581	-3.84512105565667	0.000120492938948813	0.00160401820993921	KIAA0040	KIAA0040
ENSCAFG00000024978	14.5839703428471	-3.10359375686684	0.807534670238467	-3.84329474789031	0.000121393529070118	0.00161482655799555	LRRN4	leucine rich repeat neuronal 4
ENSCAFG00000019572	1036.73502793398	1.22719438426785	0.319664752275865	3.83900438046669	0.000123534226898985	0.00163732300295299	ICMT	isoprenylcysteine carboxyl methyltransferase
ENSCAFG00000020017	155.694244129031	1.41909373692713	0.369673391280577	3.83877706753866	0.000123648632560474	0.00163764745277003	CENPN	centromere protein N
ENSCAFG00000013651	30.1093179200034	-3.48240664315814	0.907555582949773	-3.83712767414144	0.000124481762103164	0.00164509243081329	UPK3B	uroplakin 3B
ENSCAFG00000017357	1292.92762557616	1.32569315132528	0.345480474374348	3.83724479285278	0.000124422429860096	0.00164509243081329	ADAM19	ADAM metallopeptidase domain 19
ENSCAFG00000042293	30.141522613098	2.89345024782577	0.754112827765374	3.8368930235543	0.000124600716154301	0.00164547037120085	NA	NA
ENSCAFG00000049322	92.4682209399871	-2.29766973150716	0.599207038743544	-3.83451725855068	0.000125811138904718	0.00165784851707222	NA	NA
ENSCAFG00000010171	391.179469627221	-1.12898302999028	0.29468423415952	-3.83116196633422	0.000127539510112186	0.00167768510878275	PHKG1	phosphorylase kinase catalytic subunit gamma 1
ENSCAFG00000018418	77.4454727826564	1.98249294927612	0.51752704736457	3.83070403638163	0.000127777126235884	0.00167768510878275	RHBDL3	rhomboid like 3
ENSCAFG00000028779	1077.72840953128	-1.0545255433356	0.275260630966167	-3.83100750599244	0.000127619611740951	0.00167768510878275	NA	NA
ENSCAFG00000017048	797.062562918461	-1.70085364633324	0.44410725770623	-3.82982627916954	0.000128233754122787	0.00168246750456057	FLVCR2	FLVCR heme transporter 2
ENSCAFG00000042165	23.7556615068891	3.95896851370903	1.03408271171014	3.82848341711639	0.000128935316631754	0.00169045432050458	NA	NA
ENSCAFG00000005698	3588.4945166395	-1.61548107002509	0.422204523922343	-3.826299763482	0.000130083869642245	0.00170183717676359	PDE2A	phosphodiesterase 2A
ENSCAFG00000016577	441.376635034961	1.47796052267303	0.386288270463343	3.8260559164798	0.000130212724484503	0.00170230001836847	NA	NA
ENSCAFG00000001029	491.899056096855	-1.36261153936621	0.356168112308818	-3.82575388496528	0.000130372492232897	0.00170316603734095	TPD52L1	TPD52 like 1
ENSCAFG00000028848	9038.11933265146	-1.43409721350502	0.3750878092658	-3.82336396459308	0.000131643235187726	0.00171607369792676	JUNB	JunB proto-oncogene, AP-1 transcription factor subunit
ENSCAFG00000015427	1739.71417900065	-1.23144422597391	0.322221519604407	-3.82173179335061	0.000132517773191934	0.00172377226257023	ZNF503	zinc finger protein 503
ENSCAFG00000008287	115.726846680857	1.07438269235279	0.281195506779512	3.82076763835072	0.000133036948614786	0.00172929041486357	LOC612475	cyclin-dependent kinase 4-like
ENSCAFG00000011494	55.1839211391894	-3.42210313170689	0.896443766319002	-3.81742085815244	0.000134854024544495	0.00174916427420214	PEX5L	peroxisomal biogenesis factor 5 like
ENSCAFG00000043646	1824.56632003742	1.23790127920012	0.324314582843573	3.81697692513937	0.000135096799287078	0.00175106605823272	NA	NA
ENSCAFG00000013696	949.776770779745	-1.2042403628994	0.315592968164735	-3.81580226550168	0.000135741176087705	0.00175816682626827	ALS2CL	ALS2 C-terminal like
ENSCAFG00000041946	1564.1948944511	-1.93390405141888	0.507179518895076	-3.81305628356606	0.00013725883895942	0.00177403883342086	NA	NA
ENSCAFG00000009751	22.4447810143823	-1.95526863634272	0.513048908583255	-3.8110764951085	0.000138362939548845	0.00178450955532862	NPM2	nucleophosmin/nucleoplasmin 2
ENSCAFG00000014193	142.618165628733	1.93854018924161	0.50865851012674	3.81108376375851	0.000138358870665372	0.00178450955532862	CERKL	ceramide kinase like
ENSCAFG00000047610	3403.42521704872	-1.63508675183482	0.429016020309115	-3.81124870501738	0.000138266569265104	0.00178450955532862	ADIRF	adipogenesis regulatory factor
ENSCAFG00000012666	2029.74308965444	-1.49935951449276	0.393477858426251	-3.81053084026017	0.000138668711151657	0.00178718747259931	F11R	F11 receptor
ENSCAFG00000017587	53.3267013325194	1.67673797320893	0.440982354721407	3.80227906005041	0.000143371105587249	0.00184257671407861	PRR11	proline rich 11
ENSCAFG00000002589	354.602886192449	-4.56229444762191	1.20044626136345	-3.80049869324439	0.00014440517967063	0.00185455763538917	COL9A1	collagen type IX alpha 1 chain
ENSCAFG00000008510	194.529291105616	-1.96502590306456	0.517137520206583	-3.79981305993729	0.000144805279781701	0.00185838544757193	CHMP4C	charged multivesicular body protein 4C
ENSCAFG00000032019	33.4101775142968	11.3610607372126	2.99075171510915	3.79873082737594	0.000145438939636534	0.00186502610044713	NLRP12	NLR family pyrin domain containing 12
ENSCAFG00000048834	11.6822222997305	-4.78854610521184	1.26061483196674	-3.79857985467379	0.000145527543173651	0.00186502610044713	NA	NA
ENSCAFG00000006151	3368.46977645861	-1.33448604052067	0.351377834991878	-3.79786630693855	0.00014594700153493	0.00186908638885556	CDC42EP3	CDC42 effector protein 3
ENSCAFG00000005595	3419.73327722429	1.0365140161111	0.273200226928196	3.79397201739338	0.000148256389449756	0.00189466463738211	FARP1	FERM, ARH/RhoGEF and pleckstrin domain protein 1
ENSCAFG00000008093	80.3821099293284	2.40585711565977	0.634269597004514	3.79311435866072	0.000148769599722681	0.00189989002843601	HPD	4-hydroxyphenylpyruvate dioxygenase
ENSCAFG00000012998	4600.7099268493	-2.10525007906477	0.555404026394125	-3.79048400626978	0.000150354014461176	0.00191609304223406	ACE	angiotensin I converting enzyme
ENSCAFG00000010049	211.853202371821	-2.33307531635613	0.615576574918162	-3.79006513798272	0.000150607784850162	0.00191798487406035	GFRA2	GDNF family receptor alpha 2
ENSCAFG00000019473	266.930243988945	-2.22473328579205	0.587019470329312	-3.78987989025985	0.000150720145309288	0.00191807446976062	PRDM16	PR/SET domain 16
ENSCAFG00000030234	10.1060289403719	-3.61695342830067	0.954437942207865	-3.78961613778022	0.000150880258346179	0.00191877121839543	NA	NA
ENSCAFG00000000946	1580.11299283686	-1.75850298078783	0.464328040904455	-3.78719962154876	0.000152354696453371	0.00193616983748245	A4GALT	alpha 1,4-galactosyltransferase (P blood group)
ENSCAFG00000016368	21.0932199489438	-3.43355833056348	0.906980043780764	-3.78570438689106	0.000153273795794797	0.00194378070697706	PNMT	phenylethanolamine N-methyltransferase
ENSCAFG00000007184	130.097423290269	1.49681339343082	0.395531664628856	3.78430736976606	0.000154137236198543	0.00195201196690658	SKA3	spindle and kinetochore associated complex subunit 3
ENSCAFG00000011952	35.0024916221065	5.87000206199452	1.55108395206526	3.78445154704789	0.000154047914569823	0.00195201196690658	NA	NA
ENSCAFG00000003156	1676.12991761827	-1.30522228249251	0.34495252346588	-3.78377368971939	0.000154468289440698	0.0019534875131976	MYH14	myosin heavy chain 14
ENSCAFG00000028962	56.3737356978412	-1.35719614745279	0.35893560264248	-3.78116892685243	0.000156093706980496	0.00196993936092987	SLC25A21	solute carrier family 25 member 21
ENSCAFG00000014912	10.0814394305329	-4.7815442647684	1.26498440496713	-3.77992348837901	0.000156876558388915	0.00197707889606957	SLC7A14	solute carrier family 7 member 14
ENSCAFG00000009179	49.4767024343151	1.59719754383881	0.423244348402865	3.77370081813477	0.000160843634870135	0.00201730264092289	RAD54B	RAD54 homolog B
ENSCAFG00000032722	31.3086653408253	-3.35192707132403	0.888307239470243	-3.7733870921991	0.000161046120066251	0.0020184520939618	PRIMA1	proline rich membrane anchor 1
ENSCAFG00000045924	930.69729370828	1.49275609167026	0.395865280440871	3.77086894311063	0.00016268009666313	0.00203612868751358	ZNF469	zinc finger protein 469
ENSCAFG00000028694	27.1495199316222	-2.09182450299878	0.555020007678305	-3.76891728957494	0.000163957201856604	0.00204789067421853	ZNF793	zinc finger protein 793
ENSCAFG00000024888	360.905627965944	-1.71894536063934	0.456275419300002	-3.76734158345955	0.000164995174122556	0.00205944284848928	FOLH1B	folate hydrolase 1B
ENSCAFG00000017917	27.235556327172	1.63825332816048	0.434883284663306	3.76711036256279	0.000165148006493572	0.00205993859332495	P2RY11	purinergic receptor P2Y11
ENSCAFG00000019795	171.363489437422	2.45342873696448	0.651357469795194	3.76663944260271	0.000165459687087429	0.00206241366293578	NA	NA
ENSCAFG00000007676	63.5956895336792	-1.28312816433106	0.340732409129611	-3.7657943006031	0.000166020436551045	0.00206516268444747	ABCB9	ATP binding cassette subfamily B member 9
ENSCAFG00000005330	79.1193299970155	-1.23771854937392	0.328741970601567	-3.76501530093347	0.000166538883768794	0.00207019768758602	SH2D4A	SH2 domain containing 4A
ENSCAFG00000019720	112.863249561568	2.23910744328307	0.59492777892173	3.76366262026175	0.000167442752924462	0.00207719242990404	MADCAM1	mucosal vascular addressin cell adhesion molecule 1
ENSCAFG00000012046	458.297714822143	-2.26085700584218	0.600950511958939	-3.76213508575337	0.000168469007992296	0.0020884881583034	IFI6	interferon alpha inducible protein 6
ENSCAFG00000016703	165.362331398375	-2.48450760631275	0.660781877308896	-3.75995119059737	0.000169946511502832	0.00210394012303064	ATP1B2	ATPase Na+/K+ transporting subunit beta 2
ENSCAFG00000032379	505.727187477711	1.37126860926219	0.364913897232122	3.75778675370625	0.000171422870242742	0.00212077574048273	PEG10	paternally expressed 10
ENSCAFG00000023881	173.007439022566	-1.14993861650555	0.306134322928603	-3.75632044621714	0.000172429881258918	0.00213178585716644	ZNF227	zinc finger protein 227
ENSCAFG00000014926	768.012798482993	-1.00354357809717	0.267466528535727	-3.75203425860864	0.000175405487572545	0.00216710266905265	DTWD1	DTW domain containing 1
ENSCAFG00000017225	24.9769591530368	-2.21373781395769	0.590042220509289	-3.75182950814423	0.000175548833317837	0.00216740325664484	MAGEE2	MAGE family member E2
ENSCAFG00000033956	1264.29919910497	-1.09364326193552	0.291764070771971	-3.74838224268628	0.000177978865867272	0.00219591675224179	NA	NA
ENSCAFG00000005283	73.5389023076324	-3.20632499864771	0.855785002771459	-3.7466478008659	0.00017921342852786	0.0022077434436257	CLIP4	CAP-Gly domain containing linker protein family member 4
ENSCAFG00000007105	24019.1415601173	-1.10651995053004	0.29534701593388	-3.74650797480128	0.000179313305610545	0.0022077434436257	TNS2	tensin 2
ENSCAFG00000018990	24.6193657148488	-2.91157146219082	0.777174385647478	-3.74635540743553	0.000179422343449895	0.0022077434436257	SLC6A4	solute carrier family 6 member 4
ENSCAFG00000010175	350.734335851851	-2.17478899026938	0.580627581248226	-3.74558333173572	0.000179975092219099	0.00221304956407968	CDH22	cadherin 22
ENSCAFG00000016139	16.8630928446045	-2.24579804241716	0.599768587415167	-3.74444092194944	0.000180795910607763	0.00222164259654384	MOGAT1	monoacylglycerol O-acyltransferase 1
ENSCAFG00000032700	44.3918998119958	-1.5654538057241	0.418458875451665	-3.74099797509236	0.000183290997774372	0.00224775243129232	ST8SIA6	ST8 alpha-N-acetyl-neuraminide alpha-2,8-sialyltransferase 6
ENSCAFG00000019794	1389.66873858653	-1.02822645948611	0.27487529781023	-3.7407015751411	0.000183507304014706	0.00224889065505505	SARDH	sarcosine dehydrogenase
ENSCAFG00000009003	615.791473208913	2.3071385821036	0.616922119087653	3.73975662522127	0.000184198511108109	0.00225584336636838	DDX60	DExD/H-box helicase 60
ENSCAFG00000010794	68.4331906371122	1.13152405385328	0.302906812967541	3.7355516793032	0.000187304107068902	0.00229079589914827	SPATA17	spermatogenesis associated 17
ENSCAFG00000001362	65.5549471619987	-1.71362324074659	0.458802013531025	-3.73499503099001	0.000187718893689437	0.00229432803555593	PLXNA4	plexin A4
ENSCAFG00000015209	636.90572719565	1.04361871050887	0.279431346057358	3.73479470085883	0.000187868380890842	0.00229461508008258	TUBA4A	tubulin alpha 4a
ENSCAFG00000001450	398.4311106741	2.39315383531016	0.640801982862997	3.73462301820283	0.00018799658025169	0.00229464190547154	MEST	mesoderm specific transcript
ENSCAFG00000016897	447.458412749556	2.28690582278864	0.613052829971988	3.73035684851685	0.000191208759425309	0.00233072471077263	CACNA1A	calcium voltage-gated channel subunit alpha1 A
ENSCAFG00000009009	244.788417128104	-1.11383615796573	0.298713757533003	-3.72877421905373	0.000192413450806761	0.00234070898640075	DECR1	2,4-dienoyl-CoA reductase 1
ENSCAFG00000010290	8230.1798922434	-4.00835342025542	1.0750943535781	-3.72837361382741	0.000192719519252803	0.00234286726643043	CFH	complement factor H
ENSCAFG00000029394	334.987706324643	2.15328577389693	0.578485561155598	3.72228093229408	0.000197431180259772	0.00239216182548949	HAS2	hyaluronan synthase 2
ENSCAFG00000004239	63.4206957033508	-2.98409525782368	0.801992021060974	-3.72085404774471	0.000198550169882803	0.00240252301909351	DEUP1	deuterosome assembly protein 1
ENSCAFG00000013005	890.662589725754	1.75721138539091	0.472463828528554	3.7192506162082	0.000199814720313579	0.00241301450373381	EPHB3	EPH receptor B3
ENSCAFG00000009491	75.5793599654807	-2.49841780795231	0.671851504797568	-3.71870538372179	0.000200246440511074	0.00241662553223802	NRN1	neuritin 1
ENSCAFG00000017734	21.312082189801	-4.44824007071142	1.19636854670035	-3.71811853711795	0.000200712090297415	0.00242064097775247	BEX5	brain expressed X-linked 5
ENSCAFG00000011230	139.601877410636	3.0459770878988	0.819718138586504	3.71588347813211	0.000202494891734539	0.0024356898767356	PANX3	pannexin 3
ENSCAFG00000020194	66.5155464682267	4.02837662503618	1.08407243637399	3.71596628589718	0.00020242857535599	0.0024356898767356	BARHL2	BarH like homeobox 2
ENSCAFG00000023155	3894.87165435088	-1.35937331867528	0.366402385055756	-3.71005586786347	0.000207213515286654	0.00248424313817331	IER2	immediate early response 2
ENSCAFG00000014928	44.9808929779227	-2.57503708800558	0.694250199869028	-3.7090908846571	0.000208004760404294	0.00248908687135668	PDE4C	phosphodiesterase 4C
ENSCAFG00000009005	2712.44584391461	-1.08078784919432	0.291571243025948	-3.70677107240694	0.000209918533947333	0.00250677142407534	CYP26B1	cytochrome P450 family 26 subfamily B member 1
ENSCAFG00000028715	374.555867878801	1.11602200190316	0.301143488601576	3.70594764338306	0.000210601805110637	0.00250999311051689	HMGB3	high mobility group box 3
ENSCAFG00000022715	53.2057582627968	-1.93772893747126	0.523352725840024	-3.70252955950701	0.00021346048069399	0.00253576569727218	NA	NA
ENSCAFG00000025281	48.31483884819	1.19557509732387	0.323194971898398	3.69923792533418	0.000216247809085423	0.00256206838192635	CD1A8	CD1a8 protein
ENSCAFG00000042100	30.3942706305187	-4.48494288632398	1.21236132562324	-3.69934506449089	0.000216156548985556	0.00256206838192635	NA	NA
ENSCAFG00000028862	20.7677138875434	2.62875884925585	0.710705123455061	3.69880385338474	0.000216617917715898	0.00256262227725645	XIRP1	xin actin binding repeat containing 1
ENSCAFG00000028978	212.129735988551	1.69292532869669	0.457708164480158	3.69870030747525	0.000216706293282902	0.00256262227725645	IL2RG	interleukin 2 receptor subunit gamma
ENSCAFG00000010801	570.436089926131	-2.09244812977736	0.565782542526756	-3.69832572145579	0.000217026282151457	0.00256474083339402	SLC9B2	solute carrier family 9 member B2
ENSCAFG00000004706	76.2151087328855	-1.41716563053521	0.383571965704253	-3.69465382573839	0.000220186562654917	0.00259535112783734	CDNF	cerebral dopamine neurotrophic factor
ENSCAFG00000011751	771.432546133354	1.38011321814142	0.373712488665959	3.69298126232818	0.000221640359723375	0.0026107972774401	CD86	CD86 molecule
ENSCAFG00000000206	898.928665196464	-2.16411356496496	0.586846734464108	-3.68769806130244	0.000226291941649617	0.00265528514779715	CDO1	cysteine dioxygenase type 1
ENSCAFG00000006164	7065.08633774586	-1.6263367678318	0.441561478868452	-3.68314910983508	0.000230370314232195	0.00269445972542229	CYP1B1	cytochrome P450 family 1 subfamily B member 1
ENSCAFG00000046815	2882.05410714771	1.0986432401107	0.298306244825858	3.68293744823227	0.000230561749330391	0.00269496791852102	NA	NA
ENSCAFG00000048642	24.9597224557609	-2.00913030038994	0.545857217776928	-3.68068834661997	0.000232605168196695	0.00271710886339321	NA	NA
ENSCAFG00000013382	108.7227957982	1.07284730641443	0.291506467609359	3.68035507140833	0.00023290940689015	0.00271891872363879	PPM1J	protein phosphatase, Mg2+/Mn2+ dependent 1J
ENSCAFG00000006608	2075.10147453022	2.24611612154348	0.610380121199338	3.67986447056971	0.000233357943780152	0.0027224096823705	CPXM1	carboxypeptidase X, M14 family member 1
ENSCAFG00000028865	13.8070091118319	-4.10570766022119	1.11700080212147	-3.67565327833552	0.000237241548645488	0.0027624078276106	NA	NA
ENSCAFG00000024792	439.904994829794	1.18749524451092	0.323186465525738	3.67433469894596	0.000238469969345996	0.00277493713211498	LOC609800	CMRF35-like molecule 6
ENSCAFG00000007770	109.763178218226	1.07134679416014	0.291661883851366	3.67324924331254	0.000239485682168044	0.00278142459053715	LNPEP	leucyl and cystinyl aminopeptidase
ENSCAFG00000008300	1024.81732376634	-1.06666576442635	0.290380001443395	-3.67334444219391	0.000239396437892863	0.00278142459053715	ZNF395	zinc finger protein 395
ENSCAFG00000017937	14.8550488039483	-4.04369544710264	1.10083151536745	-3.67331003033	0.000239428693723467	0.00278142459053715	CYP1A1	cytochrome P450 family 1 subfamily A member 1
ENSCAFG00000000144	109.339283490208	-1.61532878973096	0.440399347281565	-3.66787280612887	0.000244576791510069	0.00283152444385879	CCDC68	coiled-coil domain containing 68
ENSCAFG00000004492	181.315056292251	-1.54765612814927	0.421923063584788	-3.66810032852886	0.000244359302152375	0.00283152444385879	GRIP2	glutamate receptor interacting protein 2
ENSCAFG00000014005	330.549837535585	-2.02387078606543	0.552567946765854	-3.66266410838887	0.000249605742547364	0.00288607630319369	ANGPTL1	angiopoietin like 1
ENSCAFG00000014221	132.542168509585	-1.59754834476138	0.436192822805188	-3.66248196035741	0.000249783347735677	0.00288629730051676	ARHGAP20	Rho GTPase activating protein 20
ENSCAFG00000012919	127.51903122135	1.12373257237043	0.307051739288922	3.65974990069359	0.000252461530886847	0.00291067037437946	CDC25A	cell division cycle 25A
ENSCAFG00000019121	49.1432799808939	3.39979526844167	0.930035457210036	3.65555446524645	0.000256626714647664	0.00295412711785626	ANKRD24	ankyrin repeat domain 24
ENSCAFG00000028799	633.08566981273	-10.7538950540979	2.9420240433553	-3.65527096163135	0.00025691048570863	0.00295552549288683	ARHGEF1	Rho guanine nucleotide exchange factor 1
ENSCAFG00000030509	157.622956989212	1.46446090815677	0.400934912556788	3.65261508113077	0.000259583198525918	0.0029787458275712	NA	NA
ENSCAFG00000009430	58.8870680810441	-3.09775959998304	0.848672759581856	-3.65012257670356	0.000262115194604062	0.00300212566599659	IRX6	iroquois homeobox 6
ENSCAFG00000011712	50.8483858858588	-2.16148806631804	0.592247025084126	-3.64963938149122	0.000262608717475787	0.00300588771461443	CARMIL3	capping protein regulator and myosin 1 linker 3
ENSCAFG00000041280	185.035253191605	-2.20249219732447	0.603558045172561	-3.6491804142794	0.000263078301151892	0.00300937119489768	NA	NA
ENSCAFG00000017458	80.9937881092282	-3.51000838698894	0.96197580924359	-3.64874911953231	0.000263520289628643	0.00301253483642638	EML5	EMAP like 5
ENSCAFG00000028869	2247.15502814411	1.01168482750381	0.277328373769135	3.64796725900827	0.00026432331143359	0.00301603497776761	GPX8	glutathione peroxidase 8 (putative)
ENSCAFG00000006673	430.972757316272	-1.09001774278268	0.299014779483777	-3.64536410094677	0.000267013489682525	0.00304291781014296	PPP1R3B	protein phosphatase 1 regulatory subunit 3B
ENSCAFG00000006720	5140.46318330521	-1.16344365059644	0.31921085253153	-3.6447496736707	0.000267652189668901	0.00304828894687952	AMOTL2	angiomotin like 2
ENSCAFG00000015049	468.51316280698	1.04317197530981	0.286446315506757	3.64177131573265	0.000270768554074258	0.00307800632849333	CDA	cytidine deaminase
ENSCAFG00000008509	60.3506509927479	1.44584699070271	0.397170986924723	3.64036407064331	0.000272252807526919	0.0030929481458969	CCDC113	coiled-coil domain containing 113
ENSCAFG00000012258	65.8731691947421	-2.30088348203913	0.632392784201704	-3.63837719139005	0.000274361402505772	0.00311108063576128	PHACTR3	phosphatase and actin regulator 3
ENSCAFG00000015705	1680.11889349763	-1.09500972639493	0.301216651963934	-3.63528948102789	0.000277668663189505	0.00314271225938103	MSX1	msh homeobox 1
ENSCAFG00000044648	41.1399098065054	-1.48255704265845	0.407815083234403	-3.63536588911871	0.00027758637325221	0.00314271225938103	NME5	NME/NM23 family member 5
ENSCAFG00000002054	2851.14310634812	-1.24556750305404	0.342739792880382	-3.63414908022877	0.000278899571354352	0.00315468328815783	ADGRF5	adhesion G protein-coupled receptor F5
ENSCAFG00000000814	3255.79630987	1.35400066085978	0.372839077672329	3.63159535023245	0.000281674547105407	0.00318211859636263	LOC100856137	HLA class II histocompatibility antigen, DQ beta 2 chain
ENSCAFG00000006030	1657.3481789343	1.00002179325072	0.275428399906673	3.63078678011989	0.000282558547383252	0.00319012629038835	PCNA	proliferating cell nuclear antigen
ENSCAFG00000018027	502.192364795664	-1.36183549306154	0.375109483068342	-3.63050137235112	0.000282871200614448	0.00319167746864295	NA	NA
ENSCAFG00000001570	642.387459666962	1.28425785925717	0.353776470731407	3.63013927015005	0.000283268336169467	0.00319253894555085	PSAT1	phosphoserine aminotransferase 1
ENSCAFG00000010664	794.950695421051	-1.2465452791204	0.343636399275457	-3.62751234080175	0.000286165101403195	0.00322285260460951	ANO1	anoctamin 1
ENSCAFG00000031182	1781.69436459262	1.1116477213646	0.306562141452593	3.62617417825058	0.000287651366402578	0.00323461084944927	MRPL14	mitochondrial ribosomal protein L14
ENSCAFG00000029334	413.40208463538	1.15714777863819	0.319208134836118	3.62505729759134	0.000288897392658126	0.00324559556921476	GINS1	GINS complex subunit 1
ENSCAFG00000031499	180.53393979767	1.31369782798124	0.362614243862615	3.62285224647425	0.000291372275307563	0.00326735252809484	GLIS3	GLIS family zinc finger 3
ENSCAFG00000002392	986.257833602133	-1.48098955134469	0.408819213941742	-3.6226026097583	0.000291653708100667	0.0032684958019823	ZSCAN18	zinc finger and SCAN domain containing 18
ENSCAFG00000007958	1556.1722008357	1.19212211141674	0.329331056552262	3.61982900700882	0.000294797761787242	0.0032976425306557	NA	NA
ENSCAFG00000001585	3984.97104965986	1.26393067893023	0.34920332993869	3.6194691475369	0.000295208004049939	0.00329881326420462	FLNC	filamin C
ENSCAFG00000020098	24.2560742677286	1.86292747512411	0.516084385343942	3.60973423732356	0.000306510880949079	0.00340357905668517	PIP5KL1	phosphatidylinositol-4-phosphate 5-kinase like 1
ENSCAFG00000017944	122.754037500891	1.13040041921402	0.313360464936075	3.60734855127505	0.000309341988552415	0.00343083249301341	TBC1D8B	TBC1 domain family member 8B
ENSCAFG00000020305	633.464978939697	-2.48637490363756	0.689351418842754	-3.60683221311352	0.000309957944501489	0.00343348182926801	CDH1	cadherin 1
ENSCAFG00000023062	384.07870162554	1.24673534073129	0.345695097489341	3.60645941983523	0.000310403374910259	0.0034363257510582	FYB1	FYN binding protein 1
ENSCAFG00000002174	909.27237679054	-1.0016165766564	0.277834382553862	-3.60508504184944	0.00031205072737989	0.00345246403178322	GADD45G	growth arrest and DNA damage inducible gamma
ENSCAFG00000001858	43.6037191240871	2.59661510787307	0.720561659856096	3.60359876542924	0.000313841413217829	0.00346806187870745	DLK2	delta like non-canonical Notch ligand 2
ENSCAFG00000031494	63.0255913658568	1.52578203783274	0.423770161016034	3.60049427306188	0.000317612824907885	0.00350123919757717	LOC478743	histone H2B type 1-C/E/F/G/I
ENSCAFG00000002305	455.746294510711	-1.14074483785874	0.316858406379306	-3.6001722374794	0.00031800646075955	0.00350345774766616	LRRC1	leucine rich repeat containing 1
ENSCAFG00000018239	599.979881485468	1.0549950676779	0.293229192985081	3.59785141765055	0.000320856817159704	0.00353223209605254	MIB1	MIB E3 ubiquitin protein ligase 1
ENSCAFG00000024171	785.273855341415	-1.08853362256311	0.302561206263577	-3.59773031052379	0.000321006211573606	0.00353223209605254	SPINK2	serine peptidase inhibitor, Kazal type 2
ENSCAFG00000041323	17.3385014434519	-2.65838957407513	0.739946415356376	-3.59267849523236	0.000327296311144312	0.00359276258122307	NA	NA
ENSCAFG00000004691	824.982512193584	-1.40308303355038	0.390630052549031	-3.59184610706383	0.000328343734971662	0.00360095416758844	HID1	HID1 domain containing
ENSCAFG00000003106	2134.30295012463	-1.16835768059312	0.325562054059092	-3.5887403523417	0.000332279568642968	0.00362588683632281	EHBP1	EH domain binding protein 1
ENSCAFG00000001883	45.2725519937599	-4.1161028513736	1.14803771362804	-3.58533766139604	0.000336642358839625	0.00366662320384475	GABRA1	gamma-aminobutyric acid type A receptor subunit alpha1
ENSCAFG00000000339	168.983433993604	1.79045093985127	0.499660319843348	3.58333625614419	0.000339233451715332	0.00369263621589236	AVPR1A	arginine vasopressin receptor 1A
ENSCAFG00000012700	1172.6562828074	1.02913729369852	0.28721582595029	3.58314967600929	0.000339475953650669	0.00369306845396197	BUB3	BUB3 mitotic checkpoint protein
ENSCAFG00000024559	77.3907211667958	-1.97122492921178	0.55039184541779	-3.58149370420898	0.000341635372123025	0.00371434135028801	TMEM238	transmembrane protein 238
ENSCAFG00000015936	151.366711510581	-1.3105526703965	0.365972721100405	-3.58101190289795	0.000342266059330572	0.00371897804681924	EPHA4	EPH receptor A4
ENSCAFG00000000860	3415.76166951299	-1.07953267002953	0.301498800158589	-3.58055378482998	0.000342866754790267	0.0037232835250361	AFDN	afadin, adherens junction formation factor
ENSCAFG00000009609	298.873283744758	-1.12127252083498	0.313211052384589	-3.57992641798023	0.000343690973554423	0.00373000972550632	TMEM117	transmembrane protein 117
ENSCAFG00000001596	1956.29844727893	1.18528128012348	0.3311099625536	3.57972098145977	0.000343961273477829	0.00373071992335006	FOXP4	forkhead box P4
ENSCAFG00000008354	758.708453528283	-2.22709994628109	0.622521391731735	-3.57754765677325	0.000346832997527646	0.00375515797739355	SCARA5	scavenger receptor class A member 5
ENSCAFG00000017057	2446.80188915453	-1.03667645389922	0.289787726716221	-3.57736494104321	0.000347075448306212	0.00375555020148808	ARHGEF15	Rho guanine nucleotide exchange factor 15
ENSCAFG00000029826	5582.30919641482	-1.10488769872162	0.308940008580651	-3.57638268930514	0.0003483815457031	0.00376744437577146	NA	NA
ENSCAFG00000029830	57.319827360164	1.50186300596452	0.420210742799549	3.57407094344789	0.000351473632423698	0.00379862689618276	LOC102156332	apolipoprotein L2-like
ENSCAFG00000008382	107.145128731456	-1.90068691589417	0.532126281685965	-3.57187190580424	0.000354438770874649	0.00382613186508491	FAIM2	Fas apoptotic inhibitory molecule 2
ENSCAFG00000008274	564.693119577425	-1.04551908604641	0.292794858131569	-3.57082461324033	0.000355859128362113	0.00383464531751624	ARHGEF28	Rho guanine nucleotide exchange factor 28
ENSCAFG00000013690	21.2725224268353	3.45679133975614	0.968023280824855	3.57097955000689	0.000355648665296834	0.00383464531751624	PAX9	paired box 9
ENSCAFG00000029353	19.9270503170743	-4.02704848742188	1.1276833002567	-3.57108107081587	0.000355510824553559	0.00383464531751624	LNP1	leukemia NUP98 fusion partner 1
ENSCAFG00000007095	3036.65968894719	-1.17760333478978	0.330213925327116	-3.56618314513302	0.000362218281474702	0.00389466089525122	FXYD1	FXYD domain containing ion transport regulator 1
ENSCAFG00000012545	149.893978247939	-1.24563807401955	0.349308405658696	-3.56601230843739	0.000362454355529189	0.00389466089525122	CARF	calcium responsive transcription factor
ENSCAFG00000016186	176.862374146979	-7.51202245714269	2.10716905344202	-3.56498328640122	0.000363879375806283	0.00390489529334603	SCG2	secretogranin II
ENSCAFG00000004723	658.642370376665	1.1022556116025	0.309375473009077	3.56284097404889	0.000366862935489355	0.00393459418032782	KCNN4	potassium calcium-activated channel subfamily N member 4
ENSCAFG00000001360	340.023261605878	-1.66793687655061	0.468257113391469	-3.56201076043492	0.00036802529614736	0.00394473729731582	CBX7	chromobox 7
ENSCAFG00000005003	198.277675145682	-1.41143961917948	0.396437987520224	-3.56030366314852	0.000370426185989164	0.00396114578570092	NCKAP5	NCK associated protein 5
ENSCAFG00000007060	128.302274809189	1.04599983437089	0.293786614720421	3.56040671004125	0.000370280844865275	0.00396114578570092	SDR16C5	short chain dehydrogenase/reductase family 16C member 5
ENSCAFG00000007876	283.261812853478	-1.58744630120071	0.445894825258433	-3.56013618296793	0.000370662519977434	0.00396134691978231	TRABD2A	TraB domain containing 2A
ENSCAFG00000020287	257.979198735871	-1.6254155846152	0.456896636182648	-3.55751269739142	0.000374383009977223	0.00399641793358453	SYDE2	synapse defective Rho GTPase homolog 2
ENSCAFG00000015866	109.48101226062	1.62346221813078	0.456429956228323	3.55687043757194	0.00037529913342858	0.00400150615858775	VMO1	vitelline membrane outer layer 1 homolog
ENSCAFG00000031420	1384.61966866549	1.04759494699671	0.294696490101388	3.5548266850287	0.00037822831793097	0.00402802099288941	NOP10	NOP10 ribonucleoprotein
ENSCAFG00000048021	87.2188864618947	-3.25277371233295	0.918150579115963	-3.54274536913637	0.000395984849414004	0.00418530475489171	NA	NA
ENSCAFG00000001547	26.8763554152391	3.96322681989861	1.11890715331217	3.54205155286275	0.000397027871801993	0.00419146352080354	GLP1R	glucagon like peptide 1 receptor
ENSCAFG00000011765	33.852202568606	2.88180306601463	0.813745379868199	3.54140636286179	0.0003980000965205	0.00419929302302133	OR10J4	olfactory receptor family 10 subfamily J member 4
ENSCAFG00000017192	244.696638558644	1.42316389284428	0.401915047327578	3.540956981599	0.000398678574395889	0.00420401593417692	HMMR	hyaluronan mediated motility receptor
ENSCAFG00000009546	62.9637401121026	-4.34555999718052	1.22770760326042	-3.53957244024555	0.000400775760860997	0.00421880195435816	SLC5A3	solute carrier family 5 member 3
ENSCAFG00000008184	23.354434500326	-2.26663564007044	0.640493683181031	-3.53888836001181	0.000401815747817274	0.00422486523296788	TACR1	tachykinin receptor 1
ENSCAFG00000042481	303.308488473261	1.06638169950077	0.301479848103024	3.53715747905101	0.000404458425770693	0.00424774647734146	NA	NA
ENSCAFG00000015622	165.966978279722	1.15988048199439	0.328042286089787	3.53576514729239	0.000406595986668986	0.00426527621729775	RHNO1	RAD9-HUS1-RAD1 interacting nuclear orphan 1
ENSCAFG00000044018	86.1125236139575	-1.62447531945658	0.459503762211241	-3.53528186937842	0.000407340397205223	0.00427062520063576	NA	NA
ENSCAFG00000017774	129.61510484944	-1.17110255194396	0.331425480760256	-3.53353203036041	0.000410046401029087	0.00429405118409471	NA	NA
ENSCAFG00000005818	13.9497962775793	-4.65455296380932	1.31807263431184	-3.53133267669989	0.000413471363794059	0.00432246096788382	LOC607729	A disintegrin and metallopeptidase domain 3-like
ENSCAFG00000000246	76.8376436356315	-2.91175486754888	0.824937696397143	-3.52966639816045	0.000416083960102362	0.00433732398249807	COL23A1	collagen type XXIII alpha 1 chain
ENSCAFG00000009272	85.8679271748479	-1.82725189240873	0.518092215322121	-3.52688544311102	0.000420478648112418	0.00437812273343353	EGR3	early growth response 3
ENSCAFG00000013049	229.666637246534	-1.55750919229438	0.441594408734186	-3.52701293650644	0.000420276228424924	0.00437812273343353	EGR2	early growth response 2
ENSCAFG00000017138	784.041171202053	-1.10697409778449	0.314265600641029	-3.52241573855528	0.000427632957259351	0.0044395154945563	CILP	cartilage intermediate layer protein
ENSCAFG00000004293	113.114010393247	-1.03188215093045	0.292998084907475	-3.52180510414021	0.000428619130100845	0.00444483020223051	CCDC146	coiled-coil domain containing 146
ENSCAFG00000017050	1109.43906251552	-1.02745551581084	0.291752368878615	-3.52166983171375	0.000428837881792268	0.00444483020223051	ACSF2	acyl-CoA synthetase family member 2
ENSCAFG00000000287	116.527333954272	2.47567154403111	0.703094911696275	3.52110576089698	0.000429751175822091	0.00444923175832638	CYP27B1	cytochrome P450 family 27 subfamily B member 1
ENSCAFG00000018598	45.355091518937	-3.16435932302904	0.898856645861952	-3.52042713106338	0.000430852360408715	0.00445809791784268	C6	complement C6
ENSCAFG00000043038	24.7687664668492	1.91397694299661	0.543707443486462	3.52023310684042	0.000431167679427029	0.00445882714937287	NA	NA
ENSCAFG00000032489	17.7814315589406	-3.25365843961398	0.924662424940544	-3.51875273813921	0.000433580607382959	0.00447869338686957	SHISA7	shisa family member 7
ENSCAFG00000010904	11.7478365030662	-4.62559088195436	1.31505731267367	-3.51740630417848	0.000435786169961565	0.00449892400293087	TECTB	tectorin beta
ENSCAFG00000004130	264.071329066096	-2.38062794966326	0.677171538104027	-3.51554638035828	0.000438850099214054	0.00452542421109124	NEBL	nebulette
ENSCAFG00000000075	873.050908136651	-1.42036790072149	0.404661995380731	-3.51001061857839	0.000448088799356326	0.00461285761734203	TNFRSF11A	TNF receptor superfamily member 11a
ENSCAFG00000017040	8480.95525552673	-2.06060180224483	0.587294618723803	-3.50863388927782	0.000450414459875718	0.00463156280564467	FOS	Fos proto-oncogene, AP-1 transcription factor subunit
ENSCAFG00000009400	2258.33298385818	-1.02802040882235	0.293199392610168	-3.50621602476914	0.00045452615951657	0.00466985647911341	TP53I11	tumor protein p53 inducible protein 11
ENSCAFG00000025353	114.863422505876	-2.22060128142973	0.633427427709456	-3.50569170877187	0.000455422394241543	0.00467104065304019	NA	NA
ENSCAFG00000012630	370.483090236006	-1.14843920134826	0.327631045289409	-3.50528198673543	0.000456123896385139	0.00467380618157266	CNKSR1	connector enhancer of kinase suppressor of Ras 1
ENSCAFG00000013292	557.11827244021	1.05955415463109	0.302379150464498	3.50405824278381	0.000458225127243523	0.00468805493945607	RNASEH2C	ribonuclease H2 subunit C
ENSCAFG00000015151	194.94867652702	1.03326409145025	0.294942314431659	3.50327518600138	0.000459574411032647	0.00469921931460726	C7H1orf112	chromosome 7 C1orf112 homolog
ENSCAFG00000033364	64.5446042603462	-2.1363233427008	0.610573343238946	-3.49888079189327	0.000467215415766534	0.00476397532840109	LOC102156389	uncharacterized LOC102156389
ENSCAFG00000009166	95.0413467857598	-1.2184139752679	0.348271229493271	-3.49846289927731	0.000467948188912193	0.00476696385941732	CDS1	CDP-diacylglycerol synthase 1
ENSCAFG00000003423	167.83286595491	-1.76514197034979	0.504687118958363	-3.49749756639899	0.000469644997562797	0.00477537970441993	SIGLEC11	sialic acid binding Ig like lectin 11
ENSCAFG00000010761	1001.11830264755	-1.0218715802231	0.292283270914054	-3.49616855260792	0.000471990456722247	0.00479655033893351	TPST1	tyrosylprotein sulfotransferase 1
ENSCAFG00000005434	24.1796010949473	1.89207573960921	0.541362471833429	3.49502567697633	0.000474016151035617	0.00481176595680581	LOC484507	ferritin light chain-like
ENSCAFG00000005116	41.6539675114286	-1.92099743618445	0.549810644757322	-3.49392550781251	0.000475973808548696	0.00482894653341521	RNF32	ring finger protein 32
ENSCAFG00000031329	24.6804665101769	4.22142388234497	1.20871150378996	3.49249913573961	0.000478523144520758	0.00484940733715499	NA	NA
ENSCAFG00000013154	12.7862856536862	-4.12421992256336	1.18121668679974	-3.49150157515729	0.000480313633492916	0.00486484514991073	LOC478277	creatine kinase U-type, mitochondrial
ENSCAFG00000006200	596.132655833812	1.42292630701615	0.407796395892547	3.48930574509316	0.000484276895613901	0.00489681651639354	PLXNC1	plexin C1
ENSCAFG00000014993	3085.79005215678	-1.47843143591966	0.423999404553073	-3.48687149095891	0.000488706126610458	0.00493612161492127	FGFR3	fibroblast growth factor receptor 3
ENSCAFG00000038863	35.3275427679571	-1.56311506603963	0.448334820154554	-3.48649044368398	0.000489402868731761	0.00494041887055105	NA	NA
ENSCAFG00000007805	190.889821494325	-2.1513008408842	0.617546300966372	-3.48362679448929	0.00049466874570917	0.00498804680404745	OCLN	occludin
ENSCAFG00000011583	776.972629016342	1.03687674408263	0.297750642060929	3.48236610643633	0.000497003694996051	0.0050088180905219	ABHD2	abhydrolase domain containing 2, acylglycerol lipase
ENSCAFG00000019036	102.038616025179	2.37769258762859	0.683032862730253	3.48108080499136	0.000499394807784034	0.00502735148952739	LIPG	lipase G, endothelial type
ENSCAFG00000016413	650.226554091926	-1.13697630441437	0.32680158369636	-3.47910279856773	0.000503095558680315	0.00506180840835757	GNAI1	G protein subunit alpha i1
ENSCAFG00000003426	75099.816105835	-1.06152825649234	0.305266214849236	-3.47738532748081	0.000506329583125535	0.00508872408294653	TNC	tenascin C
ENSCAFG00000025327	421.285420594406	-1.46926296892505	0.422946955773115	-3.47387053830273	0.000513008490525968	0.0051388325747901	SOX17	SRY-box transcription factor 17
ENSCAFG00000013493	77.218477868966	1.81088581258582	0.521476905467713	3.4726098003547	0.000515424128067653	0.00515452432522791	PCYT1B	phosphate cytidylyltransferase 1B, choline
ENSCAFG00000017677	1242.19542265969	1.05268046548257	0.303443910386151	3.46911053229893	0.000522184569814464	0.00521354342154123	GGA2	golgi associated, gamma adaptin ear containing, ARF binding protein 2
ENSCAFG00000043540	195.338808093519	1.26175595747678	0.363962099206568	3.4667234863943	0.000526843560951995	0.00524854928254747	NA	NA
ENSCAFG00000023165	38.0070656831905	-1.68493148151128	0.4862668755824	-3.46503446177214	0.000530163538165511	0.00527873602708153	INCA1	inhibitor of CDK, cyclin A1 interacting protein 1
ENSCAFG00000013356	328.222208804072	1.29731346042015	0.374465779121049	3.46443796136785	0.000531340681054516	0.00528622881905012	SLC16A1	solute carrier family 16 member 1
ENSCAFG00000012281	1917.18728065316	-1.04076161473896	0.300532646802682	-3.46305676209043	0.000534075715611656	0.00529982310011147	KALRN	kalirin RhoGEF kinase
ENSCAFG00000013114	13.3987653622749	-2.53205799803145	0.731544166240928	-3.46125102882378	0.000537671195148667	0.00533017427046945	RGSL1	regulator of G protein signaling like 1
ENSCAFG00000013213	98.4418612878067	10.3207330493809	2.9830719407662	3.45976672849869	0.000540643529389651	0.00535381148108479	NA	NA
ENSCAFG00000046786	35.3907739666245	1.64186255293397	0.474751093006905	3.45836497718204	0.000543464606968828	0.0053788228029942	NA	NA
ENSCAFG00000032290	10.9570510560905	4.18835324628347	1.21170834762985	3.456568781156	0.000547099566211466	0.00539427731471413	RAPGEFL1	Rap guanine nucleotide exchange factor like 1
ENSCAFG00000010218	160.589471664303	1.31714136366725	0.381190830902376	3.45533327900158	0.000549612983637524	0.00541612664773969	KIF18A	kinesin family member 18A
ENSCAFG00000002053	61.7596065998579	1.34613850724089	0.389923707316028	3.45231254725906	0.000555803514378882	0.00546825380894317	RFX3	regulatory factor X3
ENSCAFG00000025002	3416.51010560009	-2.21181261082369	0.641086930380194	-3.45009780422755	0.000560383491293506	0.00550142520751808	DPP4	dipeptidyl peptidase 4
ENSCAFG00000002156	232.873150284934	-4.12708012739334	1.19737899116645	-3.44676176702654	0.000567348637645975	0.00555781927927426	TFAP2B	transcription factor AP-2 beta
ENSCAFG00000011957	606.972499081845	1.08855798617284	0.315921789909489	3.44565655469572	0.000569673877416409	0.00557160632740613	LSS	lanosterol synthase
ENSCAFG00000043115	28.3327939829401	9.20098826518172	2.670229731951	3.44576654026657	0.000569442083408423	0.00557160632740613	NA	NA
ENSCAFG00000014312	130.825202926267	-1.92752085762913	0.559584555649514	-3.44455692740098	0.000571996171542996	0.00558600987784708	NA	NA
ENSCAFG00000018481	149.824900921078	1.21416110816899	0.352490290776779	3.44452355125401	0.000572066796012564	0.00558600987784708	ATAD5	ATPase family AAA domain containing 5
ENSCAFG00000024786	265.607053004165	-2.34925828238774	0.682257575223296	-3.44335976279757	0.000574534475092337	0.0056040960502981	PKHD1L1	PKHD1 like 1
ENSCAFG00000012063	265.279344999591	-2.01862464465676	0.5865397028708	-3.44158227444223	0.000578322570376685	0.00563500927187256	BMX	BMX non-receptor tyrosine kinase
ENSCAFG00000010654	166.498655588065	-1.17370821877388	0.341113795564504	-3.44081134810607	0.000579972749752528	0.00564577864398164	AGPAT3	1-acylglycerol-3-phosphate O-acyltransferase 3
ENSCAFG00000045810	39.9222272456828	-1.74899704523746	0.508351827540509	-3.44052475172441	0.000580587330632098	0.00564743030458669	NA	NA
ENSCAFG00000000483	228.671697204656	1.08789210312138	0.316257925237186	3.43988882588631	0.000581953183991237	0.00565174094148619	TCF19	transcription factor 19
ENSCAFG00000004837	77.3026089202506	2.80305796423877	0.814849331705936	3.43997086967035	0.000581776800895997	0.00565174094148619	NA	NA
ENSCAFG00000007862	816.254985524005	-1.11268179313276	0.324015904408738	-3.43403449643366	0.000594668510811831	0.00575425518086836	SLC43A1	solute carrier family 43 member 1
ENSCAFG00000012787	659.396586268268	-1.26220545651219	0.367747290214303	-3.43226310594061	0.000598566554537607	0.00578889831369324	NA	NA
ENSCAFG00000017096	1905.73347452881	1.10992677504099	0.323523984056962	3.43074031520818	0.000601936537309785	0.00581840036143763	FARSA	phenylalanyl-tRNA synthetase subunit alpha
ENSCAFG00000001866	362.22953366539	1.40696185728218	0.410307280084231	3.42904434206808	0.000605710559110178	0.00584867178788731	STEAP1	STEAP family member 1
ENSCAFG00000001131	130.370559514738	1.63629873843984	0.477262750784739	3.42850711845698	0.00060691061926954	0.00585095250795002	SLA	Src like adaptor
ENSCAFG00000006062	43151.8650601281	1.04903642908415	0.305974175786854	3.42851296645024	0.000606897544008953	0.00585095250795002	COL4A1	collagen type IV alpha 1 chain
ENSCAFG00000018358	12.4768659199953	4.07094459467203	1.18737952627415	3.42851169705287	0.000606900382174173	0.00585095250795002	CCL25	C-C motif chemokine ligand 25
ENSCAFG00000003144	87.6054046351391	-1.68735550870373	0.492235175442184	-3.42794581307187	0.000608166837186952	0.00585996099048232	NA	NA
ENSCAFG00000014278	33.979092792224	2.29364222318297	0.66928002655147	3.42702924365035	0.000610223349417209	0.00587666706305488	ABCA12	ATP binding cassette subfamily A member 12
ENSCAFG00000009993	71.0605251675353	1.70456640536365	0.497464634893879	3.42650770687906	0.000611396411459377	0.00588447755054442	ST14	ST14 transmembrane serine protease matriptase
ENSCAFG00000013945	32.4726799765449	1.42959958738685	0.417279755365957	3.42599795222054	0.000612545000290943	0.00588657361493317	C1QL1	complement C1q like 1
ENSCAFG00000048374	28.7513335272008	-2.23713008771206	0.65296042135564	-3.42613428707892	0.000612237611471196	0.00588657361493317	LOC111093391	uncharacterized LOC111093391
ENSCAFG00000017615	158.51064346269	1.40991196388621	0.411609801984529	3.42536051641259	0.000613984108035102	0.00589418270502227	ST8SIA5	ST8 alpha-N-acetyl-neuraminide alpha-2,8-sialyltransferase 5
ENSCAFG00000004820	854.083490033394	-1.04485914897566	0.305202242057285	-3.42349761893145	0.000618207933893501	0.00592491724223054	ITGA9	integrin subunit alpha 9
ENSCAFG00000009032	63.944785605667	-1.03841365231241	0.303330389598645	-3.42337493347238	0.000618487050545288	0.00592491724223054	PIP4P2	phosphatidylinositol-4,5-bisphosphate 4-phosphatase 2
ENSCAFG00000014232	2935.81653361889	-1.15248731529677	0.336761732899626	-3.42226328797362	0.0006210214595982	0.00594606824434428	ARVCF	ARVCF delta catenin family member
ENSCAFG00000013219	24.0778693496748	3.10236914917266	0.907435683620704	3.41883089366079	0.000628907988066591	0.00600579096522322	BNC1	basonuclin 1
ENSCAFG00000013288	410.105911788823	-1.25046061638113	0.365890873808958	-3.41757804277466	0.000631809771123234	0.00602402499577236	ADAMTSL3	ADAMTS like 3
ENSCAFG00000006875	135.071028457393	-2.94241010612624	0.862159207837961	-3.41283846344915	0.000642900378669577	0.00611376438430897	DDX4	DEAD-box helicase 4
ENSCAFG00000000296	191.732671828601	-1.36537083089994	0.400135163414991	-3.41227404071927	0.000644233125626826	0.00612324084070466	ADGRG6	adhesion G protein-coupled receptor G6
ENSCAFG00000014842	38.933141936463	1.740612746071	0.51018351314306	3.41173852394347	0.000645499993428094	0.00613208157554461	MYOZ1	myozenin 1
ENSCAFG00000011318	469.092577014117	1.73329694064386	0.508236196067558	3.41041616881112	0.000648638210125245	0.00615004852787307	ANOS1	anosmin 1
ENSCAFG00000016982	760.536465590358	1.14488081765116	0.335886823093124	3.40853150209392	0.000653135435300443	0.00617562274779666	SPDL1	spindle apparatus coiled-coil protein 1
ENSCAFG00000013781	606.318063642259	-3.15604111580735	0.926220417495052	-3.40744066551978	0.000655751640262558	0.00619071701442273	COL26A1	collagen type XXVI alpha 1 chain
ENSCAFG00000024578	164.72112305056	-2.02685914290898	0.594918808943239	-3.40695085184702	0.000656929551042222	0.00619862386219166	GPR182	G protein-coupled receptor 182
ENSCAFG00000017636	51.0134138411273	-2.45906640363103	0.72218918382735	-3.40501693835796	0.000661599499785433	0.00623622592680772	PPP4R4	protein phosphatase 4 regulatory subunit 4
ENSCAFG00000014134	983.260695311258	1.6788149486539	0.493294285432907	3.40327264724059	0.000665838013293757	0.00625933222014715	FZD2	frizzled class receptor 2
ENSCAFG00000018351	106.60128651304	-1.38626743914988	0.407471085368858	-3.4021246879272	0.000668641240289286	0.00627984818303671	ENOSF1	enolase superfamily member 1
ENSCAFG00000003621	465.482708771791	-1.34988991713043	0.397099608817694	-3.39937357568678	0.000675403960521727	0.00633356412207063	LPIN1	lipin 1
ENSCAFG00000044601	34.1608302433949	2.311307852215	0.680006152666149	3.39895138176749	0.00067644739815639	0.00634008418313228	NA	NA
ENSCAFG00000028530	1131.96623792373	-2.01280789137181	0.592324870707779	-3.39814853454772	0.000678435742801008	0.00635544923464463	CHST13	carbohydrate sulfotransferase 13
ENSCAFG00000028541	109.520141162323	-1.39648961354811	0.411148950457458	-3.39655400310358	0.00068240090653435	0.00637619441195333	NA	NA
ENSCAFG00000041995	2074.83291979399	-10.2493084752543	3.01813300583024	-3.39591013896847	0.000684008117605034	0.00638548618588638	NA	NA
ENSCAFG00000008634	234.324137855554	-1.23416715578431	0.36373566942088	-3.39303307192633	0.000691232922304958	0.0064308326112443	CCDC158	coiled-coil domain containing 158
ENSCAFG00000019566	170.751992119931	-1.48408081230745	0.437400506169971	-3.3929563212045	0.0006914266241731	0.0064308326112443	DIPK1B	divergent protein kinase domain 1B
ENSCAFG00000009104	319.097083479038	1.56118413701345	0.460144919664033	3.39280967864064	0.000691796857898911	0.00643099161776267	STC1	stanniocalcin 1
ENSCAFG00000008104	334.584688866809	-1.16057665787072	0.342147434239169	-3.39203671204342	0.000693751441495345	0.00644258414129104	SOX7	SRY-box transcription factor 7
ENSCAFG00000009750	57.6398573729604	1.38368654716811	0.407907698040926	3.39215600444314	0.000693449454878734	0.00644258414129104	NIPA1	NIPA magnesium transporter 1
ENSCAFG00000032312	81.8735051481213	-1.17492314878826	0.346458464710492	-3.39123810922053	0.000695776240610578	0.00645809435155924	ZNF71	zinc finger protein 71
ENSCAFG00000013440	376.581419932671	1.55132533995843	0.45759182459088	3.39019461579199	0.000698430219089866	0.00647283090068476	ADAM8	ADAM metallopeptidase domain 8
ENSCAFG00000008929	567.95162521012	1.44265525585288	0.425570748337834	3.38993049096421	0.000699103473796682	0.00647577485315939	OAS3	2'-5'-oligoadenylate synthetase 3
ENSCAFG00000030597	33.9324402999957	-1.55796636075119	0.459707000426133	-3.38904206224184	0.000701372509190642	0.00649348996688906	LOC482919	claudin-22
ENSCAFG00000017737	60.5405367071116	1.41128238001819	0.416658097320064	3.38714737357928	0.00070623439853275	0.00652854549831468	BRIP1	BRCA1 interacting helicase 1
ENSCAFG00000006142	35544.3480260182	-1.1481823720486	0.339353718884061	-3.38343830686255	0.00071584288198698	0.00659933262774627	DCN	decorin
ENSCAFG00000007163	190.53384635441	1.15239345054006	0.340606956069939	3.38335265913779	0.000716066183758533	0.00659933262774627	NDUFAF2	NADH:ubiquinone oxidoreductase complex assembly factor 2
ENSCAFG00000014451	663.743147520806	-2.36455388775029	0.699406998321212	-3.38079815247192	0.00072275615020382	0.00665761874120474	MAOB	monoamine oxidase B
ENSCAFG00000025083	631.722868594967	1.23508490456853	0.365408169744382	3.3800144792398	0.000724820112585964	0.00667325534393478	FADS1	fatty acid desaturase 1
ENSCAFG00000010064	495.156292705205	-1.06957648168757	0.316481422123364	-3.37958694229657	0.000725948424919324	0.00668026617797161	CMBL	carboxymethylenebutenolidase homolog
ENSCAFG00000015728	86.4958307862843	1.41646606673591	0.419148053032847	3.37939316784779	0.000726460352040797	0.00668160074293685	SYT16	synaptotagmin 16
ENSCAFG00000013973	45.5830231183551	-1.77929913326382	0.526562280291707	-3.37908581730943	0.000727273020403373	0.00668569862421294	GFAP	glial fibrillary acidic protein
ENSCAFG00000015626	20.3517104509783	3.3075836359276	0.979072525926718	3.37828255654185	0.000729400918988108	0.00670187696049063	NWD1	NACHT and WD repeat domain containing 1
ENSCAFG00000001097	21.184391227198	-4.49837552760717	1.33269711150619	-3.37539226938308	0.000737105445005514	0.00676584035231624	ADCY8	adenylate cyclase 8
ENSCAFG00000014148	1916.09753415817	1.07692178865462	0.319162229841097	3.37421438993829	0.000740266897306977	0.00678460013430164	ADAMTS7	ADAM metallopeptidase with thrombospondin type 1 motif 7
ENSCAFG00000019915	144.626831042431	-1.12775509719387	0.335220338378689	-3.3642203890382	0.000767602202575097	0.00700361721163161	FOXL1	forkhead box L1
ENSCAFG00000007622	172.672836839544	-10.0345904613328	2.98297962859376	-3.36394870589959	0.000768358222697274	0.00700679599075616	NA	NA
ENSCAFG00000003348	168.617738906456	1.53617594881214	0.45691045178959	3.36209413200196	0.000773537491230957	0.00703289628198051	MBOAT2	membrane bound O-acyltransferase domain containing 2
ENSCAFG00000048405	47.6291166263159	-2.14326993067127	0.637780997524498	-3.36051080071406	0.000777984887889376	0.00706275313726492	NA	NA
ENSCAFG00000005337	1483.14128092649	-1.1256062030558	0.335677772098169	-3.35323425206306	0.000798730746975568	0.00720797107689398	CSGALNACT1	chondroitin sulfate N-acetylgalactosaminyltransferase 1
ENSCAFG00000023928	63.2922573846376	2.17814293955023	0.650021746304901	3.35087703131788	0.00080556065398495	0.007252410993932	CCL8	C-C motif chemokine ligand 8
ENSCAFG00000001974	3793.46176240232	-1.33435183118634	0.398300060737798	-3.35011706680294	0.000807774132787867	0.0072643825838024	KANK1	KN motif and ankyrin repeat domains 1
ENSCAFG00000015923	43.2075679530092	1.53357681891163	0.458120207590736	3.34754239935572	0.00081531514814843	0.00731235304940702	RHOH	ras homolog family member H
ENSCAFG00000028467	363.715044210958	-1.19550356798033	0.357124708724561	-3.34758009953993	0.000815204257368967	0.00731235304940702	TDRP	testis development related protein
ENSCAFG00000020362	160.6030544925	-1.16341333494119	0.347576513761401	-3.34721504151984	0.00081627862233368	0.00731557578312926	HSD11B2	hydroxysteroid 11-beta dehydrogenase 2
ENSCAFG00000023626	13.4781837455076	-2.76564902325897	0.826405879100563	-3.34659892094309	0.0008180948439789	0.00732104432614238	PCARE	photoreceptor cilium actin regulator
ENSCAFG00000029647	15.0812045637975	-2.11397008098387	0.631653716235287	-3.34672309629289	0.000817728494163178	0.00732104432614238	AKR1D1	aldo-keto reductase family 1 member D1
ENSCAFG00000006550	508.640747390008	-2.04884100825187	0.612598385718968	-3.34450931640519	0.000824282611928991	0.00736555968883163	NEURL3	neuralized E3 ubiquitin protein ligase 3
ENSCAFG00000000450	133.942325461249	-2.03791555908439	0.609458813395749	-3.3438117790596	0.000826357817094263	0.00738048171020286	TSPAN8	tetraspanin 8
ENSCAFG00000046547	22.3573338899763	2.1406684158621	0.640735982058949	3.34095239818317	0.0008349153634032	0.00744595674972364	NA	NA
ENSCAFG00000018697	815.961474386361	-1.01940228683014	0.30528590387374	-3.3391724737207	0.000840283751286785	0.00748650068233055	TWSG1	twisted gastrulation BMP signaling modulator 1
ENSCAFG00000003843	81.7849155420641	-3.36068812803447	1.00728147708014	-3.33639424977444	0.000848727109803494	0.00755064455135878	UROC1	urocanate hydratase 1
ENSCAFG00000005257	12.2603746475187	-2.7306206840866	0.818428041722659	-3.33642121833836	0.000848644772231259	0.00755064455135878	VIPR1	vasoactive intestinal peptide receptor 1
ENSCAFG00000048037	27.5329896639258	-1.30757863983791	0.39206490770314	-3.33510756547478	0.000852664098595759	0.0075819657712536	NA	NA
ENSCAFG00000006829	46.5026101247919	1.6938604984451	0.507997380343276	3.33438825471991	0.000854872415231959	0.00759789241278146	TMEM74B	transmembrane protein 74B
ENSCAFG00000015360	2749.25486368724	-1.05473727448446	0.316485524519642	-3.33265565963981	0.000860213352748938	0.00763790607845485	GLDN	gliomedin
ENSCAFG00000005112	1461.86638449546	-1.35607327040583	0.406929300645085	-3.33245423285106	0.000860836279347586	0.00763971222378113	CYGB	cytoglobin
ENSCAFG00000009637	50.8773938937616	-1.33657686083366	0.401585732200182	-3.32824787751025	0.000873940689788779	0.00773698513257245	LGI3	leucine rich repeat LGI family member 3
ENSCAFG00000019458	36.2377512859294	-3.77024755416504	1.13284647806626	-3.32811870554672	0.000874346021790901	0.00773698513257245	FAM166A	family with sequence similarity 166 member A
ENSCAFG00000017592	313.296436517433	1.49316942551122	0.449046769251262	3.32519801445386	0.000883557587586607	0.00780711655872862	SGCD	sarcoglycan delta
ENSCAFG00000017845	339.972722306295	-1.16250774577717	0.349640451968015	-3.32486627114735	0.000884609543088508	0.00781262094528847	DHRS11	dehydrogenase/reductase 11
ENSCAFG00000017468	27.0779409558409	-2.31373733285383	0.697310545352095	-3.3180873977541	0.000906361198729932	0.0079737892705656	NAP1L3	nucleosome assembly protein 1 like 3
ENSCAFG00000002957	267.923543628469	-1.01277165011749	0.305290320813486	-3.3174050438901	0.000908577937812013	0.00798557568798001	HOXA7	homeobox A7
ENSCAFG00000041630	61.1573869450613	-3.15441742681217	0.950932443496578	-3.31718351643718	0.000909298685983063	0.00798805517146047	NA	NA
ENSCAFG00000008972	208.541887375117	-1.86512479923664	0.562518378492583	-3.31566908842114	0.000914240146766376	0.00801985901385475	PAK6	p21 (RAC1) activated kinase 6
ENSCAFG00000049416	317.878712172047	1.01479964330497	0.306196574649963	3.31420965262287	0.000919025707573931	0.00805795722707215	NA	NA
ENSCAFG00000040994	255.485415320249	-1.61055449569562	0.486104858377722	-3.31318329356043	0.000922405079445602	0.00807204175962704	NA	NA
ENSCAFG00000012819	44.3962768924259	-1.25089597018471	0.377599543599876	-3.31275816241512	0.000923808228308463	0.00807532728596637	CDKL5	cyclin dependent kinase like 5
ENSCAFG00000014622	99.5732511798785	-1.58069687594726	0.477167516393257	-3.31266656182968	0.000924110815658333	0.00807532728596637	DOK7	docking protein 7
ENSCAFG00000002023	427.273108628148	-1.18245524622794	0.357030441310309	-3.31191716282875	0.000926589782167759	0.00808147821985491	RCAN2	regulator of calcineurin 2
ENSCAFG00000003510	138.768984349934	-1.65690857633055	0.500626675042157	-3.30966897876752	0.000934063656013198	0.00813497524612929	PTPRZ1	protein tyrosine phosphatase receptor type Z1
ENSCAFG00000002456	426.248543740648	-1.10875397884615	0.335083814129893	-3.30888551488299	0.000936681303266404	0.00814997764633754	ZNF268	zinc finger protein 268
ENSCAFG00000024700	130.448444487376	1.77676287340892	0.536999093683118	3.30868877491511	0.000937339701952716	0.0081518115149288	OOEP	oocyte expressed protein
ENSCAFG00000028672	28.0002137620235	1.47018483675171	0.444623791304269	3.30658157639077	0.000944418470011295	0.00819771437434494	H2BC12	H2B clustered histone 12
ENSCAFG00000000159	85.2719686581869	1.19553377546463	0.361920922228598	3.30330108605741	0.000955537329030073	0.00827359931054774	NEMP1	nuclear envelope integral membrane protein 1
ENSCAFG00000002950	242.687909196443	-1.14591510526573	0.346938735967023	-3.30293215046086	0.000956795351601425	0.00827359931054774	HOXA5	homeobox A5
ENSCAFG00000009675	192.523849992006	1.80943727674393	0.548160065636769	3.30092867061011	0.000963653784385819	0.00832105218940263	LRRN2	leucine rich repeat neuronal 2
ENSCAFG00000030245	397.574126597698	-1.61298967585778	0.488712095456203	-3.30049059733644	0.000965159476803278	0.00833010390145236	CA11	carbonic anhydrase 11
ENSCAFG00000004938	264.97815957804	1.17579264415273	0.356648070306691	3.29678678239205	0.000977977142162392	0.00842077623447722	UNC13D	unc-13 homolog D
ENSCAFG00000011796	55.4320843328415	2.27405908329021	0.691147307314072	3.29026686384358	0.00100092406356945	0.00857780146901803	MCF2L2	MCF.2 cell line derived transforming sequence-like 2
ENSCAFG00000015859	16.5147149569859	3.96915129155647	1.20890786763714	3.28325375143297	0.00102616252185645	0.00876110908838622	JAKMIP1	janus kinase and microtubule interacting protein 1
ENSCAFG00000030461	226.526210003334	-1.45930185093766	0.444515710786993	-3.2829027535473	0.00102744102182517	0.00876791398709376	ZNF879	zinc finger protein 879
ENSCAFG00000009343	1444.64354230022	-1.0039358898028	0.305861185506848	-3.28232524221457	0.00102954779930574	0.00878083701497647	SLC40A1	solute carrier family 40 member 1
ENSCAFG00000016772	127.445078259091	1.5907948116426	0.484686088366	3.28211361915828	0.00103032080653805	0.00878083701497647	MYL5	myosin light chain 5
ENSCAFG00000043597	22.3215331018459	2.01588082569138	0.614206175462199	3.28209143155294	0.00103040188353219	0.00878083701497647	H1-5	H1.5 linker histone, cluster member
ENSCAFG00000042737	194.295901424972	1.81080096930502	0.55198907887593	3.28050144215268	0.00103622735043718	0.00882634999008953	NA	NA
ENSCAFG00000004413	156.642636112092	1.27779135547842	0.389641274365222	3.27940451780965	0.00104026405578732	0.00885245267287048	ARL5B	ADP ribosylation factor like GTPase 5B
ENSCAFG00000008082	99.3246462441489	-2.3027313300315	0.702231996221056	-3.27916036640777	0.00104116451585168	0.00885597711264593	NA	NA
ENSCAFG00000007950	4053.44054310804	1.4020116816887	0.427620034104781	3.27863890807596	0.00104309013338513	0.00886407579051638	MAP1B	microtubule associated protein 1B
ENSCAFG00000002016	188.414776519134	-2.07309288130091	0.632429298055741	-3.27798362231818	0.00104551461529924	0.00887639471292053	CLIC5	chloride intracellular channel 5
ENSCAFG00000005898	416.73604839383	1.0939462712662	0.333776470500593	3.27748169194046	0.00104737522547257	0.00888804763796876	CKAP2	cytoskeleton associated protein 2
ENSCAFG00000006965	98.4612251443093	1.55942307422771	0.476044806822557	3.27579053878636	0.00105366675120632	0.00893727303503416	TRIB3	tribbles pseudokinase 3
ENSCAFG00000044596	13.4727465668339	-2.94590448403213	0.899708846168852	-3.27428645008483	0.00105929170916455	0.00897662229669408	NA	NA
ENSCAFG00000017866	1334.86542820955	-1.41027352743274	0.430809771702648	-3.27354117771994	0.00106208914376722	0.00899195973832862	ISLR	immunoglobulin superfamily containing leucine rich repeat
ENSCAFG00000005746	340.825381783621	1.02985085628832	0.314673058747421	3.27276462874744	0.00106501124698274	0.00900467973805074	NAV3	neuron navigator 3
ENSCAFG00000025299	25.6533157980904	-3.09262528342678	0.944962933228057	-3.27274771811648	0.00106507496325085	0.00900467973805074	AOX2	aldehyde oxidase 2
ENSCAFG00000000432	4535.82771184612	1.04676179743885	0.319939076178806	3.2717535161408	0.00106882714465032	0.00902802000520733	CCT2	chaperonin containing TCP1 subunit 2
ENSCAFG00000005965	284.117740633107	-1.14080347135406	0.348754048214093	-3.27108309479389	0.0010713642564697	0.00904525474018066	FOXO1	forkhead box O1
ENSCAFG00000002345	199.976776795033	-1.93449700986275	0.591828392098073	-3.26867895439221	0.00108050825459353	0.0091097851038902	BMP5	bone morphogenetic protein 5
ENSCAFG00000010619	42.6483264106592	-1.91103180584666	0.584778539273328	-3.26795817134704	0.00108326374084963	0.00912879036770597	BICD1	BICD cargo adaptor 1
ENSCAFG00000005350	295.241702758437	-9.69167429911433	2.96611075289316	-3.26746878539886	0.0010851383205862	0.00914035798158898	NA	NA
ENSCAFG00000010895	45.5218836938459	-2.03731615759987	0.62406299829437	-3.26460014961322	0.00109618702584789	0.00920847562424322	LOC608120	protein FAM169B
ENSCAFG00000030565	109.328835645205	1.24682076022216	0.382091239793629	3.26314929621412	0.00110181459512361	0.00925087394734715	DUSP5	dual specificity phosphatase 5
ENSCAFG00000019445	70.0149640064919	-1.08554353633296	0.332976055896789	-3.26012491621753	0.00111363155058969	0.00933717503121036	NRARP	NOTCH regulated ankyrin repeat protein
ENSCAFG00000018175	320.97876220741	2.22921634009195	0.684116575588383	3.25853285775848	0.00111989906815177	0.00938540355734558	CAPN6	calpain 6
ENSCAFG00000006421	7169.4638880549	-1.28299922018373	0.393901067712325	-3.25716106238315	0.00112532560770264	0.00942429670205394	GAS6	growth arrest specific 6
ENSCAFG00000019652	326.247223845827	1.3698222214887	0.420565222914334	3.25709817848569	0.00112557494519616	0.00942429670205394	ARID3A	AT-rich interaction domain 3A
ENSCAFG00000013643	122.443588614121	1.12037657528039	0.344229960982126	3.25473288868823	0.00113499060023676	0.00948653884775108	WNT2B	Wnt family member 2B
ENSCAFG00000024289	125.67884919979	-1.08036370487774	0.331938810216547	-3.25470740879305	0.00113509242486682	0.00948653884775108	ZFP28	ZFP28 zinc finger protein
ENSCAFG00000016302	162.922566271616	-1.19262610505107	0.366498305695801	-3.25411082811653	0.00113747893932712	0.00950024848343767	VWCE	von Willebrand factor C and EGF domains
ENSCAFG00000016584	239.18183239109	1.71818216473354	0.528084847557527	3.25361004520465	0.00113948581189599	0.00950532937870963	HK3	hexokinase 3
ENSCAFG00000006231	127.461258454724	1.90981173153918	0.587463701305964	3.25094423245823	0.00115022417267733	0.00957346088145652	DCLK1	doublecortin like kinase 1
ENSCAFG00000002414	514.874175904943	-1.72241964001131	0.530007998590377	-3.24979933244838	0.00115486467858539	0.0095945440974993	AGMO	alkylglycerol monooxygenase
ENSCAFG00000009859	27.4973774755733	1.46516705130125	0.450839617280508	3.24986313345581	0.00115460562591872	0.0095945440974993	GPRIN3	GPRIN family member 3
ENSCAFG00000010719	834.768826935181	-1.80207673396667	0.554483973804329	-3.25000688766995	0.0011540221342677	0.0095945440974993	SEMA3B	semaphorin 3B
ENSCAFG00000025108	36.6827811484208	-3.66639800645574	1.12806261801638	-3.25017241764722	0.00115335059340158	0.0095945440974993	GPR37L1	G protein-coupled receptor 37 like 1
ENSCAFG00000008193	14.568706957929	3.21295416324504	0.988899231383214	3.24902079128017	0.0011580301370037	0.00961645546054459	PI15	peptidase inhibitor 15
ENSCAFG00000003845	14.6922381004518	2.32124117436276	0.714539091169768	3.24858528112531	0.00115980436651859	0.00962241335702511	LOC482987	b(0,+)-type amino acid transporter 1-like
ENSCAFG00000002390	23.2242206021472	-1.57531797027754	0.485180197731286	-3.24687194086602	0.00116680877239517	0.00967171349753681	FAM178B	family with sequence similarity 178 member B
ENSCAFG00000046360	153.072459781766	1.28322626759103	0.395769956139785	3.24235391717759	0.00118546705511652	0.0097996098686913	FADS1	fatty acid desaturase 1
ENSCAFG00000018654	13.6974768764424	-4.57184495566919	1.41035416246187	-3.2416290016748	0.00118848630870371	0.00980828192391569	PRR32	proline rich 32
ENSCAFG00000001537	91.8096046142647	-2.13385431641471	0.658486210322073	-3.24054518221577	0.00119301364141753	0.00983776415169756	FREM1	FRAS1 related extracellular matrix 1
ENSCAFG00000045561	12.7454274888383	-4.28492987301834	1.32231697226705	-3.24047105413162	0.00119332387079787	0.00983776415169756	LOC106557534	uncharacterized LOC106557534
ENSCAFG00000030249	15.4284811964171	-2.04817553155212	0.633313693421304	-3.23406165511346	0.00122043105891957	0.0100113828891821	OR4D9D	olfactory receptor family 4 subfamily D member 9D
ENSCAFG00000015467	10.7094894254244	-2.07828621224874	0.642722431910095	-3.23356725868788	0.0012225454533478	0.0100197008329958	CHRM1	cholinergic receptor muscarinic 1
ENSCAFG00000012874	687.96649675754	-1.78580353956405	0.552528490551489	-3.23205693480459	0.00122902565687412	0.0100682799088325	PDE6H	phosphodiesterase 6H
ENSCAFG00000032444	11.9902317892172	-1.88953325788325	0.584798710894143	-3.23108314482123	0.00123322061021337	0.010084499565602	LOC608550	ferritin heavy chain-like
ENSCAFG00000041766	57.4066915849383	-1.31816725692327	0.407952676967854	-3.23117687747674	0.00123281624842412	0.010084499565602	NA	NA
ENSCAFG00000046215	301.879003968148	-3.3193547830843	1.02749536577012	-3.23053017431022	0.00123560861358269	0.0100994921283458	NA	NA
ENSCAFG00000046375	48.5507500859709	1.10864642404218	0.343671392973888	3.22589091413384	0.00125581210890223	0.0102472164156597	NA	NA
ENSCAFG00000046806	21.9600255354834	-2.84467696595835	0.882071662298122	-3.22499530088849	0.00125974736521223	0.0102691402273411	NA	NA
ENSCAFG00000006915	57.4056087839815	-1.84205320538186	0.571249594322952	-3.22460308714104	0.00126147430468691	0.0102735918735212	MTMR7	myotubularin related protein 7
ENSCAFG00000010276	38.8759930130589	-2.114451213682	0.655978776342009	-3.22335308692911	0.00126699272092617	0.0103097428243013	KCNA4	potassium voltage-gated channel subfamily A member 4
ENSCAFG00000009598	1405.98907619023	-1.17190700334415	0.363662173979297	-3.22251553006134	0.0012707027707514	0.0103261404945969	PLA2R1	phospholipase A2 receptor 1
ENSCAFG00000014579	4650.04739942484	1.03955218233155	0.322793555660032	3.22048617174506	0.00127973366426612	0.0103855747593362	PRDX6	peroxiredoxin 6
ENSCAFG00000011571	73.7791840238074	-2.04363685538007	0.634817877253478	-3.21924906119817	0.00128526798726677	0.0104072989400245	SOX5	SRY-box transcription factor 5
ENSCAFG00000002971	119.882584037214	-2.59859971540924	0.807536229502267	-3.2179357661896	0.00129116729664262	0.0104457786046907	EVX1	even-skipped homeobox 1
ENSCAFG00000016170	200.614583212825	1.21854651383863	0.378704890999541	3.21766774815726	0.00129237429775557	0.0104509006822499	RAB15	RAB15, member RAS oncogene family
ENSCAFG00000007194	57.6543492283525	-1.07238378408785	0.333304307033805	-3.21743152265683	0.00129343898671547	0.0104548679037174	FHIT	fragile histidine triad diadenosine triphosphatase
ENSCAFG00000017484	2107.87720091858	-1.11811710254514	0.347550968223511	-3.21713131245279	0.00129479322850394	0.0104611710223093	CYFIP2	cytoplasmic FMR1 interacting protein 2
ENSCAFG00000026428	39.6585345659329	1.46733098207743	0.456375932425141	3.21518046379039	0.0013036253968392	0.0105231924210278	NA	NA
ENSCAFG00000009905	86687.826220377	-2.07201895961443	0.644654038353757	-3.21415648757234	0.00130828351217357	0.0105374396462596	MMP9	matrix metallopeptidase 9
ENSCAFG00000020263	418.989367476601	-1.6811607497108	0.523033059021093	-3.21425332627588	0.00130784233167633	0.0105374396462596	PTGS1	prostaglandin-endoperoxide synthase 1
ENSCAFG00000022368	18.3709014603373	1.58570775945122	0.493331497403436	3.21428444726783	0.00130770057893774	0.0105374396462596	NA	NA
ENSCAFG00000001448	609.218307224562	1.05073156134083	0.327207174779171	3.21121186309547	0.00132176447845667	0.0106355567153739	PIM1	Pim-1 proto-oncogene, serine/threonine kinase
ENSCAFG00000006797	38.5584926323991	1.15367017433305	0.359247167764256	3.21135496074421	0.00132110640233308	0.0106355567153739	NA	NA
ENSCAFG00000039349	38.4899302062646	-2.67325669444616	0.832501485622436	-3.21111342215497	0.00132221736333022	0.0106355567153739	LOC111095006	uncharacterized LOC111095006
ENSCAFG00000003029	774.046773675034	1.34114142406478	0.41777780494724	3.21017873181213	0.00132652461553229	0.0106607854251803	CXCL8	C-X-C motif chemokine ligand 8
ENSCAFG00000015633	64.9671749118257	-1.53147858405094	0.477396144891892	-3.20798272134717	0.0013366952900175	0.0107188718302548	GREM2	gremlin 2, DAN family BMP antagonist
ENSCAFG00000010195	649.469136072685	-1.00049976372795	0.312207660639289	-3.20459709950514	0.00135251661098089	0.0108266725286035	FBXO25	F-box protein 25
ENSCAFG00000019898	74.6496167168585	1.86768452705238	0.582780384535108	3.2047827562732	0.00135164456268402	0.0108266725286035	NA	NA
ENSCAFG00000004579	153.52881725917	1.70927681978462	0.533623311864056	3.20315245189301	0.00135932001697043	0.0108707047008184	GIMAP4	GTPase, IMAP family member 4
ENSCAFG00000029819	23.9310990882657	2.06373486310965	0.644303230849745	3.20304906804188	0.0013598080999651	0.0108707047008184	CELSR3	cadherin EGF LAG seven-pass G-type receptor 3
ENSCAFG00000016589	5942.77261877243	-1.13589523128922	0.354745464717978	-3.2020007139267	0.00136476659828352	0.0109055570519268	SRSF5	serine and arginine rich splicing factor 5
ENSCAFG00000008343	1441.68380891082	-1.28446389609591	0.401299959843502	-3.20075759936987	0.00137066788396565	0.0109422135079632	NA	NA
ENSCAFG00000012614	220.464001612209	-1.46239876309704	0.457380456971619	-3.19733548035653	0.00138703507858956	0.0110495607244945	KCNK2	potassium two pore domain channel subfamily K member 2
ENSCAFG00000006881	275.748488364018	-1.36345061638901	0.426667157241243	-3.19558370793021	0.00139548296454116	0.0110977670446931	SLC1A2	solute carrier family 1 member 2
ENSCAFG00000001945	626.935552281037	1.05614650442894	0.331000830025423	3.19076693658993	0.00141895693939587	0.011239941201974	CYP51A1	cytochrome P450 family 51 subfamily A member 1
ENSCAFG00000013252	58.5380764821801	1.07234617630575	0.336117809921234	3.1903878481091	0.00142081974975009	0.0112495406568811	NMNAT2	nicotinamide nucleotide adenylyltransferase 2
ENSCAFG00000048890	15.5434736738007	4.16724582970573	1.30623650869619	3.19026899184226	0.00142140426398789	0.0112495406568811	NA	NA
ENSCAFG00000012621	224.776025683277	1.41534357846682	0.443754467252784	3.18947454710484	0.0014253169001729	0.0112756064591871	LY9	lymphocyte antigen 9
ENSCAFG00000005593	17.4300251063398	5.23518448946325	1.64163059722331	3.18901493327315	0.00142758502713089	0.0112886456487541	NCCRP1	NCCRP1, F-box associated domain containing
ENSCAFG00000043571	11.3245593871819	-3.78659072576996	1.18793676910075	-3.1875355862891	0.0014349079969553	0.011331790777343	NA	NA
ENSCAFG00000031101	465.718176251614	1.14370911780479	0.358944951652848	3.18630785177032	0.00144101172717822	0.0113701319599838	CD48	CD48 molecule
ENSCAFG00000029925	203.996963761831	-1.30639157677582	0.410127903407963	-3.185327225776	0.00144590412950503	0.0114037938945068	EDA	ectodysplasin A
ENSCAFG00000013976	80.792018835726	-1.2360221476991	0.388183432324697	-3.18411875616894	0.001451954315349	0.0114404119264972	C8H14orf28	chromosome 8 C14orf28 homolog
ENSCAFG00000002002	620.856303661881	1.1297457956742	0.354872897546949	3.18352233569693	0.00145494887758726	0.0114552849155822	SUPT3H	SPT3 homolog, SAGA and STAGA complex component
ENSCAFG00000049179	75.1982478867945	-2.62241703658003	0.824197156740871	-3.1817836486477	0.00146371115019098	0.0115130247473186	NA	NA
ENSCAFG00000018323	2464.55577509813	-1.10745730738758	0.348171152328863	-3.1807842205765	0.00146876984484853	0.0115341818217062	ABLIM3	actin binding LIM protein family member 3
ENSCAFG00000008270	426.430489132184	-1.37284868345922	0.432252257300482	-3.17603589171051	0.00149302477673228	0.0116994295219757	SORBS1	sorbin and SH3 domain containing 1
ENSCAFG00000019186	167.000541165519	1.08535269632299	0.341968564559935	3.17383762369997	0.0015043782513329	0.0117731982531257	HAUS7	HAUS augmin like complex subunit 7
ENSCAFG00000009685	97.9535630918635	-1.48755706311088	0.469050795740168	-3.17141997544956	0.00151695657079848	0.0118665361300735	SEC31B	SEC31 homolog B, COPII coat complex component
ENSCAFG00000020713	43.7832584712984	1.51361111552709	0.477419676708549	3.17039952345974	0.00152229470214184	0.0118912695605645	NA	NA
ENSCAFG00000010547	223.787142666472	-1.4051012552415	0.443581851284074	-3.16762566181199	0.00153689273618747	0.0119915825272965	COL17A1	collagen type XVII alpha 1 chain
ENSCAFG00000004105	93.400083352264	-1.11858891844195	0.353157969124253	-3.16738971292586	0.0015381403981762	0.0119961776407652	KBTBD12	kelch repeat and BTB domain containing 12
ENSCAFG00000016092	242.773596384701	-1.03115751033603	0.325743391973086	-3.16555158368715	0.00154789213446563	0.0120670649232678	LOC479761	monocyte to macrophage differentiation factor 2
ENSCAFG00000010152	137.202235050241	-1.24926953214961	0.394896243158907	-3.16353866057648	0.00155863648927617	0.0121404316108675	ANO3	anoctamin 3
ENSCAFG00000020401	251.147656565275	1.78632632318486	0.564731711238027	3.16314151948154	0.001560764398823	0.0121518086647993	LHX8	LIM homeobox 8
ENSCAFG00000008746	13.2276392930531	2.47197147460837	0.781769636004939	3.16202032000223	0.00156678630853418	0.0121830680891187	PLCH1	phospholipase C eta 1
ENSCAFG00000029260	22.381070469978	1.57460330099843	0.497963735987838	3.16208427883769	0.00156644221406608	0.0121830680891187	NA	NA
ENSCAFG00000049775	22.3407067947533	1.48043591748502	0.468404040113005	3.16059596140088	0.00157446732364619	0.0122219200472808	H2AC12	H2A clustered histone 12
ENSCAFG00000000785	27.2340036816863	-1.37029605847601	0.433801880928813	-3.15880617101537	0.00158416812233766	0.012265852753355	PKDREJ	polycystin family receptor for egg jelly
ENSCAFG00000008520	28.6928374189611	1.71546655084334	0.543402013094062	3.15690135389027	0.00159455279666431	0.0123314047157419	GPR171	G protein-coupled receptor 171
ENSCAFG00000011755	68.939225640264	1.9930533431278	0.631470985642881	3.15620731346624	0.00159835211400431	0.0123389530937399	FCER1A	Fc fragment of IgE receptor Ia
ENSCAFG00000030083	311.842392436771	1.03839323287589	0.328999242876192	3.15621769763967	0.00159829520758811	0.0123389530937399	MYO1G	myosin IG
ENSCAFG00000042862	15.0506906618966	-3.02871924602038	0.959548914288647	-3.15639901303593	0.00159730187975146	0.0123389530937399	NA	NA
ENSCAFG00000032088	40.9497822087376	1.31950178882464	0.418395794781075	3.15371666083561	0.00161205516416132	0.0124289316657671	LOC483842	centrin-4
ENSCAFG00000003684	26.2257825325839	2.80440931771414	0.889557048912249	3.1525907429359	0.00161828514887203	0.0124673238623504	NA	NA
ENSCAFG00000012800	47.6278070614119	1.80600455385687	0.572999873684557	3.15184110293731	0.00162244537459697	0.0124931723961038	SCML2	Scm polycomb group protein like 2
ENSCAFG00000010286	30.5683061464095	-1.42417404653741	0.451892621785258	-3.15157623267014	0.00162391765877647	0.0124965559590527	OTUD7A	OTU deubiquitinase 7A
ENSCAFG00000036082	64.8363784025908	-2.84451735489084	0.902863541712639	-3.15055069063381	0.00162962974966465	0.0125273057708497	NA	NA
ENSCAFG00000001557	87.12615243435	-1.02453451067011	0.325525663510493	-3.14732331583769	0.00164772654231164	0.0126528156864804	CCDC171	coiled-coil domain containing 171
ENSCAFG00000044486	12.0464291567434	2.95486985067917	0.938905120797279	3.14714424836667	0.00164873601801208	0.0126528156864804	NA	NA
ENSCAFG00000017319	41799.1526240161	-2.00114066061031	0.636007900634238	-3.14640849369125	0.00165288974011787	0.0126793492237938	ACP5	acid phosphatase 5, tartrate resistant
ENSCAFG00000017037	11.8653741173905	2.49484879591551	0.793593367504447	3.14373695405352	0.00166805307448093	0.0127580489455574	MUC1	mucin 1, cell surface associated
ENSCAFG00000000131	76.3045729983501	1.07175804354491	0.341094255898652	3.14211695157763	0.00167731023775055	0.0128180850774969	GLS2	glutaminase 2
ENSCAFG00000023556	1478.21138887789	1.4602638471723	0.464892821043783	3.14107635367157	0.00168328142048203	0.0128583212870798	OAS1	2'-5'-oligoadenylate synthetase 1
ENSCAFG00000013466	1609.26746799744	-1.33008609029291	0.423925480453026	-3.13754693129443	0.00170367997320183	0.0129923433802255	LRRC15	leucine rich repeat containing 15
ENSCAFG00000043945	491.211621726663	2.17732330455138	0.694496235296266	3.13511174559868	0.00171788659620958	0.0130787762556742	NA	NA
ENSCAFG00000005213	54.6135330025878	-2.02352165367942	0.645708662650378	-3.13379976253326	0.00172558565360465	0.0131163247672994	IL15RA	interleukin 15 receptor subunit alpha
ENSCAFG00000001502	1350.80620730269	-1.03304672617569	0.329823222871485	-3.13212246603452	0.00173547467862269	0.0131628028322664	CARD10	caspase recruitment domain family member 10
ENSCAFG00000002814	116.922904873666	-1.71553064826683	0.547740186907306	-3.1320153044698	0.00173610825073564	0.0131628028322664	KCNQ4	potassium voltage-gated channel subfamily Q member 4
ENSCAFG00000005216	103.243577113557	1.03264132113307	0.329693046704181	3.13212951093753	0.00173543303443944	0.0131628028322664	ULK4	unc-51 like kinase 4
ENSCAFG00000018642	280.852256482107	-1.00933444785282	0.322206595745213	-3.13256916891595	0.00173283592355859	0.0131628028322664	NOS2	nitric oxide synthase 2
ENSCAFG00000049711	342.462958456373	-1.98125824678962	0.632601949818612	-3.13191928567041	0.00173667612405257	0.0131628028322664	PLN	phospholamban
ENSCAFG00000005421	21.7071171686593	-1.90468292230646	0.608295281347014	-3.13118148490108	0.00174104531898964	0.013188925251298	RNASE10	ribonuclease A family member 10 (inactive)
ENSCAFG00000015313	130.356716168008	1.35072226013737	0.431426473760334	3.13082840829033	0.00174313978318423	0.0131993008696749	LOC608641	uncharacterized LOC608641
ENSCAFG00000001559	141.592250120715	1.17490111720469	0.375354021154026	3.13011464108592	0.00174738095547896	0.0132149313040811	NA	NA
ENSCAFG00000003133	234.984378649607	-1.67104308463257	0.534007734038472	-3.12924884438506	0.00175253821398561	0.0132374423122737	PDE1C	phosphodiesterase 1C
ENSCAFG00000023107	2409.79403606219	1.34057046945921	0.429156242189343	3.12373522197948	0.00178571069527888	0.013454521088839	OAS2	2'-5'-oligoadenylate synthetase 2
ENSCAFG00000011971	31.0289790313035	-2.10700800140737	0.674632266401645	-3.12319482233741	0.00178899285226944	0.013457108628507	IRF6	interferon regulatory factor 6
ENSCAFG00000001590	28.1312177940906	-3.254661440484	1.04226008915963	-3.12269602792544	0.00179202723701648	0.0134686785032221	SAXO1	stabilizer of axonemal microtubules 1
ENSCAFG00000010971	1961.88552780803	-1.32233470204126	0.423910797256471	-3.11937018495245	0.00181238103030286	0.0136160358675105	SATB2	SATB homeobox 2
ENSCAFG00000001178	1728.06686634172	-1.56807425387102	0.502924888215225	-3.11790943461913	0.00182138763173741	0.0136667862223197	COL22A1	collagen type XXII alpha 1 chain
ENSCAFG00000012715	170.212333221111	1.05684661786336	0.339235182638253	3.11538033774741	0.00183707868739422	0.0137618428532028	LMLN	leishmanolysin like peptidase
ENSCAFG00000048053	73.4507849811699	-1.35606531326015	0.435593595279181	-3.11314337023487	0.00185106072464128	0.0138328316398585	LOC484969	zinc finger protein 177
ENSCAFG00000010154	195.318439842291	-2.48884651171201	0.799810533159277	-3.11179511712729	0.00185953505764072	0.0138786856289734	MYH15	myosin heavy chain 15
ENSCAFG00000003550	2192.16178097238	1.41274203734449	0.454027636336985	3.1115771910764	0.00186090815508058	0.0138832439214143	INHBA	inhibin subunit beta A
ENSCAFG00000011913	266.042178162124	-2.11530149795034	0.680908975688955	-3.1065848350876	0.00189261994373648	0.0140797684085546	LAMB3	laminin subunit beta 3
ENSCAFG00000008707	45.1345450478488	-2.0414337303578	0.657435609603368	-3.10514626913713	0.00190184950032998	0.0141365637757181	CKMT2	creatine kinase, mitochondrial 2
ENSCAFG00000000451	33.7468305161588	-2.49865836844711	0.80477918151135	-3.10477510583053	0.00190423751038656	0.0141485390867604	LGR5	leucine rich repeat containing G protein-coupled receptor 5
ENSCAFG00000010570	127.43520090622	1.03369154251806	0.333129455026586	3.10297251390023	0.00191587433228145	0.0142233948084702	LOC607201	receptor-type tyrosine-protein phosphatase V-like
ENSCAFG00000038655	16.5604627679858	4.80764640548692	1.54936731707573	3.10297393813679	0.0019158651122502	0.0142233948084702	NA	NA
ENSCAFG00000049003	81.3543432289108	1.25266306150166	0.403757318970441	3.10251480938074	0.00191883946985249	0.0142389451062538	NA	NA
ENSCAFG00000008638	325.977237488742	-1.30712467270373	0.421618710609923	-3.10025300066216	0.0019335540597476	0.0143196230101926	ARHGEF26	Rho guanine nucleotide exchange factor 26
ENSCAFG00000009228	42.1175492798622	1.74598450672276	0.563387158788274	3.09908466937372	0.00194119535751866	0.0143703693722652	NA	NA
ENSCAFG00000007348	802.690434173344	-1.27039828819927	0.410066239213382	-3.0980318951305	0.00194810460981255	0.0144098022133617	F11	coagulation factor XI
ENSCAFG00000011782	121.068152203115	-3.24138871323022	1.04686455134026	-3.09628280858339	0.00195963362444129	0.014477439324422	GFRA1	GDNF family receptor alpha 1
ENSCAFG00000016956	691.014555658605	-1.2916691453599	0.417660211546472	-3.09263154509556	0.00198390285580734	0.0146034175048939	KCNMB1	potassium calcium-activated channel subfamily M regulatory beta subunit 1
ENSCAFG00000020187	43.2498640357436	-2.58071237422868	0.835273069648359	-3.08966309103576	0.00200383657032638	0.0147139277518385	HFM1	helicase for meiosis 1
ENSCAFG00000042086	20.0916375230155	-2.04091257517821	0.661301252249949	-3.08620703232361	0.00202727613847626	0.0148446826529116	NA	NA
ENSCAFG00000014146	144.780658522324	-2.41110429169826	0.781492391103599	-3.08525625987653	0.00203376841880171	0.014880255795419	ZNF385B	zinc finger protein 385B
ENSCAFG00000031031	60.4466750885158	-1.54424793141742	0.50082020394417	-3.08343776719832	0.00204623903045602	0.0149453282060403	DUSP15	dual specificity phosphatase 15
ENSCAFG00000006560	608.368282074671	1.01480930109695	0.329169056586181	3.08294258160702	0.00204964697907653	0.0149603691927706	NCAPH	non-SMC condensin I complex subunit H
ENSCAFG00000005748	40.6590784643401	-1.60896015259462	0.522191352899501	-3.0811696587099	0.00206189126795715	0.0150376859754777	IDO2	indoleamine 2,3-dioxygenase 2
ENSCAFG00000017172	22.5161967567792	1.40752447451121	0.456857766512926	3.0808811356201	0.00206389022395767	0.0150462389385481	CHRNB2	cholinergic receptor nicotinic beta 2 subunit
ENSCAFG00000005795	51.7494268276291	-3.40966151977116	1.10694593227652	-3.08024215126654	0.0020683235882977	0.0150554041573103	ZNF385D	zinc finger protein 385D
ENSCAFG00000011682	16.8197746020717	4.49581213549355	1.4605729885143	3.07811534983042	0.00208314264272189	0.0151200122226418	XIRP2	xin actin binding repeat containing 2
ENSCAFG00000002080	48.8823623655855	1.92417241303251	0.625946267252478	3.07402170713224	0.00211194065158326	0.0153107289832734	ST6GAL2	ST6 beta-galactoside alpha-2,6-sialyltransferase 2
ENSCAFG00000049029	43.3686659953063	1.4885033013014	0.484522462904516	3.07210380377089	0.00212555794365639	0.0153849506009247	H2BC25	H2B clustered histone 25
ENSCAFG00000019022	43.7172750676057	-1.73406204843587	0.564594323067848	-3.07134162988651	0.00213099176890376	0.0154120298266507	ACOT11	acyl-CoA thioesterase 11
ENSCAFG00000005403	10.0063957509064	-4.07405922204644	1.32704947105927	-3.07001307102325	0.00214049402870608	0.0154562001414617	LRP1B	LDL receptor related protein 1B
ENSCAFG00000008373	11.379179118287	-2.90306996088049	0.946144777825437	-3.0683147325008	0.00215269763912226	0.0155197057426981	IL7	interleukin 7
ENSCAFG00000025325	14.8220613687041	2.61836041943682	0.853575295089973	3.06752132412739	0.00215842060061923	0.0155425059540833	NEUROG2	neurogenin 2
ENSCAFG00000038781	113.534183690041	-1.78244956140786	0.581061172018303	-3.06757643987218	0.00215802259294766	0.0155425059540833	NA	NA
ENSCAFG00000017913	1226.11729228149	-1.13973297896263	0.371636009224298	-3.06679910093091	0.00216364221787456	0.015561646299255	PMP22	peripheral myelin protein 22
ENSCAFG00000029984	42.5098890969082	-1.27955747885983	0.417293240559184	-3.0663268763836	0.00216706262317178	0.0155800937349314	ZFP92	ZFP92 zinc finger protein
ENSCAFG00000023831	66.8748056923403	1.88898324859171	0.616506952586375	3.06400964444445	0.00218391869463213	0.0156827063674865	NA	NA
ENSCAFG00000023039	170.622756974568	-1.02995049746251	0.336204953521707	-3.06346020983301	0.00218793299336867	0.0156991519866969	NA	NA
ENSCAFG00000029509	17.9585724482077	2.94628154592762	0.962176669441099	3.06210038083654	0.00219789732577175	0.0157582315746573	MCEMP1	mast cell expressed membrane protein 1
ENSCAFG00000001015	39.8454561758087	-1.79796196634558	0.587350972539221	-3.0611372933847	0.00220497962240721	0.0158027878408727	ANXA13	annexin A13
ENSCAFG00000025454	145.485899461442	1.16876316538678	0.381859529454283	3.060714936346	0.00220809211969012	0.0158188692335471	LOC607536	signal-regulatory protein beta-1-like
ENSCAFG00000020411	26.3283961173708	-2.95383481355826	0.965138598985203	-3.06052914748625	0.00220946253780136	0.0158205525203376	NEGR1	neuronal growth regulator 1
ENSCAFG00000028496	13.7367581274495	4.33265758261578	1.41569410709685	3.06044756483498	0.0022100645550348	0.0158205525203376	HOXC5	homeobox C5
ENSCAFG00000010540	43.2874558240633	-2.5791043571491	0.843110844908431	-3.05903354549925	0.00222052284259845	0.0158643406157561	MTTP	microsomal triglyceride transfer protein
ENSCAFG00000030713	149.046409281608	1.20935914377775	0.395377906666048	3.0587423409048	0.00222268225693876	0.0158672154375193	BTBD19	BTB domain containing 19
ENSCAFG00000013899	49.4356140130805	-1.88392629019727	0.616002157681741	-3.05831118723224	0.00222588299140514	0.0158838382274604	GGT1	gamma-glutamyltransferase 1
ENSCAFG00000003749	12.9604425312822	3.48231568750635	1.1394329769986	3.05618299435143	0.00224174392090892	0.0159782381775625	SLC7A11	solute carrier family 7 member 11
ENSCAFG00000019681	254.613235136998	-1.34813918156994	0.441393899382456	-3.05427687934993	0.00225603759895055	0.016054982694212	SLC45A1	solute carrier family 45 member 1
ENSCAFG00000032135	12.6187011596994	-1.66851954429213	0.546750123201513	-3.05170401155478	0.00227546359247672	0.0161616487841629	CLDN24	claudin 24
ENSCAFG00000011041	60.5215985828219	2.27997868572997	0.747909804626905	3.04846743768434	0.00230011838759149	0.0163113146247775	CSF2RA	colony stimulating factor 2 receptor subunit alpha
ENSCAFG00000017706	39.3928626403574	-3.37270996020449	1.10721779694812	-3.04611248979274	0.00231821086754886	0.0164076712432694	OTOA	otoancorin
ENSCAFG00000042006	34.6119983702377	-9.21802681408609	3.02613644961997	-3.04613720086671	0.00231802034374876	0.0164076712432694	NA	NA
ENSCAFG00000015778	14.4251167392684	3.84412520323324	1.26297293647095	3.04371146223817	0.00233679147145382	0.0165135077557802	HSH2D	hematopoietic SH2 domain containing
ENSCAFG00000031682	15.5397361008717	4.00170346454389	1.3156349683592	3.04165179611685	0.00235283897877416	0.0166137933214653	LOC474938	glutathione S-transferase A2
ENSCAFG00000045381	22.1815762894741	-5.36038158241735	1.7623911184558	-3.04153914887751	0.00235371955243426	0.0166137933214653	NA	NA
ENSCAFG00000044137	57.4693967333745	1.20668184593193	0.397084745039817	3.03885218710916	0.00237481342623804	0.0167318994565402	NA	NA
ENSCAFG00000010435	1096.14737365903	-1.98326909508838	0.652747801598541	-3.03833898824549	0.00237886190251948	0.0167458268677164	OCSTAMP	osteoclast stimulatory transmembrane protein
ENSCAFG00000000519	18.6460431151427	-2.07993691483011	0.684649881613058	-3.03795702108311	0.00238187923057762	0.0167605883570514	LOC474655	zinc finger protein 474
ENSCAFG00000001949	20.6954296562385	-2.66185942709336	0.877026330181994	-3.03509636539759	0.00240458843694581	0.0169138509174277	NA	NA
ENSCAFG00000013260	63.3359648107161	-1.07636545618558	0.354886782206829	-3.03298265856031	0.00242149515016149	0.0170130587112619	KLHL34	kelch like family member 34
ENSCAFG00000009317	665.437604947306	1.09551186604088	0.36124683018748	3.03258540835454	0.00242468471829999	0.0170288983436024	TMEM45A	transmembrane protein 45A
ENSCAFG00000002904	18.337045057487	4.01649825942638	1.32501605374818	3.03128271394492	0.00243517120211667	0.0170785440809874	AMBN	ameloblastin
ENSCAFG00000030221	36.1593272870067	-1.17976816849144	0.389224777627366	-3.03107159745345	0.00243687455954518	0.0170785440809874	ZFP28	ZFP28 zinc finger protein
ENSCAFG00000030875	2394.91879193822	1.13983969385665	0.37621908240225	3.02972323088584	0.0024477793721187	0.0171381677662294	PHGDH	phosphoglycerate dehydrogenase
ENSCAFG00000004459	681.134770319387	-1.04013686312213	0.343460622536477	-3.02840207835373	0.00245850738904896	0.0171935015598965	NA	NA
ENSCAFG00000009259	298.492346636002	-1.57489777876435	0.520153575709855	-3.02775536362521	0.002463774508938	0.017223722680334	SFRP5	secreted frizzled related protein 5
ENSCAFG00000005854	707.034803191507	-4.15309639991226	1.37377570757967	-3.02312551968852	0.00250178451475069	0.0174425718982101	PPFIA2	PTPRF interacting protein alpha 2
ENSCAFG00000016858	89.3336732049708	1.02726093134993	0.339981192921872	3.02152281578116	0.00251506685370354	0.0174949894854069	DNAL1	dynein axonemal light chain 1
ENSCAFG00000022716	58.2296443978981	-1.61973948282035	0.536142795128593	-3.02109717324815	0.00251860517192957	0.0175062285442784	NA	NA
ENSCAFG00000003067	259.221680509964	-1.27805705147367	0.423529537135154	-3.01763381160786	0.00254756540698926	0.0176636591148331	NA	NA
ENSCAFG00000031754	15.9307609374073	1.54246272712785	0.511190553181776	3.01739286363408	0.00254959147369339	0.0176676599419445	H2AC5	H2A clustered histone 5
ENSCAFG00000019278	24.9382991409385	1.95364180060485	0.647680880278725	3.01636478718365	0.00255825286087098	0.0177209368008069	S1PR4	sphingosine-1-phosphate receptor 4
ENSCAFG00000010813	247.620956568589	-1.01765866763088	0.337450511296665	-3.01572714683553	0.00256363839532142	0.0177514900445621	BDH2	3-hydroxybutyrate dehydrogenase 2
ENSCAFG00000000957	214.017559178805	-1.55899644182174	0.517280270754037	-3.01383317703032	0.00257969612727506	0.0178355528374359	SNTB1	syntrophin beta 1
ENSCAFG00000020108	76.6586501125103	-1.84751795894422	0.613006318149989	-3.01386446475773	0.00257943011365937	0.0178355528374359	SLC44A3	solute carrier family 44 member 3
ENSCAFG00000038716	20.4683704870871	-1.90875451056792	0.633481730972137	-3.01311690179093	0.00258579288688886	0.017864140464011	NA	NA
ENSCAFG00000018540	748.161319371668	1.11267694661165	0.369355588617706	3.01248168675554	0.0025912107017355	0.0178947812246133	MYO1F	myosin IF
ENSCAFG00000005835	15.1841351420219	2.84140551150721	0.94350605806925	3.01153923412187	0.00259926810316471	0.0179292472674838	NA	NA
ENSCAFG00000044451	26.6024468970008	-5.31411656508989	1.76553011191319	-3.00992689347639	0.00261310577822967	0.0180050205551799	NA	NA
ENSCAFG00000048660	46.6021865837405	-1.2380440663467	0.411675210405384	-3.00733207891624	0.00263551685972742	0.0181251501255649	NA	NA
ENSCAFG00000007826	21.967477011405	-2.34481160042046	0.779735265033529	-3.00718936999679	0.00263675450072841	0.0181268162373594	HCAR1	hydroxycarboxylic acid receptor 1
ENSCAFG00000008211	33.1603640860125	-3.87086164412255	1.28854807293528	-3.00404907308179	0.00266412350464892	0.0182942508081303	CACNA2D3	calcium voltage-gated channel auxiliary subunit alpha2delta 3
ENSCAFG00000029322	377.296228528645	-1.082250937853	0.360399420819167	-3.00292085762264	0.00267401960254874	0.0183552849536431	SCN2B	sodium voltage-gated channel beta subunit 2
ENSCAFG00000004054	14.5365968385275	-2.41869118799339	0.806091926629554	-3.00051533589533	0.0026952318114169	0.0184724766889937	HS3ST5	heparan sulfate-glucosamine 3-sulfotransferase 5
ENSCAFG00000016515	2786.90609694429	-1.15519729019851	0.38501314264873	-3.00041001782753	0.00269616402390563	0.0184724766889937	PEAR1	platelet endothelial aggregation receptor 1
ENSCAFG00000010932	24.0543536538363	1.66830430291484	0.556383153343907	2.99848098003723	0.00271329091556714	0.0185688616547889	NA	NA
ENSCAFG00000049609	186.638007007871	-8.94385064457496	2.98305923064188	-2.99821423346343	0.00271566702279829	0.0185747357659124	NA	NA
ENSCAFG00000039630	13.6995245498256	1.90753178412085	0.63665985013604	2.99615529974641	0.00273407152481554	0.0186387309882786	NA	NA
ENSCAFG00000012245	55.3697533208007	-1.48157684811096	0.494770120224368	-2.99447518665657	0.00274917416035173	0.0187019838005848	EDN3	endothelin 3
ENSCAFG00000044319	15.5759451550558	2.21866726244635	0.740971717769833	2.99426713495094	0.00275104964287302	0.0187077539381481	NA	NA
ENSCAFG00000018737	1141.31267838555	-1.31852432010083	0.440436461733353	-2.99367657916362	0.0027563795783291	0.0187160434380877	APCDD1	APC down-regulated 1
ENSCAFG00000015412	150.573487460802	-1.82716344169347	0.610692338697896	-2.9919540919562	0.00277197944536293	0.0188079425035411	NKX3-2	NK3 homeobox 2
ENSCAFG00000042378	29.570969918316	-3.31355274540802	1.10925894078534	-2.98717695533027	0.0028156669356908	0.0190617511397268	NA	NA
ENSCAFG00000014333	176.911280694131	1.25636464470206	0.420668275354398	2.98659233012906	0.00282105636654216	0.0190911399075062	S100P	S100 calcium binding protein P
ENSCAFG00000017950	44.9868358595863	3.04520829508396	1.01978627145605	2.98612403433908	0.00282538019509798	0.0191062007920272	LMAN1L	lectin, mannose binding 1 like
ENSCAFG00000049626	248.257310648877	-1.04187547465886	0.348939191815682	-2.98583678502127	0.00282803539438494	0.0191170573745895	NA	NA
ENSCAFG00000046247	195.038959284137	-1.12193910381138	0.37580621139565	-2.9854192660754	0.0028318988084832	0.0191289722556705	LOC102152916	zinc finger protein 671
ENSCAFG00000030293	12.9539546970243	-1.79867092528471	0.602629562947468	-2.98470409663839	0.00283852766079994	0.0191524369139784	LOC608550	ferritin heavy chain-like
ENSCAFG00000013600	8401.25094281308	-1.29239747596563	0.433302905403073	-2.98266515144504	0.00285750434236474	0.0192519465700349	PTH1R	parathyroid hormone 1 receptor
ENSCAFG00000029458	10.5376318026395	-2.27288918875415	0.762110117382426	-2.98236322666953	0.00286032421334438	0.0192638181395024	SNAI3	snail family transcriptional repressor 3
ENSCAFG00000008692	16.87330596227	4.68424056456652	1.5709575892728	2.98177404441253	0.002865834285169	0.0192866622938702	CXCL13	C-X-C motif chemokine ligand 13
ENSCAFG00000005096	3666.58550089666	-1.69930387870898	0.570329149486874	-2.97951433876008	0.00288705717414429	0.0193722174643853	ITIH5	inter-alpha-trypsin inhibitor heavy chain 5
ENSCAFG00000018752	62.0972996701767	1.90912934924304	0.640799600142791	2.97929235414259	0.00288914974754758	0.019379118251414	IL7R	interleukin 7 receptor
ENSCAFG00000008744	641.191816585404	-1.62126893290562	0.544297250137588	-2.97864619469563	0.00289524875539884	0.0194128774243624	RASGRF2	Ras protein specific guanine nucleotide releasing factor 2
ENSCAFG00000005843	11483.0023992313	-1.11765896570087	0.375284551745182	-2.97816406378422	0.0028998071743595	0.0194362857755837	LTBP1	latent transforming growth factor beta binding protein 1
ENSCAFG00000001081	31.1429984746586	1.92235047293155	0.645770528975619	2.97683215116826	0.00291243411887146	0.0195065604041075	TIFAB	TIFA inhibitor
ENSCAFG00000000611	619.593777725839	-1.44070339586345	0.484242562501262	-2.97516886665595	0.00292827302912349	0.0195766446891953	MEGF10	multiple EGF like domains 10
ENSCAFG00000000789	78.8422429939347	1.95561827567949	0.657828668543393	2.97283832279573	0.00295059828677621	0.0196753370195831	WNT7B	Wnt family member 7B
ENSCAFG00000004011	495.16229122955	1.04978587562176	0.353237870126255	2.97189504411444	0.00295967841989021	0.01969981860549	TBXAS1	thromboxane A synthase 1
ENSCAFG00000042194	267.769052731615	-1.54646562011007	0.520431241051263	-2.97150804587794	0.00296341108989334	0.0197102554266061	NA	NA
ENSCAFG00000002745	740.307833156629	-1.01983929469485	0.343517537485059	-2.96881289427387	0.00298952567935354	0.0198477040272356	ZNF331	zinc finger protein 331
ENSCAFG00000008537	555.834388265234	1.89179282609708	0.637284535271347	2.96852147101228	0.00299236195832547	0.019852059607674	IGSF10	immunoglobulin superfamily member 10
ENSCAFG00000030746	134.086266793435	5.36387960602087	1.80979515984158	2.96380481340794	0.00303860956318438	0.020122225001873	NA	NA
ENSCAFG00000017119	13.9360853915573	-4.2803630744711	1.44455999633511	-2.96309124254479	0.00304566274230906	0.02016160094518	DCST2	DC-STAMP domain containing 2
ENSCAFG00000018171	714.139157394998	1.83736757084302	0.62012638747995	2.96289209415787	0.00304763385668649	0.0201673183735893	CCL5	C-C motif chemokine ligand 5
ENSCAFG00000001571	232.155186662677	1.81812790242249	0.613839106669616	2.9618965013271	0.00305750541130383	0.020217948818175	LRFN2	leucine rich repeat and fibronectin type III domain containing 2
ENSCAFG00000048837	28.7465127960151	-2.11264057943922	0.713562767460072	-2.96069340467295	0.00306947332576125	0.0202750013548923	NA	NA
ENSCAFG00000003864	39.0160639494217	1.41364666113616	0.477527564785553	2.96034567506277	0.00307294034740354	0.020276076029974	CLEC5A	C-type lectin domain containing 5A
ENSCAFG00000015365	38.8979545911519	-3.26197327064323	1.10182319061301	-2.96052333843908	0.00307116851717687	0.020276076029974	FGF23	fibroblast growth factor 23
ENSCAFG00000003334	45.74342993077	-3.64188668266358	1.23089211398984	-2.95873752156774	0.00308902086013674	0.0203527189902338	ABCA13	ATP binding cassette subfamily A member 13
ENSCAFG00000008421	10.756191345569	-3.91903667955597	1.32456567704899	-2.95873337763606	0.00308906239575017	0.0203527189902338	ASB5	ankyrin repeat and SOCS box containing 5
ENSCAFG00000030761	47.9801103724191	-1.75649206769238	0.593721659926834	-2.95844363823418	0.00309196778565436	0.0203644937954978	ZNF835	zinc finger protein 835
ENSCAFG00000011002	4993.19786568801	-1.15041035098669	0.388989100094292	-2.95743595568057	0.00310209183306908	0.0204207399660329	TINAGL1	tubulointerstitial nephritis antigen like 1
ENSCAFG00000029203	88.9775752975769	1.04002266269636	0.3516750747334	2.95733970764004	0.00310306040345052	0.0204207399660329	EIF5A2	eukaryotic translation initiation factor 5A2
ENSCAFG00000019161	294.520382349865	-1.53454579304268	0.519724434511928	-2.95261429161737	0.00315095401811951	0.0206633142326159	GABRA3	gamma-aminobutyric acid type A receptor subunit alpha3
ENSCAFG00000010718	352.492465630215	1.18702004522083	0.402093178601138	2.95210192162527	0.00315618734160426	0.0206820516368628	ICOSLG	inducible T cell costimulator ligand
ENSCAFG00000000693	303.845964960959	-1.27771339454538	0.432917696176036	-2.95140024496903	0.0031633670895039	0.0207148788446442	ANGPT1	angiopoietin 1
ENSCAFG00000007568	21.9223059901791	-2.58950166226391	0.878014962454727	-2.94926826192605	0.00318527355529062	0.0207910454177052	CPA6	carboxypeptidase A6
ENSCAFG00000005594	13.0658427771402	-3.38367601117091	1.14821351038731	-2.94690489230486	0.00320971907337061	0.0209206134735692	PLEKHB1	pleckstrin homology domain containing B1
ENSCAFG00000029722	42.2791834192058	1.19594916275339	0.406169539532786	2.94445803131639	0.00323520820569944	0.0210561261869294	TLCD1	TLC domain containing 1
ENSCAFG00000016080	1222.05424239677	-1.00984342825975	0.343096031293075	-2.94332588008615	0.00324706420463574	0.0211035996540405	TSPYL2	TSPY like 2
ENSCAFG00000017910	126.700339534484	-1.579658795804	0.53686930865176	-2.94235258068859	0.00325728832144145	0.0211549492231705	CCDC69	coiled-coil domain containing 69
ENSCAFG00000028642	256.858637822687	-1.00202826315672	0.340542661137001	-2.9424456243196	0.00325630966933464	0.0211549492231705	NA	NA
ENSCAFG00000005444	29.0596098614579	-3.14374699628973	1.06918376769214	-2.94032428408035	0.00327868906533006	0.0212636063278938	CHRNA6	cholinergic receptor nicotinic alpha 6 subunit
ENSCAFG00000035199	244.502849503693	1.19490634122003	0.406856180396151	2.93692562334083	0.00331483594923321	0.0214781902991682	NA	NA
ENSCAFG00000017981	37.1978942041052	1.28046899863125	0.43624615612561	2.93519835224075	0.00333334532940458	0.0215719800262213	SCAMP5	secretory carrier membrane protein 5
ENSCAFG00000016126	240.507594167206	-1.29594005280467	0.44174626946259	-2.9336751488162	0.00334974597621961	0.0216550315842866	SLC2A4	solute carrier family 2 member 4
ENSCAFG00000007280	24.0265606931848	-3.21834899409529	1.09739811668992	-2.93270869081021	0.0033601900986381	0.0217071379518618	RNF180	ring finger protein 180
ENSCAFG00000032384	83.5549553775928	-2.42799464996836	0.828047779536924	-2.93219148697698	0.00336579148442177	0.0217356130222712	IL17B	interleukin 17B
ENSCAFG00000032377	260.023848283182	1.04666552685185	0.357218158570756	2.93004569263667	0.00338912164793369	0.0218475378161135	EVA1A	eva-1 homolog A, regulator of programmed cell death
ENSCAFG00000002280	177.614619942125	-1.08313839833378	0.369712294682128	-2.92967914216929	0.00339312166252963	0.021857848813699	THSD7A	thrombospondin type 1 domain containing 7A
ENSCAFG00000015333	38.9515134465277	2.57875355574542	0.880709565495011	2.92804081706097	0.0034110526225405	0.0219500633601007	NPTX2	neuronal pentraxin 2
ENSCAFG00000018123	374.313714289949	1.60611121581956	0.549043423864045	2.92528996070311	0.00344135400776708	0.0221294130774881	ARSI	arylsulfatase family member I
ENSCAFG00000024259	40.8752367571609	1.66703047555165	0.569893611728433	2.9251608392235	0.00344278231572284	0.022130783180949	LOC610614	collagen alpha-4(VI) chain-like
ENSCAFG00000005874	376.419338352293	1.50183795204416	0.513445333438812	2.92502016131992	0.00344433907199165	0.0221329777134933	MAP4K1	mitogen-activated protein kinase kinase kinase kinase 1
ENSCAFG00000020536	70.1720682697994	-1.71789834492888	0.587699137234135	-2.92309148693625	0.0034657466887999	0.0222391518498009	MIR214	microRNA mir-214
ENSCAFG00000017836	93.4471173867569	1.04616867206121	0.358124512716614	2.92124284965953	0.00348637951434434	0.0223400623982142	PIGW	phosphatidylinositol glycan anchor biosynthesis class W
ENSCAFG00000029213	173.870633996015	-8.66737099743798	2.96766606005282	-2.92060185413305	0.00349355978846955	0.0223781981385223	LOC607979	eukaryotic translation initiation factor 3, subunit L pseudogene
ENSCAFG00000002461	27.7602439077075	-1.56553878287456	0.536322089809825	-2.91902722751861	0.00351125553676357	0.0224757379894557	HEMGN	hemogen
ENSCAFG00000006379	231.613862325121	-1.35175284526183	0.463175745593852	-2.91844479794317	0.00351782155157734	0.0225098553323173	NA	NA
ENSCAFG00000011613	10.4276143452293	-2.71141818806277	0.929697957204488	-2.91645062469077	0.00354038754712609	0.0226383418612055	CMTM5	CKLF like MARVEL transmembrane domain containing 5
ENSCAFG00000006492	50.1115730292974	1.18642247239109	0.407044751185629	2.91472244497763	0.00356005000457505	0.0227082559135959	B4GALNT4	beta-1,4-N-acetyl-galactosaminyltransferase 4
ENSCAFG00000017076	617.594986618663	1.11429239133881	0.38239021244927	2.91401912251256	0.00356808049623849	0.0227515104751398	GADD45GIP1	GADD45G interacting protein 1
ENSCAFG00000007068	60.7145910634076	1.57306271111987	0.541167144621839	2.90679640616229	0.00365150771290341	0.0232022355058213	RASGEF1A	RasGEF domain family member 1A
ENSCAFG00000015068	390.314572982694	-1.82611415638062	0.629010567926215	-2.90315338007935	0.00369425659959873	0.0234248283200879	ITIH3	inter-alpha-trypsin inhibitor heavy chain 3
ENSCAFG00000008450	11.0114954092971	-2.69963791958875	0.930299951662279	-2.90190052656133	0.00370906295960507	0.0235023470972053	WDR17	WD repeat domain 17
ENSCAFG00000007161	836.725867967528	-1.23728997431863	0.426432477723258	-2.90149094863641	0.00371391508483373	0.0235085532185982	SGCG	sarcoglycan gamma
ENSCAFG00000028930	3280.36501722222	-2.38615041772772	0.822357182178159	-2.90159856257055	0.00371263966193949	0.0235085532185982	LOC607080	musculoskeletal embryonic nuclear protein 1
ENSCAFG00000014590	18.1363992924971	3.31508706430059	1.14271757097074	2.90105547382494	0.00371908032985026	0.0235248947158399	TNFSF18	TNF superfamily member 18
ENSCAFG00000017622	172.561787236836	1.41863399360212	0.489255618314382	2.89957629610815	0.00373667392321399	0.0235800503092945	PRKCB	protein kinase C beta
ENSCAFG00000041351	14.8903578798927	-2.80910644741673	0.968773230378434	-2.89965325148322	0.00373575674048637	0.0235800503092945	MIR8805	microRNA mir-8805
ENSCAFG00000030864	22.643638703363	-1.44814076464394	0.49986398539777	-2.897069616831	0.00376666160720876	0.0237187671261683	NA	NA
ENSCAFG00000013783	131.298323614451	1.30030227197657	0.448924701125546	2.89648190156711	0.00377372408844546	0.0237550257084965	CCR5	C-C motif chemokine receptor 5
ENSCAFG00000023562	370.795637239977	-1.15514444070669	0.398885461759603	-2.89593016404008	0.00378036518097502	0.0237794795903076	DMD	dystrophin
ENSCAFG00000023887	198.991410229349	-1.03654988508606	0.357945226230111	-2.89583380117407	0.00378152615965795	0.0237794795903076	NA	NA
ENSCAFG00000008199	132.940618369756	1.23789051569783	0.427935798487634	2.89270147548452	0.00381944128512642	0.0239599880273639	FMN1	formin 1
ENSCAFG00000006721	85.2172469833511	-1.64768617204417	0.569744826681629	-2.89197215118356	0.00382831879572844	0.0240070974864059	RIMBP2	RIMS binding protein 2
ENSCAFG00000047451	87.6571788673154	-1.06976435902997	0.370032831286395	-2.8909984968388	0.00384019957143655	0.0240653387458469	ZNF382	zinc finger protein 382
ENSCAFG00000004890	84.0368662714214	-1.60366407112446	0.554991814972695	-2.88952742700062	0.00385821348638682	0.0241449916840517	VILL	villin like
ENSCAFG00000010529	491.770799665066	-1.47179045827569	0.509490772073514	-2.88874801850842	0.00386778877552174	0.0241759197182019	PCSK6	proprotein convertase subtilisin/kexin type 6
ENSCAFG00000019176	42.3811500545731	2.1678365459483	0.750455850270429	2.88869297929667	0.0038684657656823	0.0241759197182019	ZNF185	zinc finger protein 185 with LIM domain
ENSCAFG00000019228	26.9164546182386	-2.20519753245412	0.764325061208282	-2.88515664914615	0.00391218944496269	0.0243738905173505	C20H19orf77	chromosome 20 open reading frame, human C19orf77
ENSCAFG00000018940	89.1692098412777	-4.54635679921169	1.57645837636105	-2.88390538398234	0.00392776744993434	0.024446771147019	ADGRG4	adhesion G protein-coupled receptor G4
ENSCAFG00000029504	46.336812610685	-1.37483758419395	0.47669715729207	-2.88409016744271	0.00392546339236863	0.024446771147019	ZNF432	zinc finger protein 432
ENSCAFG00000015163	341.581626335698	1.14579040799027	0.397481476255584	2.88262592456891	0.00394375470208461	0.024520217439284	CFP	complement factor properdin
ENSCAFG00000001833	321.402671589207	-1.62061922631395	0.562393663168672	-2.88164560244681	0.00395604409927979	0.0245837030639711	ABCB4	ATP binding cassette subfamily B member 4
ENSCAFG00000017007	18.9610172140776	2.26006160854722	0.785048348780302	2.87888206128781	0.00399087549874322	0.0247624646363247	ASPHD1	aspartate beta-hydroxylase domain containing 1
ENSCAFG00000004366	458.468541796715	-1.30962292992199	0.45515775322788	-2.87729456575096	0.00401100982558047	0.0248619809168298	MAGI2	membrane associated guanylate kinase, WW and PDZ domain containing 2
ENSCAFG00000045190	68.8664445395844	-1.32179492531442	0.459505265534442	-2.87656099822287	0.00402034483452623	0.0249028910821623	NA	NA
ENSCAFG00000031804	67.999387353687	-1.08006485325961	0.375582317620895	-2.87570740843504	0.00403123201100299	0.0249533535528129	NA	NA
ENSCAFG00000007574	126.308458633443	-2.65177508455885	0.92229132399011	-2.87520332847378	0.00403767390016412	0.0249847364579982	CYP26A1	cytochrome P450 family 26 subfamily A member 1
ENSCAFG00000003363	10.1461574310006	-2.62930550377898	0.915979536107	-2.87048498370802	0.00409842662502021	0.0252662313027228	NA	NA
ENSCAFG00000001907	26.7464973040873	-2.7616951179306	0.96251629568311	-2.86924505103635	0.00411452887257649	0.0253311985458048	CORIN	corin, serine peptidase
ENSCAFG00000047084	70.025556472209	2.39279248408701	0.834031846397442	2.86894618523568	0.00411841863657384	0.0253465771512829	NA	NA
ENSCAFG00000010691	16.1486913033927	4.52163945132761	1.57678465582147	2.86763283409295	0.00413555159642737	0.0254176611955919	CERS3	ceramide synthase 3
ENSCAFG00000032339	12.9770662913497	-4.62483328840554	1.61556730456545	-2.8626682870693	0.00420090107896372	0.0257324620077391	CYP2A13	cytochrome P450 family 2 subfamily A polypeptide 13
ENSCAFG00000020249	37.7503404638566	-1.77867131752602	0.621446512478792	-2.86214707430146	0.00420781597690185	0.0257574913463394	CLCA2	chloride channel accessory 2
ENSCAFG00000047070	57.1162658010216	1.05188331526099	0.367733424126145	2.86045065868193	0.00423039376854458	0.0258714910565918	NA	NA
ENSCAFG00000030867	10.9926931576895	2.95331263001133	1.03272167014476	2.85973725098396	0.00423992137138518	0.0259191702229928	HPCAL4	hippocalcin like 4
ENSCAFG00000000354	38.1481812849945	-1.21263265825897	0.42405703264136	-2.85959803733413	0.00424178284592661	0.0259218481232113	LTC4S	leukotriene C4 synthase
ENSCAFG00000001188	24.008934405064	-3.54463102665579	1.24006854024053	-2.85841541143222	0.00425762607032288	0.0259862543467535	IP6K3	inositol hexakisphosphate kinase 3
ENSCAFG00000018254	139.244509852256	-1.77032209992475	0.619343406569349	-2.85838531765579	0.00425802992535898	0.0259862543467535	GREB1L	GREB1 like retinoic acid receptor coactivator
ENSCAFG00000033113	40.242035634497	1.49186346251323	0.522131089342119	2.85725844134846	0.00427317750611577	0.0260586694951707	NA	NA
ENSCAFG00000000039	14.5601315720737	4.58921304344249	1.60705019341131	2.85567498903124	0.00429454500665027	0.0261477629943524	DOK6	docking protein 6
ENSCAFG00000024440	73.6131523061445	1.16949123627018	0.409602514248757	2.85518568755642	0.00430116733036528	0.0261719849922704	MEX3A	mex-3 RNA binding family member A
ENSCAFG00000001106	2039.86629681002	-1.60106249443005	0.560857704783266	-2.85466791447352	0.00430818507781216	0.0262045285410946	LAMA2	laminin subunit alpha 2
ENSCAFG00000038694	29.2562267645864	-2.07284192334724	0.726219873395112	-2.85428972586031	0.00431331749672231	0.0262138338092122	NA	NA
ENSCAFG00000045603	19.368981566841	-2.31079776072353	0.809621856817531	-2.85416919178397	0.00431495443608179	0.0262138338092122	NA	NA
ENSCAFG00000049064	48.4522384138888	-1.26410775794104	0.442904597428101	-2.85413103698083	0.00431547272308045	0.0262138338092122	NA	NA
ENSCAFG00000005291	66.751928220214	-2.00695227844525	0.703276181869197	-2.85371853929574	0.00432107961165117	0.0262391399825873	WNT11	Wnt family member 11
ENSCAFG00000000446	2647.99857052924	-1.10691654451584	0.3885490582513	-2.8488462936897	0.00438780731505736	0.0266088441606759	PTPRB	protein tyrosine phosphatase receptor type B
ENSCAFG00000018619	830.2736172533	-1.19408864930995	0.419647523819685	-2.84545620200783	0.00443478577422315	0.0268311906094278	PTGER4	prostaglandin E receptor 4
ENSCAFG00000041041	81.2804072515242	1.37142801798488	0.48207922495184	2.84481874970216	0.00444367006467061	0.0268760131344127	NA	NA
ENSCAFG00000004082	170.272514645333	-1.60066429959299	0.56314132406895	-2.84238472862809	0.00447774202958227	0.0270641088950291	ABTB1	ankyrin repeat and BTB domain containing 1
ENSCAFG00000018608	1264.13434848788	-2.48642147713291	0.87565357847273	-2.83950358710301	0.00451837870915203	0.0272735149726111	C7	complement C7
ENSCAFG00000018449	21.7274993827187	4.03677058419291	1.42195142725842	2.83889485028049	0.00452700719193258	0.0273165433970458	ISL1	ISL LIM homeobox 1
ENSCAFG00000014457	29.7483475829427	-1.88241406850697	0.663673714098803	-2.83635471545394	0.00456317342079426	0.027489232936184	NDP	norrin cystine knot growth factor NDP
ENSCAFG00000004443	3395.28998487674	-2.31464400702237	0.816293720528707	-2.83555287614266	0.00457464416828085	0.0275401140325827	FOSB	FosB proto-oncogene, AP-1 transcription factor subunit
ENSCAFG00000023636	366.93833395949	-1.59764128662663	0.563917661930382	-2.83311092111859	0.00460973872277977	0.0277147414594065	PRSS22	serine protease 22
ENSCAFG00000028878	559.847012418543	-1.32706083318279	0.468510191710534	-2.83251219858778	0.00461838039713866	0.0277483752597467	NA	NA
ENSCAFG00000038670	22.1138939403835	-1.68012737966992	0.59364349335001	-2.83019589785906	0.00465195110917675	0.027922439567969	NA	NA
ENSCAFG00000016907	216.970910207836	3.97638035277941	1.40538690666064	2.82938480067936	0.00466375866916118	0.0279474038966759	IGF2BP1	insulin like growth factor 2 mRNA binding protein 1
ENSCAFG00000031630	64.0918500586069	1.21824055819963	0.430735690099482	2.82827865487132	0.00467990514060554	0.0280071483784316	GNG4	G protein subunit gamma 4
ENSCAFG00000004356	268.267803108066	-3.28414711388686	1.16133596766233	-2.82790441813109	0.0046853793420556	0.0280214920191049	LOC485143	tripartite motif-containing protein 64
ENSCAFG00000024967	104.44227691496	-2.50364036817959	0.885560093773777	-2.82718291596726	0.00469594958286343	0.0280570662249101	ASIP	agouti signaling protein
ENSCAFG00000017137	117.033434128331	-1.81142607136643	0.640746848855012	-2.8270542018324	0.00469783755425666	0.0280591406036628	TENM2	teneurin transmembrane protein 2
ENSCAFG00000013875	53.085381546944	-3.39401956984344	1.20067728740752	-2.82675420401408	0.00470224057214561	0.0280762305112603	MYL1	myosin light chain 1
ENSCAFG00000033684	104.114846307095	2.71415224702492	0.961296558283084	2.82342865335179	0.0047512999631845	0.0282856893198931	NA	NA
ENSCAFG00000014245	98.8088216495723	-1.96993441259547	0.698040030810436	-2.82209375629696	0.00477112267239616	0.0283851404727235	PDE1A	phosphodiesterase 1A
ENSCAFG00000003859	87.7147828082017	-2.04351542763739	0.724774083433611	-2.81952055729732	0.00480954501809409	0.028548443391301	LOC487079	homeobox protein Mohawk
ENSCAFG00000018571	166.862923138629	1.32856378125891	0.471304329080973	2.81890850408603	0.00481872516030651	0.0285749931274314	ADGRE1	adhesion G protein-coupled receptor E1
ENSCAFG00000016716	73.7150225994488	-1.13627373762888	0.403161925765915	-2.81840537265572	0.00482628346321001	0.0286104974441789	CPLX2	complexin 2
ENSCAFG00000019974	3126.64565275988	-1.0113281723985	0.358914203682371	-2.81774352205213	0.00483624246490126	0.0286602055087266	CDH13	cadherin 13
ENSCAFG00000000799	18.2198521567259	-1.92506859782057	0.683443475649747	-2.81671954800712	0.00485168705285978	0.0287143558399836	ACSL6	acyl-CoA synthetase long chain family member 6
ENSCAFG00000007401	197.993377999844	-1.13027414904478	0.401245914172445	-2.81691129833914	0.00484879149362329	0.0287143558399836	NA	NA
ENSCAFG00000029163	12.594415541141	-2.9912364693294	1.06190723403814	-2.81685289773811	0.00484967321643264	0.0287143558399836	MYL7	myosin light chain 7
ENSCAFG00000001002	9752.28593012244	-1.8324622770954	0.650725372651534	-2.81603016281446	0.00486211016119744	0.0287666953039528	SMPDL3A	sphingomyelin phosphodiesterase acid like 3A
ENSCAFG00000048568	28.2361952820446	2.43769348666101	0.865724573698228	2.81578409660661	0.00486583544419173	0.0287700419721349	NA	NA
ENSCAFG00000023035	74.2516830141644	1.68154255961957	0.597326449200209	2.81511485364673	0.00487598041469803	0.0288206683972949	ADGRE2	adhesion G protein-coupled receptor E2
ENSCAFG00000014361	15.7230742786411	-2.22821996927691	0.791638207675911	-2.81469482861181	0.00488235729108141	0.0288489969590797	MREG	melanoregulin
ENSCAFG00000023392	90.6232686432511	2.19377545664297	0.779489179876462	2.81437576463942	0.00488720640422796	0.0288682827854023	C5H11orf87	chromosome 5 C11orf87 homolog
ENSCAFG00000024146	27.6289223775519	-1.37860194251352	0.490012758373255	-2.81340009817337	0.00490206156109722	0.0289372586998838	TCEAL3	transcription elongation factor A like 3
ENSCAFG00000017512	36.9853961663558	-1.52221275787891	0.541107364298359	-2.81314367224096	0.00490597258487953	0.0289509613555545	NOX5	NADPH oxidase 5
ENSCAFG00000008767	188.512507576317	-1.30020583849019	0.462771594842399	-2.80960597621162	0.00496021857101603	0.0292331845944249	WNT10B	Wnt family member 10B
ENSCAFG00000028797	712.291980986741	1.7552891554486	0.625255688466764	2.80731417214752	0.0049956493444249	0.0293880525973723	ADM5	adrenomedullin 5 (putative)
ENSCAFG00000007475	674.52826477965	-1.11820627101282	0.398465998263021	-2.80627776494674	0.00501174698232915	0.0294701079416197	SORBS2	sorbin and SH3 domain containing 2
ENSCAFG00000017775	83.9906504630787	-1.00021539027137	0.356522607230166	-2.80547536113367	0.00502424223988693	0.0295192756503757	NA	NA
ENSCAFG00000018519	11.2920139881982	2.30451878877394	0.821432748348485	2.8054868684104	0.00502406284644771	0.0295192756503757	TNFRSF13B	TNF receptor superfamily member 13B
ENSCAFG00000035682	22.9585297724819	-1.62163233175668	0.578675220822105	-2.80231859496745	0.00507367413086188	0.0297286613890366	NA	NA
ENSCAFG00000044568	72.7929112382191	-1.58359944015097	0.565315838470286	-2.80126494321494	0.00509027089383061	0.0297875717376444	NA	NA
ENSCAFG00000015177	307.432514479658	1.65180304654472	0.589876154364033	2.800253975897	0.00510624142234213	0.029852251217423	SELL	selectin L
ENSCAFG00000044765	49.7754781052639	2.25663131710497	0.806654449280535	2.79751920926945	0.00514967049444291	0.030029026376657	NA	NA
ENSCAFG00000042397	58.6626963866875	-2.51292620906844	0.898364970978613	-2.79722194235939	0.00515441125712212	0.0300470497450227	NA	NA
ENSCAFG00000007291	50.2648208817487	2.09281348076195	0.748237959846252	2.79698918401838	0.00515812600068857	0.0300494666022199	PARPBP	PARP1 binding protein
ENSCAFG00000006227	228.440078482981	-1.02589223734133	0.366837226916428	-2.79658704751643	0.00516454966293968	0.0300772670008937	TMCC3	transmembrane and coiled-coil domain family 3
ENSCAFG00000028761	156.362549698506	-1.50938116640294	0.540107198335811	-2.79459553780003	0.00519646838440285	0.0302244924140403	LOC102156180	cohesin subunit SA-2-like
ENSCAFG00000000968	65.0919811952827	1.84192558052905	0.659493099542814	2.79294139969917	0.00522311530680588	0.0303600870897676	FSTL4	follistatin like 4
ENSCAFG00000001012	70.6961383580968	-2.03520139799084	0.728835099822995	-2.79240310803514	0.00523181336765913	0.0303813367355382	KLHL38	kelch like family member 38
ENSCAFG00000006371	25.3716794925171	2.78476571634012	0.997261029259624	2.79241405673654	0.00523163632124306	0.0303813367355382	NRG1	neuregulin 1
ENSCAFG00000012157	21.592042458948	3.20215975537219	1.14715663299656	2.79138843229074	0.00524824473777879	0.0304314236700476	NA	NA
ENSCAFG00000019493	121.204480807507	1.2144700386077	0.435243587265647	2.7903226472271	0.00526555394557208	0.0305093868605832	IGFALS	insulin like growth factor binding protein acid labile subunit
ENSCAFG00000015330	12.5845682417017	-1.92202031603603	0.689205402649297	-2.78874818544342	0.00529121884292549	0.0305802559024171	NA	NA
ENSCAFG00000028830	17.5661124852504	1.34938277193897	0.48397161959894	2.78814442271879	0.00530109055830472	0.0306275888823881	H2AC17	H2A clustered histone 17
ENSCAFG00000014564	32.803763757596	1.95347861821466	0.701697352663697	2.78393328804663	0.00537040787815452	0.030969125354361	LOC100686271	paired immunoglobulin-like type 2 receptor alpha
ENSCAFG00000007371	15.1473991639417	-1.69774097099525	0.609881953185567	-2.78372062351988	0.00537393005187237	0.0309796265193567	MCMDC2	minichromosome maintenance domain containing 2
ENSCAFG00000048394	87.364568447544	1.20766464613328	0.433918669656455	2.78315898942402	0.00538324192923222	0.0310136725002366	NA	NA
ENSCAFG00000044114	27.9625989265063	-1.50530248018376	0.541091458189159	-2.78197420676622	0.00540293339300702	0.031117273883634	NA	NA
ENSCAFG00000028490	895.362956257148	1.08262837953602	0.389385028662944	2.78035440461979	0.00542996025405083	0.0312432878946349	PHGDH	phosphoglycerate dehydrogenase
ENSCAFG00000013123	15.8010429346287	-2.14842019481583	0.773193539842064	-2.77863184844337	0.00545883545344665	0.0313796882710597	INSYN2A	inhibitory synaptic factor 2A
ENSCAFG00000006437	18.1115634357604	2.61756006993184	0.942097406081922	2.77843888862616	0.00546207865581494	0.0313884236039905	OXT	oxytocin/neurophysin I prepropeptide
ENSCAFG00000007913	28.7656779004174	-1.04735547411663	0.377264644833011	-2.77618241852538	0.00550013393459145	0.0315387724495053	RFESD	Rieske Fe-S domain containing
ENSCAFG00000010628	54.3178522070747	-2.84743500890274	1.0258328142269	-2.77573008916532	0.00550779118320251	0.0315515524496071	SORCS1	sortilin related VPS10 domain containing receptor 1
ENSCAFG00000005605	170.054860027643	1.02371397214284	0.368834510111148	2.77553738622328	0.00551105627271315	0.0315575948488479	RELT	RELT TNF receptor
ENSCAFG00000047554	127.930481460006	-1.31008428857695	0.472023636824218	-2.7754633166068	0.00551231174642717	0.0315575948488479	NA	NA
ENSCAFG00000047672	17.8347830359189	-2.05193445259931	0.739656506587704	-2.77417211141102	0.00553423907549043	0.0316433368300647	PRR15	proline rich 15
ENSCAFG00000008471	193.269460158447	1.12374655497353	0.405156073891149	2.77361399072952	0.00554374145858252	0.0316777771265285	CCDC142	coiled-coil domain containing 142
ENSCAFG00000011974	19.7459865237129	-1.3274008068287	0.479064793086701	-2.77081686232047	0.0055915866319564	0.0318815265523698	EPB42	erythrocyte membrane protein band 4.2
ENSCAFG00000004506	43.0869842295342	-2.22779077655678	0.804124605966967	-2.77045467832419	0.00559780899507781	0.0319001057120245	SSPO	SCO-spondin
ENSCAFG00000000031	59.5927773944372	4.99879204706661	1.80543495389086	2.76874668693758	0.0056272367660368	0.0320242527332175	NETO1	neuropilin and tolloid like 1
ENSCAFG00000004392	2403.79798256209	-1.17261491036026	0.42370765188066	-2.76750940219163	0.00564864160836446	0.0321303733146065	DMPK	DM1 protein kinase
ENSCAFG00000011219	21.4237649762725	-1.72364625580647	0.622867968022862	-2.76727387551771	0.00565272449641466	0.0321391713406829	ADRB1	adrenoceptor beta 1
ENSCAFG00000010832	268.612730222954	-1.86387395399185	0.674008985094419	-2.76535475818731	0.00568609201248527	0.0322885630306733	TC2N	tandem C2 domains, nuclear
ENSCAFG00000004110	51.275905459621	-1.79685600596167	0.650160853077465	-2.76370993032948	0.00571483175343325	0.0324012456605769	TRPC3	transient receptor potential cation channel subfamily C member 3
ENSCAFG00000016052	2076.83471998661	-1.18992540577125	0.430624723347683	-2.76325380605357	0.00572282468817553	0.032436464486886	SLC29A4	solute carrier family 29 member 4
ENSCAFG00000012983	176.153988357605	-1.51805689693514	0.549554277295349	-2.76234206456605	0.00573883189671745	0.0325160813484549	ADGRG2	adhesion G protein-coupled receptor G2
ENSCAFG00000012523	79.3423853113387	-1.0281373955792	0.372427699987913	-2.76063621372032	0.00576888955899963	0.0326366100524828	CLDN4	claudin 4
ENSCAFG00000017618	28.1911927428102	-2.77588537787857	1.00571522322408	-2.76011072893949	0.005778177334763	0.0326790023116053	DRP2	dystrophin related protein 2
ENSCAFG00000019950	221.063248352242	-4.81836205117841	1.74584533620341	-2.75990200922186	0.00578187012882031	0.0326795893593875	HMCN2	hemicentin 2
ENSCAFG00000012093	48440.2020522151	-1.24611694505984	0.451819805201316	-2.75799540151766	0.00581570160240066	0.0328402300407189	CTSK	cathepsin K
ENSCAFG00000008881	257.935585065114	-1.12537562943026	0.408110175594605	-2.7575289633262	0.00582400535968449	0.0328769254820875	PRDM8	PR/SET domain 8
ENSCAFG00000000016	362.439781246873	-1.14511212453345	0.415360641656502	-2.75691052471083	0.00583503158255877	0.0329187608890885	MBP	myelin basic protein
ENSCAFG00000016603	203.749425395988	1.48128409568905	0.537497046240603	2.75589253196746	0.00585322249782556	0.0330009395999694	ITGAL	integrin subunit alpha L
ENSCAFG00000004568	235.59868395724	1.4312527503377	0.519467223894881	2.75523206181595	0.00586505202741927	0.0330471727943479	CUBN	cubilin
ENSCAFG00000034058	15233.4517283502	-5.92261198405835	2.15022278086681	-2.75441783835571	0.00587966505492944	0.0331090229793816	NA	NA
ENSCAFG00000028521	20.9390278560742	1.68322602086297	0.611687456094354	2.75177462622894	0.00592732976540615	0.0333053385861806	NA	NA
ENSCAFG00000045952	63.3776431210647	2.18943007582119	0.795850485668838	2.75105703300687	0.00594032999632147	0.0333578012836911	NR4A3	nuclear receptor subfamily 4 group A member 3
ENSCAFG00000012619	586.265656112755	-1.19279059476772	0.433847705132761	-2.74933019272907	0.00597171956397125	0.0334721406523486	MGST1	microsomal glutathione S-transferase 1
ENSCAFG00000013919	145.150499172835	1.03569529158553	0.377192563894965	2.74579986649453	0.00603635745683819	0.0337824541015613	LOC478670	LIM domain containing preferred translocation partner in lipoma
ENSCAFG00000015694	10.2520260981978	-2.32307646764655	0.846100872495901	-2.74562589776529	0.00603955894133074	0.0337899870600842	CALR3	calreticulin 3
ENSCAFG00000022712	84.2171009955515	-1.30137065337901	0.474249502024516	-2.74406329964209	0.00606838352305242	0.0339095834115703	NA	NA
ENSCAFG00000002994	3398.44255003566	-1.40440034286424	0.511920546373737	-2.74339514757224	0.00608074641671426	0.0339682432499336	NT5E	5'-nucleotidase ecto
ENSCAFG00000032326	229.36851817146	-1.30512995958698	0.475948510285432	-2.7421662877026	0.00610354339756805	0.0340642441964792	S100A2	S100 calcium binding protein A2
ENSCAFG00000016990	328.119913759504	1.87208226326829	0.683144142516695	2.74039129775974	0.00613660771999345	0.0341859171577855	CA12	carbonic anhydrase 12
ENSCAFG00000023759	2759.87344946875	-1.17640121214944	0.429378189055371	-2.73977868959183	0.00614805670854896	0.034234955652143	MT2A	metallothionein 1H
ENSCAFG00000022714	41.2951880870008	-1.38933916894012	0.50716883771143	-2.73940168565844	0.00615511206499985	0.0342566151490188	NA	NA
ENSCAFG00000023774	600.728427159953	-1.76224604520648	0.643442167149904	-2.73877923327945	0.00616677676987993	0.0342805774591829	RAMP1	receptor activity modifying protein 1
ENSCAFG00000001056	607.631305812598	1.20716666514712	0.440906787362432	2.73791808098161	0.00618294751152072	0.0343394513858482	SQLE	squalene epoxidase
ENSCAFG00000011117	564.109797789616	1.10005876979509	0.401792003625085	2.73788119193524	0.00618364106709871	0.0343394513858482	FABP3	fatty acid binding protein 3
ENSCAFG00000024315	16.8202722649157	1.33431442105718	0.487519007628155	2.73694850904131	0.00620119984721022	0.0344089123758517	H2AC1	H2A clustered histone 1
ENSCAFG00000047111	23.7179212007748	-1.1286649449104	0.412425417208201	-2.73665224745502	0.0062067866843345	0.034418937974548	EFCAB10	EF-hand calcium binding domain 10
ENSCAFG00000003954	95.2855597019617	1.27249649019166	0.465147550192516	2.73568352593708	0.00622508627567154	0.0344889096946317	FKBP1B	FKBP prolyl isomerase 1B
ENSCAFG00000015515	120.546276301383	-2.28235864387412	0.835303662858667	-2.73236996957871	0.00628804868058717	0.0347742649627005	NA	NA
ENSCAFG00000001484	125.173627046012	-1.01656044185918	0.372228490184997	-2.73101191516519	0.00631401888294971	0.0348755225591135	LGALS2	galectin 2
ENSCAFG00000000770	14.9387638989327	-1.22447579206724	0.448413762557187	-2.73068289671658	0.00632032524342408	0.0348790292216628	PACRG	parkin coregulated
ENSCAFG00000043880	42.5062651126758	-1.58204534711352	0.579655290396045	-2.72928647995709	0.00634715377009554	0.0350160609837049	NA	NA
ENSCAFG00000042778	35.7687740100331	-2.47177391036423	0.906319313505685	-2.72726606785338	0.00638615217756772	0.0351779241698989	NA	NA
ENSCAFG00000012286	844.412670060394	-1.0013407074853	0.367263075007023	-2.72649437318509	0.0064011043993489	0.0352283204039114	STRADB	STE20 related adaptor beta
ENSCAFG00000006467	25.4093360123671	-2.39752903412535	0.879992677561649	-2.72448748183747	0.00644013716892165	0.0354073158533052	TMEM178A	transmembrane protein 178A
ENSCAFG00000006759	30.7968829218685	-1.35012441792979	0.495563534470993	-2.72442244841729	0.00644140560221844	0.0354073158533052	TRMT9B	tRNA methyltransferase 9B (putative)
ENSCAFG00000010966	40.9893815291213	5.92213770633433	2.17394358568214	2.72414507227246	0.00644681816218825	0.03541040956392	SHOX	short stature homeobox
ENSCAFG00000035573	20.9156147374001	-3.84141376818604	1.41016161638689	-2.72409468783337	0.00644780177441979	0.03541040956392	NA	NA
ENSCAFG00000000876	208.899501226143	1.04056459182485	0.382176660286978	2.72273191943089	0.0064744571977636	0.0355353646860979	PARVG	parvin gamma
ENSCAFG00000001292	13.7611730313812	-2.86311563600549	1.0517970773145	-2.72211788543446	0.00648649991825485	0.0355907351646095	LY6H	lymphocyte antigen 6 family member H
ENSCAFG00000031965	62.4563292502285	-2.07236261389602	0.761577983471431	-2.72114301998301	0.00650566082705309	0.0356743719727383	FGF1	fibroblast growth factor 1
ENSCAFG00000017439	36.9947158985225	1.53455137950933	0.564515801469005	2.71834973532372	0.0065608448806392	0.0358797435799761	USP43	ubiquitin specific peptidase 43
ENSCAFG00000028912	142.678481951741	1.14311563638197	0.420749691784331	2.71685436425206	0.00659056007338507	0.0360098078297076	LOC100686047	protein CD300H-like
ENSCAFG00000015006	47.6012838973551	-2.36205719122271	0.870894005482221	-2.71222120757946	0.00668339754521766	0.0364405247592691	CFAP65	cilia and flagella associated protein 65
ENSCAFG00000002854	294.543435290083	-1.42534977011946	0.525553678371137	-2.71209170210185	0.00668600933444048	0.0364438539328032	IGLON5	IgLON family member 5
ENSCAFG00000018506	6285.54760010967	-1.02146460683645	0.37683990393964	-2.71060627114495	0.0067160323052842	0.0365637262515787	ANGPTL4	angiopoietin like 4
ENSCAFG00000047156	26.3414491078415	-1.58599699674689	0.585304587728171	-2.70969513993194	0.00673450765437925	0.0366314572562427	NA	NA
ENSCAFG00000001927	27.4218109358404	-2.15833084423912	0.797008367463666	-2.70804038244618	0.00676817865123743	0.0367371702199125	TMEM252	transmembrane protein 252
ENSCAFG00000048772	37.4279463092015	-1.10584480436301	0.408400070462832	-2.70774880893085	0.00677412724155332	0.0367372338284478	NA	NA
ENSCAFG00000005834	11.5339448145447	4.19074078153561	1.54811283668756	2.70699956890894	0.00678943455450145	0.036776440414047	ZIC5	Zic family member 5
ENSCAFG00000049540	32.9717696096009	1.10182934921248	0.407103218981894	2.7065110218681	0.00679943252736747	0.0368086996896222	NA	NA
ENSCAFG00000005727	237.147106495409	-1.24568919628849	0.460485365752602	-2.7051656554874	0.00682703347822618	0.0369032670442199	RARB	retinoic acid receptor beta
ENSCAFG00000020369	494.239771946168	1.30996828975255	0.484527013969918	2.7036021769343	0.00685923557497511	0.0370422770762855	SLC9A5	solute carrier family 9 member A5
ENSCAFG00000004404	272.347685082288	-1.41138791940837	0.522230343608919	-2.70261568804075	0.00687962389154465	0.0371312624395567	MYO7B	myosin VIIB
ENSCAFG00000012550	19.7172126719154	2.10365260212743	0.778708328635584	2.70146411020587	0.00690349305749973	0.0371822155581821	SP5	Sp5 transcription factor
ENSCAFG00000022733	112.80707699224	-1.10805600542952	0.410234331181906	-2.70103187667681	0.0069124713018275	0.0371822155581821	NA	NA
ENSCAFG00000023568	46.5566620737612	1.99901931350168	0.740018845611123	2.70130865633679	0.00690672089847034	0.0371822155581821	SH2D2A	SH2 domain containing 2A
ENSCAFG00000024087	67.0042951816527	1.44493048548271	0.534978718284696	2.70091208509303	0.00691496143766291	0.0371822155581821	CGAS	cyclic GMP-AMP synthase
ENSCAFG00000042575	22.0467464103251	1.42742649389738	0.528480343039443	2.70100205749912	0.00691309108477467	0.0371822155581821	NA	NA
ENSCAFG00000045064	177.377148163094	-1.10576141197798	0.409293456525679	-2.70163471794619	0.00689995212170198	0.0371822155581821	NA	NA
ENSCAFG00000048608	76.4280696878851	-8.02429639065247	2.97214155637371	-2.69983654494669	0.00693735506682717	0.0372343569472412	NA	NA
ENSCAFG00000009462	1972.5479890537	-1.80234323765318	0.667957979629511	-2.6982883543855	0.00696970404292069	0.0373969594359542	PRELP	proline and arginine rich end leucine rich repeat protein
ENSCAFG00000004124	11.8072345181631	1.66106487119771	0.615917382278725	2.69689558858078	0.00699892116088264	0.0375426666453119	NA	NA
ENSCAFG00000009255	595.991153007789	-1.5095234037593	0.559989641688851	-2.69562736768985	0.00702562123689531	0.0376636998366501	PTPN22	protein tyrosine phosphatase non-receptor type 22
ENSCAFG00000007551	168.503525970675	-1.49772871596292	0.555751645959615	-2.69496046813644	0.00703969825507762	0.037716959377234	ESYT3	extended synaptotagmin 3
ENSCAFG00000006872	11.3178666062318	1.49445759961636	0.554979893836548	2.69281394914193	0.00708517942711011	0.0378937452414397	NA	NA
ENSCAFG00000024209	256.324736782084	-1.72245037875776	0.639717782430896	-2.69251602200667	0.0070915128146683	0.0379164826388504	OSCAR	osteoclast associated Ig-like receptor
ENSCAFG00000015493	471.984223076742	1.16669492907073	0.43340128753741	2.69195076853579	0.00710354304474187	0.0379473811639173	NLRP1	NLR family pyrin domain containing 1
ENSCAFG00000002134	43.438729416139	2.05064135885263	0.762411519926533	2.68967782523831	0.00715210304140088	0.0381843882987251	IL18RAP	interleukin 18 receptor accessory protein
ENSCAFG00000011775	172.245433522044	-1.14025555859007	0.424039915210418	-2.68902883358102	0.00716602292027701	0.0381916365150148	GPR146	G protein-coupled receptor 146
ENSCAFG00000013077	422.710370684261	-1.25953300039829	0.468397154484391	-2.68902786522001	0.00716604370829748	0.0381916365150148	PIK3IP1	phosphoinositide-3-kinase interacting protein 1
ENSCAFG00000002078	2169.98015390191	-1.04362861320113	0.38820904790698	-2.68831604731479	0.00718133911338547	0.0382393658356473	NA	NA
ENSCAFG00000008573	26.331456183449	1.30796600391666	0.486592391807788	2.68801162109688	0.00718788950622743	0.0382409160963797	SLA2	Src like adaptor 2
ENSCAFG00000011824	48.801932276951	1.05081507137559	0.390954186353458	2.68782150966802	0.00719198288728675	0.0382511501082968	B3GNT5	UDP-GlcNAc:betaGal beta-1,3-N-acetylglucosaminyltransferase 5
ENSCAFG00000020121	29.7972671341426	-2.11598466261398	0.787314316659864	-2.68759835536959	0.00719679039966382	0.0382547431314296	ABCA4	ATP binding cassette subfamily A member 4
ENSCAFG00000017303	45.7929603902714	-2.43399534284717	0.906155554855245	-2.68606789397874	0.00722983960976706	0.0383967947312534	CD19	CD19 molecule
ENSCAFG00000004362	20.5238127324103	-1.92970062958693	0.719294576686524	-2.68276821782283	0.0073015575494765	0.0386704085400922	GPR17	G protein-coupled receptor 17
ENSCAFG00000018173	2333.31134100119	-1.06766842138028	0.3979996279463	-2.68258648102138	0.00730552605376376	0.0386704085400922	LAMA3	laminin subunit alpha 3
ENSCAFG00000034213	11.1207333650924	2.6738788439612	0.996969977530758	2.68200538052682	0.00731822827291524	0.0387015175174563	NA	NA
ENSCAFG00000008749	1902.23299622643	-1.8108175187381	0.675566236838562	-2.68044407786298	0.00735245483611909	0.0388553554905876	ATP6V0D2	ATPase H+ transporting V0 subunit d2
ENSCAFG00000030756	12.322659597448	1.69940890981134	0.63444378496715	2.67858075069539	0.00739349023660736	0.0390495506667218	PRSS54	serine protease 54
ENSCAFG00000000367	139.814353710202	-1.44254820474472	0.538743686863821	-2.67761505130985	0.00741483822029191	0.0391282581366955	ENPP3	ectonucleotide pyrophosphatase/phosphodiesterase 3
ENSCAFG00000000874	13556.2464736229	1.64815734609499	0.615735931255337	2.67672757497649	0.0074345057214114	0.0392206789376081	THBS2	thrombospondin 2
ENSCAFG00000045051	17.8829523203711	1.29298365910383	0.483349915335177	2.67504683063245	0.00747188121535824	0.0393836262844831	LOC478743	histone H2B type 1-C/E/F/G/I
ENSCAFG00000005343	40.1958281185399	1.88972019762239	0.706856718407021	2.67341336428276	0.00750836674212003	0.0395416040314482	KLHL40	kelch like family member 40
ENSCAFG00000047572	11.7903846410786	-2.86348844430465	1.0713589459741	-2.67276290086055	0.00752294008077136	0.0396068984709243	NA	NA
ENSCAFG00000009506	3219.07315723917	-2.76872039307827	1.03611865560745	-2.67220397788808	0.00753548275199659	0.0396500076268737	ABI3BP	ABI family member 3 binding protein
ENSCAFG00000009486	332.451001164054	1.39768977319407	0.523112194802883	2.67187381039883	0.00754290077676648	0.0396775754031468	RPGRIP1L	RPGRIP1 like
ENSCAFG00000017833	12.327908705718	-4.53985965617077	1.69981389606695	-2.67079806011421	0.00756711559428703	0.0397704883369585	CCDC33	coiled-coil domain containing 33
ENSCAFG00000013867	78.5499266394305	-1.44506789486287	0.541128587821469	-2.67047043417272	0.00757450418909488	0.0397978349069841	NA	NA
ENSCAFG00000018478	1001.26644232332	-1.48290108129324	0.555322434189561	-2.6703424713201	0.00757739175340642	0.0398015232827471	MYOM1	myomesin 1
ENSCAFG00000008140	26.3799831108306	-2.07582787270917	0.777416235148006	-2.67016275047816	0.00758144893653258	0.0398113513792372	ERC2	ELKS/RAB6-interacting/CAST family member 2
ENSCAFG00000013755	33.5521392916442	-1.23635744974004	0.463994387465327	-2.66459570016335	0.00770809308893786	0.0403832230272288	NA	NA
ENSCAFG00000010135	72.4341046775939	-3.14242060671841	1.17974552329966	-2.66364274723357	0.00772996074755498	0.0404585947344917	LUZP2	leucine zipper protein 2
ENSCAFG00000036179	118.07563911545	-1.00799120918948	0.378648002525038	-2.66207982735317	0.0077659458567193	0.0406045478026745	CELF4	CUGBP Elav-like family member 4
ENSCAFG00000006354	20.7570781002306	-1.55443172995939	0.584112838907507	-2.66118398093545	0.00778663968786808	0.0406660439792847	CDKL4	cyclin dependent kinase like 4
ENSCAFG00000024687	160.746627665309	-1.03677369880442	0.389692473138248	-2.66049197834163	0.00780265858499291	0.0406913560971666	NA	NA
ENSCAFG00000005960	101.62653632796	-1.14074102548345	0.428914540381886	-2.65959979922291	0.00782335485936023	0.0407831773076545	LRRN1	leucine rich repeat neuronal 1
ENSCAFG00000032243	124.026307807188	1.35475138738229	0.509444553355537	2.6592715114118	0.00783098266622969	0.0408040129713044	DIO2	iodothyronine deiodinase 2
ENSCAFG00000032267	31.8073808812682	2.9545311086135	1.11114682249714	2.6589925370741	0.00783746990449926	0.0408261339905138	WNT2	Wnt family member 2
ENSCAFG00000005037	98.4212077643987	-1.26453767276418	0.476234146626305	-2.65528560209784	0.00792412872121659	0.0412038316382187	KLF5	Kruppel like factor 5
ENSCAFG00000017514	39.8823206391001	-1.07683268020815	0.405554035947318	-2.65521381803739	0.0079258152890385	0.0412038316382187	PCDH19	protocadherin 19
ENSCAFG00000023864	31.5850449247188	-1.26572874792892	0.47698169562895	-2.65362121760233	0.00796331625005841	0.0413613358193931	NA	NA
ENSCAFG00000028460	1971.95916354927	1.79123594761438	0.675293529934164	2.65252940863954	0.0079891168007736	0.0414530267182858	NA	NA
ENSCAFG00000038120	22.8718077051046	-1.26454936541444	0.476737703424508	-2.65250546858558	0.00798968336616238	0.0414530267182858	NA	NA
ENSCAFG00000032579	1687.36800552874	-1.05856439674769	0.399478962728621	-2.64986268492643	0.00805244914201093	0.0417192464651952	IRX3	iroquois homeobox 3
ENSCAFG00000043544	12.0670969125645	-3.44091457268961	1.29965826090651	-2.64755334243756	0.00810765676488943	0.041920592509403	NA	NA
ENSCAFG00000050036	29.0470537475835	-2.83799373125493	1.07233404902046	-2.64655751055126	0.00813156770584089	0.0419977253236156	NA	NA
ENSCAFG00000014960	534.817431016906	1.20077907860639	0.453987131762921	2.64496280752173	0.00816998964708802	0.0421472269719617	ATP8B4	ATPase phospholipid transporting 8B4 (putative)
ENSCAFG00000048550	99.0292872876703	-1.07852158768564	0.408113342062653	-2.64270112374829	0.00822476010942021	0.0423469342246682	NA	NA
ENSCAFG00000017379	16.0279773615496	-2.14532603798313	0.813666885795709	-2.63661465820273	0.00837378953748217	0.0430048170521962	MFSD6L	major facilitator superfamily domain containing 6 like
ENSCAFG00000009670	27.6551899359327	-2.76704994489602	1.04980888545039	-2.63576540763313	0.00839477466889646	0.0430798162325241	RBPJL	recombination signal binding protein for immunoglobulin kappa J region like
ENSCAFG00000044737	16.9965500757727	3.20121895144753	1.2147412908644	2.63530924281793	0.0084060659899655	0.043110611941273	NA	NA
ENSCAFG00000032016	77.016942740349	1.09853270966698	0.416996603663851	2.63439246270823	0.00842879988530787	0.0432020474841941	HILPDA	hypoxia inducible lipid droplet associated
ENSCAFG00000024521	82.8498581820949	-7.81779423758813	2.96862583417081	-2.6334724125891	0.00845167013577166	0.043294898689884	NA	NA
ENSCAFG00000010667	30.5877170257976	-2.35738379775871	0.895461834590119	-2.63258991807033	0.00847365897152599	0.0433353801404336	SIDT1	SID1 transmembrane family member 1
ENSCAFG00000041559	19.757555277898	-1.79189404430405	0.680595115702204	-2.63283412261233	0.00846756909058198	0.0433353801404336	NA	NA
ENSCAFG00000002029	1243.92480693985	-1.39711690658455	0.530861041117148	-2.63179400704269	0.00849353429518696	0.0434153242923628	SLC25A27	solute carrier family 25 member 27
ENSCAFG00000020056	17.9589036763488	-2.52057385637763	0.957784926723697	-2.63166999819028	0.00849663476898474	0.0434153242923628	PLPPR4	phospholipid phosphatase related 4
ENSCAFG00000005107	41.7429953367049	-3.07954201016375	1.17041342779536	-2.63115745003413	0.00850946025502605	0.0434686621891387	NA	NA
ENSCAFG00000001067	327.079868363281	-1.65136903435312	0.628217517022377	-2.62865805172112	0.00857225102610758	0.0437525962546091	RSPO3	R-spondin 3
ENSCAFG00000002657	59.8703573877953	-2.29819781127187	0.874321149859288	-2.62855108977032	0.00857494738101541	0.0437540954765121	TTYH1	tweety family member 1
ENSCAFG00000005033	28.2348704528428	-3.28975661914453	1.25171672688973	-2.62819577982228	0.00858390967055828	0.0437752951583693	SLC6A1	solute carrier family 6 member 1
ENSCAFG00000049134	12.2446908233504	1.60344813878517	0.610210451796821	2.62769694301968	0.00859650639307868	0.0438149952209224	LOC106558262	histone H3.1
ENSCAFG00000010343	204.654401954852	-1.89095263485258	0.72018508369498	-2.62564815304264	0.00864841631701918	0.0440179736023578	KIRREL3	kirre like nephrin family adhesion molecule 3
ENSCAFG00000010511	223.550808331629	1.41697509508449	0.539866097155903	2.62467879081374	0.00867307442104347	0.0441064949124889	OASL	2'-5'-oligoadenylate synthetase like
ENSCAFG00000017365	262.045463145406	-1.2182924583788	0.464198793699668	-2.62450586885201	0.00867747971332873	0.0441119849896191	TMEM100	transmembrane protein 100
ENSCAFG00000031014	374.281249191969	-1.39141030162902	0.530215426868494	-2.62423579382975	0.00868436403989512	0.0441146313892692	FAM180A	family with sequence similarity 180 member A
ENSCAFG00000047258	243.130931697615	4.71908225687983	1.79946753846266	2.62248812830016	0.00872903088918357	0.0443291638379593	NA	NA
ENSCAFG00000005021	317.503798876714	1.12547697291137	0.42947939595995	2.62056104087545	0.00877852130435426	0.0444923053997761	EVPL	envoplakin
ENSCAFG00000017956	13.4082255543598	1.94969830481756	0.744353781401856	2.61931671945786	0.00881061035183565	0.0445942259914616	CPLX3	complexin 3
ENSCAFG00000002914	15.5825067712849	-1.84052275864305	0.702720012600458	-2.61914094609614	0.00881515170155736	0.0446048145698975	KLK1	kallikrein 1
ENSCAFG00000011996	69.7201861070083	2.43348444590108	0.929360473395935	2.61845055343165	0.00883300920335849	0.0446579485292508	TFAP2C	transcription factor AP-2 gamma
ENSCAFG00000023033	59.1666221536799	1.47866796413315	0.565195488610007	2.61620624002088	0.00889128348338268	0.0449200383857508	LOC478037	protocadherin alpha-6
ENSCAFG00000010303	34.7500921500847	-1.11457773806346	0.426090986647736	-2.61582097014625	0.00890132159644179	0.044952761228439	C20H3orf18	chromosome 20 C3orf18 homolog
ENSCAFG00000019025	17.6722918121695	1.13745793509609	0.435027537858455	2.61468030436774	0.00893110074403129	0.0450538159694055	NA	NA
ENSCAFG00000018343	253.089956271106	1.60824386774486	0.615129044450179	2.6144820867341	0.00893628463968167	0.0450674825735926	TMEM132E	transmembrane protein 132E
ENSCAFG00000029443	19.2003708247932	-1.51701579234551	0.58027615581054	-2.61429972118449	0.00894105633637774	0.0450790633836586	WDR64	WD repeat domain 64
ENSCAFG00000005737	102.325431604467	-1.79026241586791	0.685384372748399	-2.6120560769265	0.00899994904129676	0.0453132629226031	SFRP1	secreted frizzled related protein 1
ENSCAFG00000007888	48.2534951391801	-1.78135761740704	0.682616982487896	-2.60960049794634	0.00906480156234125	0.0455516283807386	FFAR4	free fatty acid receptor 4
[truncated: 32 more rows]
