# Supplementary material for: Transcriptomic Analysis of Canine Osteosarcoma from a Precision Medicine Perspective Reveals Limitations of Differential Gene Expression Studies
Source: Genes (Basel). 2022 Apr 13;13(4):680. doi: 10.3390/genes13040680 (PMC9031617; doi:10.3390/genes13040680)
Supplement: Supplementary file 1 [file genes-13-00680-s001.zip › Supplemental_Data_3_res_indiv_prefilter.csv]

gene	pt1	pt2	pt3	pt4	pt5	pt6	pt7	SYMBOL	GENENAME
ENSCAFG00000000016	-2.431017187	-0.297699159	-1.115967132	-0.156318666	0.13482596	-1.648013549	-0.530183926	MBP	myelin basic protein
ENSCAFG00000000025	-2.511287003	-2.463853703	-1.883709485	-1.26806379	-2.199196932	1.528617699	-2.37614069	NA	NA
ENSCAFG00000000031	na	2.110871377	0.391615532	-0.486725525	1.707166159	2.985126965	1.396213859	NETO1	neuropilin and tolloid like 1
ENSCAFG00000000039	0.69064725	1.268656983	na	na	0.440183785	2.067217782	0.485177833	DOK6	docking protein 6
ENSCAFG00000000052	-1.513517555	-2.004369148	-1.633081788	-1.305396177	-1.030623496	-1.681944829	-1.226695086	CDH19	cadherin 19
ENSCAFG00000000059	0.208377489	0.868321121	1.05471459	0.489519391	0.491612936	2.053640857	2.68225707	SERPINB2	serpin family B member 2
ENSCAFG00000000075	-2.452778059	-0.156142735	-1.168798341	0.362218364	-0.753936343	-2.359419312	-1.828605482	TNFRSF11A	TNF receptor superfamily member 11a
ENSCAFG00000000094	0.888968251	1.535663206	0.956011654	0.955181365	-0.1949361	2.119675104	1.078988045	LMAN1	lectin, mannose binding 1
ENSCAFG00000000131	0.995897922	0.243981525	0.700092039	0.552038028	0.810092826	0.445452828	-0.040559263	GLS2	glutaminase 2
ENSCAFG00000000144	-1.001372945	-1.420066552	-1.05571521	-0.679017509	-0.948933709	0.664327885	-0.801750827	CCDC68	coiled-coil domain containing 68
ENSCAFG00000000148	-0.467582671	-4.18750864	-1.891232793	-2.800367302	-1.32114188	-3.7716949	-2.04734407	RDH16	retinol dehydrogenase 16
ENSCAFG00000000157	-0.870106719	-0.32968983	-0.762802466	-1.580410364	-1.807612399	-0.243197605	-1.411587183	DCC	DCC netrin 1 receptor
ENSCAFG00000000159	0.741835856	1.141734393	0.725663826	0.581222343	0.244278695	0.987426576	-0.126283647	NEMP1	nuclear envelope integral membrane protein 1
ENSCAFG00000000184	-1.245974272	-1.211502566	-2.615299051	-2.043877674	-0.038292216	-2.916109746	-1.138436323	MOXD1	monooxygenase DBH like 1
ENSCAFG00000000189	-1.107935807	-0.969601873	-0.957355001	-0.654807686	-0.593685306	-1.287073755	-1.067416183	SLC18B1	solute carrier family 18 member B1
ENSCAFG00000000195	1.292016798	1.128448932	1.093611234	0.842925081	0.933596996	2.347420228	2.023174354	SHMT2	serine hydroxymethyltransferase 2
ENSCAFG00000000196	-0.94149642	-0.820432851	-0.879645734	-1.344756532	-1.568263905	0.789682334	-0.598363436	EYA4	EYA transcriptional coactivator and phosphatase 4
ENSCAFG00000000206	0.446291315	-1.417358172	-3.910356963	-3.130536707	-0.272069469	-1.47282897	-2.490496703	CDO1	cysteine dioxygenase type 1
ENSCAFG00000000229	0.670051519	2.484936343	0.597489523	0.714374333	0.380056056	1.741220376	0.828107386	MARS1	methionyl-tRNA synthetase 1
ENSCAFG00000000244	0.560650729	1.839289093	1.994367768	1.418969203	0.99562774	2.755973208	1.541425373	MTFR2	mitochondrial fission regulator 2
ENSCAFG00000000246	-1.66084613	-0.398568042	-1.758848857	-2.410469352	-1.001446845	-0.495642386	-0.527808543	COL23A1	collagen type XXIII alpha 1 chain
ENSCAFG00000000251	-1.048319216	-0.957655748	-1.371595679	-1.618938589	-0.766190166	-2.178209384	-0.71490308	MAP3K5	mitogen-activated protein kinase kinase kinase 5
ENSCAFG00000000280	0.667189769	2.209375632	0.662208975	0.598687084	0.624842104	1.761111538	1.4245278	CDK4	cyclin dependent kinase 4
ENSCAFG00000000285	-1.54839119	-1.336795247	-1.406891302	-0.066960056	-0.733903638	-1.852328222	-1.312205735	CITED2	Cbp/p300 interacting transactivator with Glu/Asp rich carboxy-terminal domain 2
ENSCAFG00000000287	0.504201526	3.181301627	-0.099041634	1.13743186	2.325908177	0.4415097	0.925145073	CYP27B1	cytochrome P450 family 27 subfamily B member 1
ENSCAFG00000000296	-1.282998981	0.23188144	-1.03366161	-0.807332607	-0.969476451	-1.748905347	-0.290839927	ADGRG6	adhesion G protein-coupled receptor G6
ENSCAFG00000000327	na	-2.465901351	-2.523981443	-2.859059465	-2.890915697	-2.310574839	2.349982488	NA	NA
ENSCAFG00000000339	1.850010429	0.701518385	-0.396179151	0.158753516	1.620893998	1.272061674	2.273377575	AVPR1A	arginine vasopressin receptor 1A
ENSCAFG00000000354	-0.073368284	-0.462116263	-0.889159978	-0.51082316	-0.163397461	-0.607292848	-0.257725648	LTC4S	leukotriene C4 synthase
ENSCAFG00000000364	-3.82608915	-7.866558502	2.01107531	-0.75243022	-3.522867394	-3.256109502	-5.359868689	WIF1	WNT inhibitory factor 1
ENSCAFG00000000366	-0.483529166	-1.084629999	-0.955030295	-0.997137181	-0.832065145	-1.983595244	-0.845850448	SASH1	SAM and SH3 domain containing 1
ENSCAFG00000000367	-1.328026196	-0.33923221	-0.748356847	1.549664978	-0.696363521	-1.851174088	-0.889467496	ENPP3	ectonucleotide pyrophosphatase/phosphodiesterase 3
ENSCAFG00000000376	-0.79657955	-0.435559207	-0.524738083	-0.512053413	-0.558841401	-0.624210641	-0.310903064	NA	NA
ENSCAFG00000000384	-1.406455856	0.46718796	-1.481362217	-1.792257182	-0.816903605	-1.720151288	-0.883574691	GRIP1	glutamate receptor interacting protein 1
ENSCAFG00000000399	1.21773079	0.571644496	0.305653099	0.618608908	0.401680636	1.119365416	1.159376952	LOC100683099	UL16-binding protein 1
ENSCAFG00000000429	-0.967465343	-0.402256099	-1.96270939	-1.6730518	-0.249126337	-1.414873527	-0.761608098	CCDC170	coiled-coil domain containing 170
ENSCAFG00000000430	-2.588509369	-2.251485279	-2.695868811	-2.726455432	-0.891177764	-2.407375123	-2.485896857	ESR1	estrogen receptor 1
ENSCAFG00000000432	0.385548336	2.890451413	1.253496144	0.363310357	0.208595037	1.431292691	0.803504775	CCT2	chaperonin containing TCP1 subunit 2
ENSCAFG00000000443	0.431220154	1.255443884	1.405463106	0.686987437	0.776900737	2.807138606	1.946376556	TUBB	tubulin beta class I
ENSCAFG00000000446	0.966633899	-0.765692426	-1.421948149	-1.600057634	-1.111501615	-2.867548677	-0.443680589	PTPRB	protein tyrosine phosphatase receptor type B
ENSCAFG00000000450	-2.722234234	-1.010042664	-0.971427318	-0.593929701	-0.412398225	-1.279598461	-0.685131841	TSPAN8	tetraspanin 8
ENSCAFG00000000451	-0.998660324	-1.10154595	-0.959704415	-1.939726564	0.197504785	-0.489658646	-0.142250351	LGR5	leucine rich repeat containing G protein-coupled receptor 5
ENSCAFG00000000469	0.618702662	0.693961104	0.673670515	0.452775735	0.42480628	1.600011875	0.490901111	POP1	POP1 homolog, ribonuclease P/MRP subunit
ENSCAFG00000000480	0.667578265	0.712533236	1.375264287	0.215862103	0.704726237	0.403851581	0.22394744	NIPAL2	NIPA like domain containing 2
ENSCAFG00000000483	-0.05891404	0.587058871	0.877421343	0.366590399	0.662979711	1.802366018	1.224989131	TCF19	transcription factor 19
ENSCAFG00000000519	-0.522053224	-0.838599589	-0.434945638	0.001962456	-0.242567012	-0.519360287	-0.880027451	LOC474655	zinc finger protein 474
ENSCAFG00000000547	-0.011434241	1.479266427	1.410647627	1.304879057	0.496828875	2.127121175	1.067086402	FBXO5	F-box protein 5
ENSCAFG00000000593	0.484343551	1.968420624	1.659645611	1.018817513	0.234787261	2.671209288	1.586540777	LMNB1	lamin B1
ENSCAFG00000000611	-0.261682132	-1.52656208	-0.289213345	0.941473906	-1.635914619	-2.65224673	-1.914976314	MEGF10	multiple EGF like domains 10
ENSCAFG00000000656	1.190069738	1.286937756	0.330465371	1.363488928	0.51869988	1.234043482	1.002095377	CTHRC1	collagen triple helix repeat containing 1
ENSCAFG00000000676	2.381172743	0.982714147	2.924793068	1.750875595	0.38157755	0.952022209	0.29194636	DPYS	dihydropyrimidinase
ENSCAFG00000000693	-2.123516934	-0.70300344	1.016382098	-1.175626549	-1.155536039	-0.953802671	-0.918202266	ANGPT1	angiopoietin 1
ENSCAFG00000000699	1.021272391	1.379235745	1.81043946	1.634313854	0.823560231	2.781845264	1.404387578	PANX2	pannexin 2
ENSCAFG00000000701	3.208044842	1.564484973	1.300611286	0.315888151	2.770713613	-0.305941347	1.546162415	LOC481722	complement C4-A
ENSCAFG00000000709	1.960441962	1.57167348	1.124694313	1.212004438	1.036889293	2.014479753	2.123735588	CRELD2	cysteine rich with EGF like domains 2
ENSCAFG00000000712	2.25519416	0.86510407	1.2835381	0.560799067	1.457339506	0.74643785	2.13317989	CYP21A2	cytochrome P450c21
ENSCAFG00000000741	-1.557809054	-2.060733412	-0.214509054	-0.901453631	-0.48165018	-1.4298186	-1.793617921	SYBU	syntabulin
ENSCAFG00000000770	-0.318295429	-0.268490556	-0.30690422	-0.244181694	-0.384480794	-0.207587318	-0.407165297	PACRG	parkin coregulated
ENSCAFG00000000782	1.539998759	2.321826985	2.157391481	2.354716665	1.466228098	3.01556653	1.747462758	GTSE1	G2 and S-phase expressed 1
ENSCAFG00000000785	-0.842095407	-0.00013217	-0.509142767	-0.545224548	-0.622606764	-0.415566406	-0.229691929	PKDREJ	polycystin family receptor for egg jelly
ENSCAFG00000000789	2.062022763	0.678775483	-0.669285647	-0.121073491	1.686935774	1.212898419	1.376011815	WNT7B	Wnt family member 7B
ENSCAFG00000000795	1.259758277	1.348408267	0.246975406	0.294768645	1.312087482	2.025482092	0.587551802	PDE10A	phosphodiesterase 10A
ENSCAFG00000000799	-0.686061543	-0.262081207	-0.026652468	-0.533766796	-1.094196618	-0.191803971	-0.331521398	ACSL6	acyl-CoA synthetase long chain family member 6
ENSCAFG00000000814	-0.183047634	3.404111231	1.492444808	0.7125189	2.08911153	0.681900146	1.029459864	LOC100856137	HLA class II histocompatibility antigen, DQ beta 2 chain
ENSCAFG00000000843	-1.46011394	-2.242160218	-1.193288514	-0.594725695	-0.717045012	-0.32438762	0.694581008	UPK3A	uroplakin 3A
ENSCAFG00000000860	-0.064617889	-1.63951403	-0.430942948	-0.058474951	-1.321311985	-1.815783449	-1.917890278	AFDN	afadin, adherens junction formation factor
ENSCAFG00000000874	1.350339024	2.610342429	-2.699897326	0.64260697	5.536664592	1.29024994	2.330292736	THBS2	thrombospondin 2
ENSCAFG00000000876	-0.171338773	2.10294377	0.929883679	0.882786526	1.217035706	0.165167823	0.076376206	PARVG	parvin gamma
ENSCAFG00000000882	0.290770046	0.697488106	1.814780504	0.727443321	0.270325832	1.43955234	0.836017837	DSCC1	DNA replication and sister chromatid cohesion 1
ENSCAFG00000000889	0.992146917	0.311136412	1.973553237	0.400788574	1.535746948	1.761962366	1.170466092	CALHM5	calcium homeostasis modulator family member 5
ENSCAFG00000000893	-0.264120061	-0.143180675	-0.516130618	-0.453662833	-0.249692588	-0.234309879	-0.555045827	PNPLA3	patatin like phospholipase domain containing 3
ENSCAFG00000000907	-3.200480982	-1.401742963	-1.706385654	-2.37712339	-1.953996669	-4.864607407	-1.708751742	SCUBE1	signal peptide, CUB domain and EGF like domain containing 1
ENSCAFG00000000946	-0.875281842	-1.325394839	-2.984431787	-3.05000927	0.204279428	-2.402484461	-0.215899333	A4GALT	alpha 1,4-galactosyltransferase (P blood group)
ENSCAFG00000000957	-0.177718114	-0.698384327	-1.44948853	-2.096001925	-1.225425853	1.363779215	-1.530148145	SNTB1	syntrophin beta 1
ENSCAFG00000000968	0.82957193	1.72633353	-0.143035966	1.261052653	1.430204191	-0.376792685	0.547608743	FSTL4	follistatin like 4
ENSCAFG00000000987	1.694608535	2.4455978	2.944884584	2.305142899	1.245416688	3.573081	1.635694369	KIFC1	kinesin family member C1
ENSCAFG00000000992	0.496979416	1.789191935	2.668126499	2.22152371	0.798749508	1.782911167	0.676899461	ATAD2	ATPase family AAA domain containing 2
ENSCAFG00000001002	-2.638196201	1.903379469	-1.968373698	-0.778258338	0.848400071	-4.783096621	-4.714363417	SMPDL3A	sphingomyelin phosphodiesterase acid like 3A
ENSCAFG00000001003	0.810583029	0.730378205	0.842019484	0.52879824	0.443095989	1.537755717	1.925305083	CENPM	centromere protein M
ENSCAFG00000001012	1.605462075	-1.432668027	-1.128332666	-1.069769697	-0.21610042	-1.095519768	-0.252178673	KLHL38	kelch like family member 38
ENSCAFG00000001015	-1.148763258	-1.195305188	-0.122414926	-0.606045655	-0.616881473	-0.908595992	0.182469483	ANXA13	annexin A13
ENSCAFG00000001022	0.294034901	1.211433211	0.678274785	1.000711668	0.360289484	1.66080505	0.963419267	BAK1	BCL2 antagonist/killer 1
ENSCAFG00000001029	-1.131074155	-1.303965194	-0.339549615	0.127872805	-1.635110079	-1.066519102	-1.949353709	TPD52L1	TPD52 like 1
ENSCAFG00000001056	0.635750461	1.589013209	2.786934992	0.249697855	0.003697881	2.427979096	-0.43174923	SQLE	squalene epoxidase
ENSCAFG00000001065	1.839913197	2.543548376	-0.189516044	0.467037594	0.332962871	2.264680354	3.857372301	PITX1	paired like homeodomain 1
ENSCAFG00000001067	0.229355205	-0.464200023	-2.038729352	-2.650983772	-0.731857734	1.420439581	-2.567399471	RSPO3	R-spondin 3
ENSCAFG00000001081	-0.42126999	1.453700101	1.267459934	0.387617584	0.293388097	0.693357043	0.630991555	TIFAB	TIFA inhibitor
ENSCAFG00000001092	-0.494005727	-1.83582103	-1.025906902	-1.184243184	-0.39771183	-0.681141419	-1.133566689	TOB2	transducer of ERBB2, 2
ENSCAFG00000001095	-1.377669449	-1.303324001	-1.170214401	-1.130445291	-0.849474948	-2.388388238	-1.34677345	TEF	TEF transcription factor, PAR bZIP family member
ENSCAFG00000001097	0.111943746	-0.05006752	-2.57950255	-0.64163407	-0.324181219	-0.490985378	-0.976474733	ADCY8	adenylate cyclase 8
ENSCAFG00000001101	-0.837913111	-1.179138874	-0.971849398	-1.847089597	-1.442318494	-1.389519187	-0.561621434	PTPRK	protein tyrosine phosphatase receptor type K
ENSCAFG00000001106	0.271661982	-0.962294618	-3.656798668	-3.556677868	0.055135112	-1.347866995	-1.011087046	LAMA2	laminin subunit alpha 2
ENSCAFG00000001131	0.318075617	1.901369777	0.627241388	0.367578175	1.518884131	-0.163804035	2.273746234	SLA	Src like adaptor
ENSCAFG00000001143	-0.973206196	-0.824394191	-1.071115964	-0.672428141	-0.406582073	-0.830008159	-0.329892448	MCHR1	melanin concentrating hormone receptor 1
ENSCAFG00000001178	-0.293500858	-2.897172749	0.710656773	-0.795117643	-0.728181189	-1.593655865	-2.969308351	COL22A1	collagen type XXII alpha 1 chain
ENSCAFG00000001188	-0.943483091	-0.201258224	-1.212256321	0.13028422	0.538082216	-1.301516969	-1.41468852	IP6K3	inositol hexakisphosphate kinase 3
ENSCAFG00000001201	-0.855494541	-0.130453207	-0.540957244	-0.54224167	-0.842747219	-0.923842984	-1.461711594	CDC14B	cell division cycle 14B
ENSCAFG00000001204	1.273936542	2.696918798	2.583182002	1.815395381	0.999694833	3.576952444	2.371068716	KIF20A	kinesin family member 20A
ENSCAFG00000001220	0.624734971	1.706009796	0.725279427	1.409365704	0.484552454	1.939765137	0.776953835	CDC25C	cell division cycle 25C
ENSCAFG00000001254	-0.835384889	-2.421669581	-0.907717962	-3.048223542	0.336538294	-4.003343228	-2.698020125	EGR1	early growth response 1
ENSCAFG00000001269	1.454970109	1.42279473	-0.81830166	0.766200913	2.894030157	1.315573742	2.730017714	ADGRB1	adhesion G protein-coupled receptor B1
ENSCAFG00000001292	-0.263855654	0.912252818	-0.401773126	-0.705827479	-0.876149607	-0.463151177	-0.378090523	LY6H	lymphocyte antigen 6 family member H
ENSCAFG00000001300	0.689967912	1.148574077	0.946868755	0.593224554	0.600725848	1.128853925	0.53828853	SLC35B4	solute carrier family 35 member B4
ENSCAFG00000001360	-0.452585255	-1.05666891	-0.717087851	-0.744790296	-0.72702458	-2.923682369	-2.119049393	CBX7	chromobox 7
ENSCAFG00000001362	-0.601208942	-0.255018602	-0.673976154	-1.734002552	0.022120572	-0.95221203	-1.011008575	PLXNA4	plexin A4
ENSCAFG00000001364	0.789979362	1.048334669	1.616320992	0.634069912	0.485156114	1.795164283	0.769844575	SRPK1	SRSF protein kinase 1
ENSCAFG00000001380	0.695709268	-2.274435322	-3.536413771	-3.654104295	0.423298466	-3.154985774	-0.786436207	NTRK2	neurotrophic receptor tyrosine kinase 2
ENSCAFG00000001436	-0.873558994	-2.395076481	-2.490514613	-1.268305463	-0.432255988	-0.945303345	-0.781866392	SOX10	SRY-box transcription factor 10
ENSCAFG00000001446	-0.402683075	-1.010605718	-1.548261864	-1.484175641	-0.70298472	-0.633230586	-0.412659738	FRMD3	FERM domain containing 3
ENSCAFG00000001448	0.770992385	2.818363278	0.706397307	0.187489272	0.713279487	0.422461391	0.865929807	PIM1	Pim-1 proto-oncogene, serine/threonine kinase
ENSCAFG00000001450	2.019929302	3.618750226	-0.800251529	-0.394265203	2.895959133	2.352886365	1.880879902	MEST	mesoderm specific transcript
ENSCAFG00000001460	-3.601125147	-2.296658574	0.308619314	-0.724193191	-2.379604427	-1.705548754	-3.690375258	PTPRD	protein tyrosine phosphatase receptor type D
ENSCAFG00000001484	-0.475842345	-1.308016956	-0.551919707	-0.279886014	-0.56900101	0.278548767	-0.942778312	LGALS2	galectin 2
ENSCAFG00000001487	1.82398601	1.394404634	1.307645626	-0.633285617	1.847853297	2.502274643	2.422594757	LGALS1	galectin 1
ENSCAFG00000001502	0.086514661	-1.126834046	-1.848421499	-1.642124357	-0.255734838	-1.734569082	0.047732889	CARD10	caspase recruitment domain family member 10
ENSCAFG00000001537	-1.188652187	1.386994619	-1.456932257	-1.872834654	0.15434302	-1.02384926	-1.25504622	FREM1	FRAS1 related extracellular matrix 1
ENSCAFG00000001547	0.659876562	2.269095472	0.709999335	na	0.620145888	-0.232320212	1.11369723	GLP1R	glucagon like peptide 1 receptor
ENSCAFG00000001557	-0.68341164	-0.463883653	-0.264203698	-0.097650637	-0.733794685	-0.357173184	-1.005834866	CCDC171	coiled-coil domain containing 171
ENSCAFG00000001559	0.717043376	1.191169626	0.105932252	-0.261561508	1.505831364	0.652359712	1.137645306	NA	NA
ENSCAFG00000001560	-1.39514935	-0.688503684	1.905912291	0.288215521	-1.32810357	-0.903802435	-1.360649014	KIF6	kinesin family member 6
ENSCAFG00000001562	1.222453787	1.358349335	0.875291508	1.180164953	2.071250152	0.11846745	0.490429214	BNC2	basonuclin 2
ENSCAFG00000001569	1.843105443	2.964755399	2.161273541	1.723486875	1.323195717	2.619199441	1.377986887	RECQL4	RecQ like helicase 4
ENSCAFG00000001570	0.661543275	1.86119715	1.408961545	1.121041971	-0.827109794	1.68607204	1.416800688	PSAT1	phosphoserine aminotransferase 1
ENSCAFG00000001571	-0.036095954	4.703350452	0.330022426	0.941280534	0.235478769	1.395756726	0.215378163	LRFN2	leucine rich repeat and fibronectin type III domain containing 2
ENSCAFG00000001581	-1.358193167	-1.251435647	-2.055651869	-2.54777233	-2.019478915	-2.561088447	-1.171006852	ADAMTSL1	ADAMTS like 1
ENSCAFG00000001585	3.32322741	0.239839071	1.786181115	0.986295537	1.33384241	0.784851177	0.358537015	FLNC	filamin C
ENSCAFG00000001590	-0.468430786	-0.782971139	0.834741372	-0.515948259	-2.213189816	0.350131668	-0.975213335	SAXO1	stabilizer of axonemal microtubules 1
ENSCAFG00000001596	1.960251981	2.820593212	0.320926945	0.977175166	0.777053562	0.957368258	0.122815566	FOXP4	forkhead box P4
ENSCAFG00000001605	1.291172499	1.589858051	0.903405157	0.817317187	0.27308751	1.892610799	0.568438091	TOMM6	translocase of outer mitochondrial membrane 6
ENSCAFG00000001607	1.000461341	0.560806931	0.424286934	0.613749384	0.739849844	0.657542637	0.677143189	SLC39A4	solute carrier family 39 member 4
ENSCAFG00000001613	0.948824834	1.69518367	0.476694554	0.707155459	0.032394821	1.428587212	0.451939681	MED20	mediator complex subunit 20
ENSCAFG00000001614	1.35203546	1.724551423	0.353604225	0.7221514	0.398947679	2.028049516	1.354026491	BYSL	bystin like
ENSCAFG00000001621	1.686073782	2.259988655	2.124949696	1.996193254	1.211455478	2.410549526	0.783005942	TONSL	tonsoku like, DNA repair protein
ENSCAFG00000001652	-1.143003329	-0.347207593	-0.207923288	-0.909879375	-1.1032881	-1.584730335	-0.749145495	HACD4	3-hydroxyacyl-CoA dehydratase 4
ENSCAFG00000001672	-2.465245981	-1.995010454	-1.326408628	-4.32056744	-0.702344828	-0.797456563	-1.733689407	LEP	leptin
ENSCAFG00000001709	0.679597927	1.903874619	1.637870079	1.453500215	0.618916592	2.231701267	2.586222592	MCM5	minichromosome maintenance complex component 5
ENSCAFG00000001711	1.07129305	3.446495889	1.207649208	1.846550202	0.65574509	1.148147108	0.564151612	HMOX1	heme oxygenase 1
ENSCAFG00000001715	-1.146303638	-1.468294065	0.168703463	-1.527314302	-1.21892186	-0.717697275	-0.843783377	MOB3B	MOB kinase activator 3B
ENSCAFG00000001745	1.081616028	1.441482791	0.537211333	0.434808449	0.234533329	1.481672425	0.212356188	CHRNA5	cholinergic receptor nicotinic alpha 5 subunit
ENSCAFG00000001763	1.795103088	0.808471749	1.305838945	0.485176233	0.269129292	1.174586774	1.10467001	RRP36	ribosomal RNA processing 36
ENSCAFG00000001792	-3.191771303	-2.498193521	0.064493268	-2.493238278	-2.272444278	-2.528932662	-2.474439681	LIMCH1	LIM and calponin homology domains 1
ENSCAFG00000001796	0.539722687	0.921158449	1.439869776	0.95307797	-0.215943034	1.388342995	0.7925932	TMEM33	transmembrane protein 33
ENSCAFG00000001814	2.532419514	1.77926966	0.819332298	2.02154186	0.852933421	0.844290998	1.332164498	PTK7	protein tyrosine kinase 7 (inactive)
ENSCAFG00000001825	1.672100875	1.666561323	0.372920984	1.270384019	1.396149091	1.378017903	0.832261557	CEMIP2	cell migration inducing hyaluronidase 2
ENSCAFG00000001833	-0.981294505	-0.553237535	-1.605587993	0.736476391	-0.649092753	-2.81599049	-1.575385546	ABCB4	ATP binding cassette subfamily B member 4
ENSCAFG00000001835	1.698418389	-1.467817051	-1.769576553	-1.683163573	-2.127369028	-2.008178768	-2.781556672	ABCB1	ATP binding cassette subfamily B member 1
ENSCAFG00000001837	2.975948592	2.508413152	2.280435601	1.473016002	1.144794298	3.412358425	2.049629821	DNPH1	2'-deoxynucleoside 5'-phosphate N-hydrolase 1
ENSCAFG00000001854	-2.817433163	-1.588033569	-1.98588499	-2.849841973	-1.932278036	-1.392760695	-2.594488859	AQP7	aquaporin 7
ENSCAFG00000001858	2.303286476	0.652695489	0.504152439	1.124113698	-0.01931072	1.446978288	-0.196496092	DLK2	delta like non-canonical Notch ligand 2
ENSCAFG00000001862	0.931339232	0.907362562	0.356938668	0.312885198	1.351381304	1.914063107	1.433966586	ZNF804B	zinc finger protein 804B
ENSCAFG00000001866	0.792635364	0.488020779	0.770633916	-0.222899409	2.623157307	1.55892373	1.382322944	STEAP1	STEAP family member 1
ENSCAFG00000001867	-0.240804531	-1.74817134	-1.830273299	-1.601780917	-0.652464338	-1.369655383	-0.280374053	KLF9	Kruppel like factor 9
ENSCAFG00000001870	0.013468148	0.621471983	-0.129152572	0.290975065	1.459364164	0.666515489	1.369818875	STEAP2	STEAP2 metalloreductase
ENSCAFG00000001872	1.476156898	0.981861849	1.048826114	0.791140743	0.482035928	0.94260543	0.723220489	POLR1C	RNA polymerase I and III subunit C
ENSCAFG00000001873	-1.103146536	-0.813547484	-0.251410178	-0.414670265	-0.89412231	-1.658069667	-0.558096627	TCP11L2	t-complex 11 like 2
ENSCAFG00000001875	1.160631411	1.62856577	0.355505176	1.292938552	0.672455365	2.13711072	2.586117933	CKAP4	cytoskeleton associated protein 4
ENSCAFG00000001883	-1.406455856	-0.217563133	-1.318250813	-0.073916669	-2.589041977	0.298489044	-0.662961178	GABRA1	gamma-aminobutyric acid type A receptor subunit alpha1
ENSCAFG00000001886	2.04436326	0.909688652	0.854257818	0.426917217	0.450403219	1.93367551	1.026383803	LOC607182	heat shock cognate 71 kDa protein-like
ENSCAFG00000001907	-1.471939409	-1.251670223	-1.560620933	-0.103119327	0.440183785	-0.284379893	-0.765093257	CORIN	corin, serine peptidase
ENSCAFG00000001910	1.54599452	0.852188771	0.993519602	1.786371527	0.482080627	1.440796559	0.959846825	POLH	DNA polymerase eta
ENSCAFG00000001911	0.921479155	1.530369656	0.170759542	0.380916936	0.425734258	1.822608295	1.437643932	ALDH1L2	aldehyde dehydrogenase 1 family member L2
ENSCAFG00000001927	0.467484915	-0.619857425	-1.082802882	-0.87213237	-0.02814701	-1.030936088	-0.70161625	TMEM252	transmembrane protein 252
ENSCAFG00000001932	-2.228338894	-2.403977068	-3.30441452	-3.742741645	-0.053838172	-0.86504721	-1.97625799	CNTFR	ciliary neurotrophic factor receptor
ENSCAFG00000001945	0.612267496	1.05887588	2.158421839	0.119608068	0.030269844	1.940822734	0.493319131	CYP51A1	cytochrome P450 family 51 subfamily A member 1
ENSCAFG00000001949	-0.378169395	-0.712578453	-1.279782886	-0.989094843	-0.063715333	0.270088421	-1.038479249	NA	NA
ENSCAFG00000001974	-0.40857703	-0.549358986	0.364800184	-2.071223153	-1.722946962	-3.240924266	-1.370872907	KANK1	KN motif and ankyrin repeat domains 1
ENSCAFG00000001989	1.872377724	1.366036015	1.218214448	1.273894801	0.711750594	1.627194984	0.536197738	AARS2	alanyl-tRNA synthetase 2, mitochondrial
ENSCAFG00000001998	1.074344657	0.466312318	0.865813462	0.622678732	0.386283792	0.194496611	0.405962293	CDK6	cyclin dependent kinase 6
ENSCAFG00000002002	2.011518067	0.020636836	1.89567391	1.077217789	-0.062832919	1.628000408	0.198776874	SUPT3H	SPT3 homolog, SAGA and STAGA complex component
ENSCAFG00000002016	-0.829332735	0.676152705	-0.880867465	-1.739606257	-0.065289649	-2.56919431	-2.840943666	CLIC5	chloride intracellular channel 5
ENSCAFG00000002023	0.059404824	-0.240954209	-1.561900794	-1.369250594	-0.267685706	-1.831655621	-0.926023463	RCAN2	regulator of calcineurin 2
ENSCAFG00000002029	-1.109738569	-1.916673518	0.363774897	1.102752237	-0.601076632	-2.78972777	-2.879194258	SLC25A27	solute carrier family 25 member 27
ENSCAFG00000002033	-3.574505742	-1.894158504	-1.999173401	-2.5376633	-1.674203236	-2.457357761	-1.555837577	CALCR	calcitonin receptor
ENSCAFG00000002037	1.271801734	2.412530691	2.699154385	1.343697917	1.451505365	0.313683695	2.967814032	PLA2G7	phospholipase A2 group VII
ENSCAFG00000002040	0.742785683	1.249215817	5.923194187	2.998133578	0.524790211	4.497760448	4.684606363	TFPI2	tissue factor pathway inhibitor 2
ENSCAFG00000002049	-0.285136937	-1.350518842	-0.908862915	-0.856375309	-0.349862029	-2.05609574	-0.948857493	RUSC2	RUN and SH3 domain containing 2
ENSCAFG00000002053	1.085395412	1.014256397	0.684791631	0.875131496	0.212436563	0.455327281	-0.087185992	RFX3	regulatory factor X3
ENSCAFG00000002054	-0.095528733	-0.384500873	-1.368688368	-1.720726455	-1.209543718	-3.018985572	-0.664916709	ADGRF5	adhesion G protein-coupled receptor F5
ENSCAFG00000002073	0.894992185	2.044712486	2.713100214	1.887712585	1.463627949	2.37346704	0.558372182	ARHGEF39	Rho guanine nucleotide exchange factor 39
ENSCAFG00000002078	-1.319768179	-0.452264281	-1.642433861	-1.323900089	-0.508760876	-2.44305891	1.16310813	NA	NA
ENSCAFG00000002080	1.320113612	0.937648579	0.440869331	-0.320353683	0.4985498	2.178377305	0.339283201	ST6GAL2	ST6 beta-galactoside alpha-2,6-sialyltransferase 2
ENSCAFG00000002098	-5.216161578	-4.832170135	-3.182982869	0.159760897	-1.026327746	-3.444623417	-3.663807204	ECRG4	ECRG4 augurin precursor
ENSCAFG00000002129	-0.310817033	-2.415591132	-1.914409552	-0.559212191	-2.961537691	-3.982852824	-1.606649312	PDK4	pyruvate dehydrogenase kinase 4
ENSCAFG00000002134	-0.65961469	0.929181512	0.852241526	0.424694974	1.386151472	0.026063718	1.897573917	IL18RAP	interleukin 18 receptor accessory protein
ENSCAFG00000002156	-3.55710538	-2.205681507	-1.819176196	0.831098699	-0.370892645	-3.365963634	-3.091405148	TFAP2B	transcription factor AP-2 beta
ENSCAFG00000002174	-0.936844054	-2.055452277	-0.856233784	0.079400424	-0.59548676	-1.253940719	-0.542868171	GADD45G	growth arrest and DNA damage inducible gamma
ENSCAFG00000002187	-1.69504296	-1.689659218	0.376557046	-0.940882202	-1.563771369	-1.035613533	-2.298149507	DLX6	distal-less homeobox 6
ENSCAFG00000002191	-2.372819532	-2.167245103	-0.160374122	-1.330847596	-0.971892466	-0.843007118	-1.808728005	DLX5	distal-less homeobox 5
ENSCAFG00000002196	1.888495257	1.539782008	1.765969454	1.671396645	0.785325203	1.618387124	1.923575374	MCM3	minichromosome maintenance complex component 3
ENSCAFG00000002222	1.435025177	2.069891379	2.092999475	0.352179105	1.111080172	1.678712872	2.085210319	ASNS	asparagine synthetase (glutamine-hydrolyzing)
ENSCAFG00000002234	-2.42495172	0.786884668	-2.390990707	-0.588992771	-1.24614252	2.765648797	-1.0603378	BARX1	BARX homeobox 1
ENSCAFG00000002246	-0.985062233	-0.501625109	-1.658227561	-0.225468578	-0.960243063	-2.940666884	-1.229247175	GLCCI1	glucocorticoid induced 1
ENSCAFG00000002257	-0.519202385	-1.023953683	-1.159195886	-1.06933562	-1.338432731	-1.520980197	-0.687192895	ICA1	islet cell autoantigen 1
ENSCAFG00000002280	-0.47065566	-1.322113109	-0.608156687	-0.922488789	-0.035294113	-1.525456476	0.091266431	THSD7A	thrombospondin type 1 domain containing 7A
ENSCAFG00000002305	-1.441719063	-1.199815365	-0.400578437	0.382567567	-0.93222759	-1.619604121	-1.023939223	LRRC1	leucine rich repeat containing 1
ENSCAFG00000002334	0.64752663	1.977268256	1.225455573	0.719701629	0.635625803	2.757977563	1.549969939	MELK	maternal embryonic leucine zipper kinase
ENSCAFG00000002345	-0.307356453	-1.149738751	-2.426056223	-2.360805465	0.95856852	-1.325567484	-1.122234223	BMP5	bone morphogenetic protein 5
ENSCAFG00000002390	-0.525053478	-0.259286753	-0.380678621	-0.645225649	-0.655705937	-0.145556741	-0.549956022	FAM178B	family with sequence similarity 178 member B
ENSCAFG00000002392	-0.263973638	-1.145912129	-2.184082403	-1.488589644	-0.42424576	-3.077563405	-0.4955233	ZSCAN18	zinc finger and SCAN domain containing 18
ENSCAFG00000002402	-1.209104653	-0.891530229	-1.010736617	-0.685146169	-1.419976939	-1.235722729	-0.614540829	DGKB	diacylglycerol kinase beta
ENSCAFG00000002414	-0.287228945	-1.279376767	-2.840344696	-1.419179487	0.129430634	-2.960393189	-0.596323224	AGMO	alkylglycerol monooxygenase
ENSCAFG00000002427	0.070670008	-1.563910476	-1.069940452	-1.810206312	-0.772989057	-2.447262193	-1.142891785	TMOD1	tropomodulin 1
ENSCAFG00000002432	-1.009000454	-0.701327154	-0.42320469	-1.017873792	-0.742018215	-1.72512089	-0.709650773	TSPAN13	tetraspanin 13
ENSCAFG00000002456	-0.934188858	-1.022555033	-0.519817739	-0.35357445	0.036891619	-1.233105898	-2.018565235	ZNF268	zinc finger protein 268
ENSCAFG00000002461	-0.421178989	-0.299609398	-0.850798056	0.205002422	-0.257077456	-0.717366731	-0.738528568	HEMGN	hemogen
ENSCAFG00000002479	-0.920660529	-1.064334852	-0.851983789	-0.84347032	-0.57942834	-0.809379025	-1.027353128	ZNF667	zinc finger protein 667
ENSCAFG00000002544	1.032342053	0.745391734	1.011289118	0.690849123	0.345756839	1.143481132	1.053488925	PPIH	peptidylprolyl isomerase H
ENSCAFG00000002575	-1.153127966	-1.126595437	-0.508373448	-0.547073804	-0.56437894	-1.22597452	-0.967857732	NAT14	N-acetyltransferase 14 (putative)
ENSCAFG00000002589	1.162006801	-3.073195313	-2.944518843	-3.211844561	-0.786998741	-3.09019523	0.685686581	COL9A1	collagen type IX alpha 1 chain
ENSCAFG00000002627	-1.119311844	-2.23861251	-1.44441289	-1.98441015	-1.585696374	-3.108835402	-0.733395198	EPAS1	endothelial PAS domain protein 1
ENSCAFG00000002645	-1.294042219	-0.450685191	-1.606756443	0.194898504	-1.165553981	-0.930211977	-1.284838251	KCNQ5	potassium voltage-gated channel subfamily Q member 5
ENSCAFG00000002653	-1.903497731	-1.181456252	-1.015169702	-0.973771983	-1.443955968	-2.180720644	-0.929670894	EPCAM	epithelial cell adhesion molecule
ENSCAFG00000002657	-0.714421258	0.35698537	-1.381283476	-1.344756532	1.050659534	-0.811522401	-0.775734372	TTYH1	tweety family member 1
ENSCAFG00000002661	0.919537406	1.808314938	1.518357153	1.289025389	0.315365153	2.150934056	1.879814041	SMC2	structural maintenance of chromosomes 2
ENSCAFG00000002692	-2.091693409	-1.880038388	-0.823872256	-2.021615527	-1.347190248	-1.968817743	-1.135667956	STON1	stonin 1
ENSCAFG00000002695	-0.468430786	0.307323418	-0.548076579	-0.422012371	na	-0.40152812	-1.475965576	LHCGR	luteinizing hormone/choriogonadotropin receptor
ENSCAFG00000002702	0.452159593	1.676935455	-2.102980967	2.143075155	2.061607023	0.971490918	1.824514002	COL12A1	collagen type XII alpha 1 chain
ENSCAFG00000002712	-2.036002179	-3.475287534	-2.872369716	-2.649270618	-1.525756626	-1.240583267	-1.616880368	NRXN1	neurexin 1
ENSCAFG00000002714	-2.436632172	-2.666780483	-1.270325297	0.466095694	-2.161265508	-1.473570633	-2.784480576	EPHA5	EPH receptor A5
ENSCAFG00000002732	0.915840651	1.354279919	0.465911766	1.326950428	1.395577923	1.751947714	1.893395668	CTPS1	CTP synthase 1
ENSCAFG00000002733	2.608575647	2.616969044	0.373116334	0.983180333	2.829710477	-0.380937501	4.385376619	IL6	interleukin 6
ENSCAFG00000002744	-0.24507226	-0.823564333	-1.329644535	-2.077229476	-1.104164435	-1.740032217	-0.693709418	SPTBN1	spectrin beta, non-erythrocytic 1
ENSCAFG00000002745	-0.485128273	-1.323591855	-0.551500101	-0.104163383	0.142045798	-2.004778098	-1.814749121	ZNF331	zinc finger protein 331
ENSCAFG00000002766	0.880166318	1.544293548	0.247594183	0.622886801	0.967394962	0.799933375	1.744719538	IGF2BP3	insulin like growth factor 2 mRNA binding protein 3
ENSCAFG00000002797	-1.002850682	-2.024943103	-1.129188901	-1.668438886	-0.596960577	-1.837405231	-2.276001056	KLF4	Kruppel like factor 4
ENSCAFG00000002801	-3.341386679	-4.321893151	-2.561981421	-2.185434686	-2.449403426	-2.60177231	-3.141530904	NPY	neuropeptide Y
ENSCAFG00000002814	0.524998448	-1.441915162	-1.909001638	-1.036574301	-0.017580374	-1.028539896	-0.699853802	KCNQ4	potassium voltage-gated channel subfamily Q member 4
ENSCAFG00000002842	-0.047673151	1.652361866	1.549094676	1.595528357	0.54433251	1.887627353	1.898625223	TTK	TTK protein kinase
ENSCAFG00000002854	-0.268705529	-1.127900319	-2.456303732	-1.272079001	-1.135373386	-0.384730601	0.418907851	IGLON5	IgLON family member 5
ENSCAFG00000002904	0.925415258	1.415365886	0.116344111	0.381886027	-0.138566734	1.812746602	-0.532069758	AMBN	ameloblastin
ENSCAFG00000002914	-0.47486475	-0.364517527	-0.332616194	-1.042970796	-0.113300714	-0.304233946	-0.286440033	KLK1	kallikrein 1
ENSCAFG00000002927	-1.192553397	-1.06371396	-1.259687565	-1.184860839	-1.194331404	-1.589598332	-0.767510779	CCDC85A	coiled-coil domain containing 85A
ENSCAFG00000002928	-1.865592699	-1.634437272	-1.39818636	-3.350576258	0.773235303	-2.65272762	-1.236794895	SVEP1	sushi, von Willebrand factor type A, EGF and pentraxin domain containing 1
ENSCAFG00000002931	0.256244391	0.835269003	1.441008729	0.773650184	0.675106398	1.415001955	1.056143046	DCK	deoxycytidine kinase
ENSCAFG00000002950	-1.194837057	-0.999191325	0.601462744	-0.725958164	-0.467594878	-1.260945104	-1.196165411	HOXA5	homeobox A5
ENSCAFG00000002951	-1.409275885	-1.427985859	-1.008799147	1.253967581	-2.559352541	-1.778106674	-2.000851572	SNAP91	synaptosome associated protein 91
ENSCAFG00000002952	-1.181507208	-0.506402765	1.428156824	-0.453562958	-1.07651711	-0.886721452	-0.976474733	NPFFR2	neuropeptide FF receptor 2
ENSCAFG00000002957	-0.222290109	-0.872422571	0.175534215	-0.640487412	-1.138281963	-1.420718707	-0.880343116	HOXA7	homeobox A7
ENSCAFG00000002970	-1.312669296	-1.377334254	-0.896776226	-2.150340511	-0.831268024	-0.958204571	-1.437078619	HOXA13	homeobox A13
ENSCAFG00000002971	-1.766892138	-2.23425934	-0.296043586	0.258672651	-0.205350558	-1.381012205	-3.545648115	EVX1	even-skipped homeobox 1
ENSCAFG00000002994	-2.101262298	-1.809189624	-2.639968774	0.104196035	-0.019138145	-3.736256475	1.025641756	NT5E	5'-nucleotidase ecto
ENSCAFG00000003018	0.513558001	0.215711675	0.70568464	0.609621475	1.592388552	1.539537678	1.446309951	MFSD2A	major facilitator superfamily domain containing 2A
ENSCAFG00000003029	-0.215046622	2.092061218	1.102747754	1.417617736	0.802455162	-0.406979137	2.940179611	CXCL8	C-X-C motif chemokine ligand 8
ENSCAFG00000003037	-1.598717075	-1.331552058	-0.967280741	-1.35389524	-1.609609938	-2.948151502	-1.708514739	WIPF3	WAS/WASL interacting protein family member 3
ENSCAFG00000003067	0.236275537	-0.993975975	-0.730833996	-0.824241414	-0.52276472	-2.483230556	-1.132886447	NA	NA
ENSCAFG00000003085	-0.464453268	-1.176184313	-1.537041207	-1.579448535	-1.149271296	-2.780312675	-1.224147089	NA	NA
ENSCAFG00000003106	-2.571529248	-1.916071742	-0.156274372	-0.146914585	-0.810810887	-0.969762444	-1.184547137	EHBP1	EH domain binding protein 1
ENSCAFG00000003133	-0.803682348	0.446430114	-1.751352244	0.394842521	-0.857472863	-1.756558917	-2.203891583	PDE1C	phosphodiesterase 1C
ENSCAFG00000003144	-0.415520947	-1.012968658	-1.262146636	-0.964085968	-0.848888754	-1.064097713	0.6005652	NA	NA
ENSCAFG00000003156	-1.004999304	-1.992389824	-0.853487634	-1.477872795	-1.603742139	0.75929657	-1.890029344	MYH14	myosin heavy chain 14
ENSCAFG00000003177	-1.439686038	-1.125417457	-0.706217315	-0.673457452	-0.703930049	-1.013809709	-1.393561696	AGBL3	AGBL carboxypeptidase 3
ENSCAFG00000003242	-0.947374688	-1.005706184	-1.316263114	-1.252008031	-0.820399707	-0.706256843	-0.991014783	BSPRY	B-box and SPRY domain containing
ENSCAFG00000003243	0.22881851	2.484532464	3.508515787	2.311978946	0.957989766	2.619090994	2.544527765	ANLN	anillin actin binding protein
ENSCAFG00000003246	-1.010439956	-0.475307291	-1.012773859	-1.226288257	-0.393027097	-0.807749629	-0.83486835	ALAD	aminolevulinate dehydratase
ENSCAFG00000003265	-0.264120061	-1.052900341	-0.992334265	-0.639586978	-1.108672659	-0.506038355	-0.066233741	COLEC11	collectin subfamily member 11
ENSCAFG00000003278	1.337875407	1.861411711	1.666970453	1.303457093	0.702920657	3.071644389	1.837898865	CDCA8	cell division cycle associated 8
ENSCAFG00000003280	-1.206165451	-0.86301419	0.039810398	-2.373602912	-1.12021261	-0.24421557	-2.407959431	RSPO1	R-spondin 1
ENSCAFG00000003332	-0.663052222	-1.693882759	-1.814174401	-2.319548044	-1.709918543	-2.022640291	-1.571056061	EPHA7	EPH receptor A7
ENSCAFG00000003334	-1.274923136	-1.713208903	-2.358397113	-0.187360249	-1.182175933	0.502250797	1.912109353	ABCA13	ATP binding cassette subfamily A member 13
ENSCAFG00000003348	1.465968103	1.104085347	1.213424442	1.454961997	-0.444436436	2.034430433	-0.098439208	MBOAT2	membrane bound O-acyltransferase domain containing 2
ENSCAFG00000003363	-0.468430786	-0.195352889	-0.155276	0.072296451	-1.030623496	-0.709127932	-0.621953069	NA	NA
ENSCAFG00000003402	-0.936334385	-1.125579352	-1.158792221	-2.037527594	0.169975935	-2.450578631	-0.623520667	CAV2	caveolin 2
ENSCAFG00000003409	1.816406944	2.944959948	2.020748585	2.139771801	1.024394046	3.356098841	4.629767991	RRM2	ribonucleotide reductase regulatory subunit M2
ENSCAFG00000003423	-1.865886711	-0.832146076	-1.191568348	1.257117316	-0.67284469	-1.543227379	-1.092762544	SIGLEC11	sialic acid binding Ig like lectin 11
ENSCAFG00000003426	-2.13770513	-1.166171219	-1.800738346	-1.184733571	-0.738096409	0.653934247	-0.928564166	TNC	tenascin C
ENSCAFG00000003458	0.175138007	0.698672085	0.858343647	0.764455921	0.891233035	1.550160542	0.630633124	MMS22L	MMS22 like, DNA repair protein
ENSCAFG00000003477	0.836532932	1.18974204	1.086186608	0.716322402	0.604752513	1.256408001	1.394844133	PDIA6	protein disulfide isomerase family A member 6
ENSCAFG00000003483	1.773988832	1.921873766	0.188265417	0.204967834	0.579028344	0.434584881	1.533641743	KCNF1	potassium voltage-gated channel modifier subfamily F member 1
ENSCAFG00000003492	-1.505118842	-2.866199317	0.650026969	-1.02277242	-2.068966676	-2.497193717	-2.997104099	CPED1	cadherin like and PC-esterase domain containing 1
ENSCAFG00000003510	-0.80607528	-0.462874391	-2.092191806	0.121255212	-0.197065787	-1.41728598	-1.385620396	PTPRZ1	protein tyrosine phosphatase receptor type Z1
ENSCAFG00000003532	-1.629914277	-0.32548759	-0.62911619	-1.33578791	-0.067504911	-1.58063995	-1.028567044	AASS	aminoadipate-semialdehyde synthase
ENSCAFG00000003539	2.886029213	2.662153609	2.015754418	1.927743301	0.903601656	3.112362786	3.079481444	CLSPN	claspin
ENSCAFG00000003550	3.399025155	0.791729314	0.186123443	0.294496243	0.736904271	0.793844068	3.730646785	INHBA	inhibin subunit beta A
ENSCAFG00000003578	-2.043586405	-1.617480243	-1.880509356	-1.555492379	-0.475523265	-1.270306405	-0.954082926	EPHA1	EPH receptor A1
ENSCAFG00000003621	-2.035963666	-0.264268852	0.08436189	-1.584062544	-0.271440126	-1.081285004	-2.285225956	LPIN1	lipin 1
ENSCAFG00000003647	0.69064725	-0.055239223	1.100237656	1.169476505	1.178419707	3.536648042	0.754707609	LRATD1	LRAT domain containing 1
ENSCAFG00000003648	-0.102895737	-1.44875307	-0.674212548	-1.264505049	-1.802394531	-1.354756917	-0.30702197	PIP	prolactin induced protein
ENSCAFG00000003663	-0.6122313	-2.388530904	-2.343640183	-2.438124855	-0.310143866	-2.563308722	-1.534006555	GSN	gelsolin
ENSCAFG00000003672	-2.102633588	-2.316305053	-3.012612699	0.03954169	-0.297331323	-2.296130633	-0.889457728	NA	NA
ENSCAFG00000003683	1.114336136	1.520917906	1.432589762	1.859251646	0.790439142	2.48366051	1.49759814	ORC6	origin recognition complex subunit 6
ENSCAFG00000003684	0.497488007	0.510035644	0.855332292	1.333007128	na	1.931345626	-0.05965451	NA	NA
ENSCAFG00000003696	-0.468430786	-0.957028978	-0.641256574	-1.335056897	-2.265743542	-1.55717866	-0.639239223	CLGN	calmegin
ENSCAFG00000003704	1.442042165	2.562527408	2.93402856	2.229037885	0.857462799	3.86327213	2.120019129	SHCBP1	SHC binding and spindle associated 1
ENSCAFG00000003709	0.145411451	2.063370993	1.646722785	0.666794487	1.660560737	0.600721437	0.655252154	CD37	CD37 molecule
ENSCAFG00000003744	0.836650084	2.037555433	1.728135453	1.888039617	0.874162892	2.52573005	2.13483325	ORC1	origin recognition complex subunit 1
ENSCAFG00000003749	0.383182295	0.759942122	0.247594183	1.772468938	na	0.536450265	0.530991611	SLC7A11	solute carrier family 7 member 11
ENSCAFG00000003775	0.059563945	-1.060676905	-2.144462296	-2.297153422	0.26481685	-1.322880071	-2.848958171	OSR1	odd-skipped related transcription factor 1
ENSCAFG00000003788	-0.825731408	-1.09862458	-0.7329849	-0.513285227	-0.260531254	-0.560361987	-0.76199993	HRC	histidine rich calcium binding protein
ENSCAFG00000003807	-2.385304114	-2.478731931	-2.579680459	-2.065155309	-1.268043146	-2.009534949	-2.724427338	KLF15	Kruppel like factor 15
ENSCAFG00000003825	-2.301767966	-2.027563286	-1.378186403	-0.93573439	-2.62798393	0.065039093	-0.141605498	MATN3	matrilin 3
ENSCAFG00000003843	-0.553316889	-1.358613021	-1.108263409	1.331391186	-1.052142664	-1.566440451	-1.650685215	UROC1	urocanate hydratase 1
ENSCAFG00000003845	0.491242052	0.544763281	0.892859018	0.065389493	0.538082216	0.601111413	0.477036232	LOC482987	b(0,+)-type amino acid transporter 1-like
ENSCAFG00000003859	-0.472149407	-1.716961593	-2.093233019	-0.566872344	-0.086758281	-0.829328124	-0.54962553	LOC487079	homeobox protein Mohawk
ENSCAFG00000003862	-1.434077613	-2.175889978	-1.817126348	-0.303526094	-1.205983329	-1.078698235	-1.529074374	LOC607539	armadillo repeat-containing protein 4-like
ENSCAFG00000003864	0.165907569	1.34297658	0.904873115	0.377985527	0.452299625	0.318143609	0.103980828	CLEC5A	C-type lectin domain containing 5A
ENSCAFG00000003873	-0.370192945	-1.170673875	-1.521199141	-2.494216328	-0.464709477	-1.105678655	-0.612005915	METTL24	methyltransferase like 24
ENSCAFG00000003875	0.163030638	1.626519053	0.944217286	1.423372015	0.91819511	2.875284822	1.738356663	PLK4	polo like kinase 4
ENSCAFG00000003880	-1.062239557	-1.844462809	-0.419944561	-0.764852247	-0.176129794	-1.606995123	-1.793243075	PPP1R15A	protein phosphatase 1 regulatory subunit 15A
ENSCAFG00000003896	0.612189575	0.87717277	0.551886787	0.735030467	0.855892057	1.832392126	0.755699449	HSPA4L	heat shock protein family A (Hsp70) member 4 like
ENSCAFG00000003928	-1.337495172	-1.52308003	-1.720748389	-0.608266653	-0.504800292	-2.402695692	-0.336070361	DBP	D-box binding PAR bZIP transcription factor
ENSCAFG00000003935	-1.248856292	-0.744928087	-0.487351214	-0.399226486	-1.335299382	-2.088533456	-0.783993515	AGBL4	AGBL carboxypeptidase 4
ENSCAFG00000003945	-0.551232412	-1.264385278	-1.343873174	-2.555454373	-0.236721618	-2.718270493	-0.924502729	DENND2A	DENN domain containing 2A
ENSCAFG00000003952	-1.644021715	-0.76854129	-1.077229683	-3.010503701	-0.655910838	-1.817547588	-1.142614808	PRKAR2B	protein kinase cAMP-dependent type II regulatory subunit beta
ENSCAFG00000003954	0.996246717	0.566910752	0.417421777	0.242622235	0.155650196	2.20746634	0.303813659	FKBP1B	FKBP prolyl isomerase 1B
ENSCAFG00000003979	-1.332164053	-0.6152229	-0.646524865	-1.235534597	-0.611429189	-1.108556765	-1.257266158	NA	NA
ENSCAFG00000004011	0.101622249	2.574545763	1.437752903	0.586329336	0.614257299	0.759169371	0.005345103	TBXAS1	thromboxane A synthase 1
ENSCAFG00000004031	0.415648855	1.406801844	1.053057099	1.343548055	0.653763894	1.74604655	0.505798668	STIL	STIL centriolar assembly protein
ENSCAFG00000004033	-0.567587086	-2.2963692	-1.767557913	-1.012384707	-0.613578447	-1.23756829	-0.633492093	PDZK1IP1	PDZK1 interacting protein 1
ENSCAFG00000004052	1.309535704	1.677354831	1.478511828	1.464039151	0.626392969	3.260805439	2.284225543	MCM2	minichromosome maintenance complex component 2
ENSCAFG00000004054	-0.190996349	-1.056455239	-0.427905204	-0.663771553	-0.350256042	-0.76244775	-0.023154045	HS3ST5	heparan sulfate-glucosamine 3-sulfotransferase 5
ENSCAFG00000004082	-0.096780815	-3.594267178	0.158988992	-1.569624222	-0.037824764	-0.803024076	-0.433293454	ABTB1	ankyrin repeat and BTB domain containing 1
ENSCAFG00000004085	1.013318362	0.754366041	1.800567281	0.371595688	0.408973607	1.858388925	0.937953503	CENPO	centromere protein O
ENSCAFG00000004093	-0.458937249	-2.482577346	-0.591879532	-2.184684566	-1.894888299	-1.976854657	-1.618785579	MGLL	monoglyceride lipase
ENSCAFG00000004096	-0.372895111	-0.460576216	-0.530298801	-0.547761016	-0.453766836	-1.223741269	-0.637713431	TTC26	tetratricopeptide repeat domain 26
ENSCAFG00000004105	-0.331704888	-0.579257458	-0.404173175	0.090745919	-0.691351658	-1.005618341	-1.149483038	KBTBD12	kelch repeat and BTB domain containing 12
ENSCAFG00000004110	-1.000540734	-0.925714426	-0.346954134	0.427297139	-1.215699475	0.336429027	-1.092181796	TRPC3	transient receptor potential cation channel subfamily C member 3
ENSCAFG00000004124	0.378689473	0.435607014	0.275737768	0.048538313	0.151565387	0.763040232	0.424075892	NA	NA
ENSCAFG00000004130	-1.360858279	-0.145047116	-0.318777278	0.587142026	-3.33403365	-3.140200561	-1.389525405	NEBL	nebulette
ENSCAFG00000004133	0.429418229	2.182095052	1.341873442	1.421047051	1.129079807	3.194592266	2.103918733	CCNA2	cyclin A2
ENSCAFG00000004143	-0.116079931	-1.309645524	-1.569310877	-1.492004647	-0.582711248	-0.551265378	-0.790523268	GATA2	GATA binding protein 2
ENSCAFG00000004152	1.734749455	0.761820229	1.105369567	0.736055223	-0.06329855	0.885216394	1.629499925	DNAJC1	DnaJ heat shock protein family (Hsp40) member C1
ENSCAFG00000004165	-3.038040423	-3.081318142	-0.737579544	-1.363925162	-2.580029864	1.535092007	-3.746687828	NDNF	neuron derived neurotrophic factor
ENSCAFG00000004173	-1.979065479	-1.196958015	-0.368801977	-0.836593619	-0.851267758	-1.276842345	-0.36918534	C5AR2	complement component 5a receptor 2
ENSCAFG00000004210	-0.603002574	-0.458443799	-0.721851597	-0.414718995	-1.240427044	-1.014182279	-0.533200916	ARMC3	armadillo repeat containing 3
ENSCAFG00000004239	-2.117627359	-0.901012127	0.061879548	-0.060992936	-1.616266076	-1.168631239	-1.435543948	DEUP1	deuterosome assembly protein 1
ENSCAFG00000004272	1.254858376	1.676545814	1.924288383	2.052012475	0.953601561	1.997619071	1.779198657	RAD54L	RAD54 like
ENSCAFG00000004292	0.435147989	1.193607441	0.896138012	1.258810367	0.878646885	1.190493689	1.093680218	CHORDC1	cysteine and histidine rich domain containing 1
ENSCAFG00000004293	-0.749159733	-0.123259573	-0.298303453	-0.923239113	-0.262894211	-0.771065584	-0.973495739	CCDC146	coiled-coil domain containing 146
ENSCAFG00000004298	-1.029939045	-0.623871457	-0.468141611	-0.989992447	-0.324181219	-1.302158989	-1.261708551	LOC485559	cystatin 9 (testatin)
ENSCAFG00000004355	0.528530959	-1.973152811	-2.044956954	-2.238873768	-0.612117548	-2.767664265	-0.865219532	LIMS2	LIM zinc finger domain containing 2
ENSCAFG00000004356	-3.020808927	-0.377818708	-3.504804298	-0.987448177	-0.15845097	-1.474984308	-3.048762742	LOC485143	tripartite motif-containing protein 64
ENSCAFG00000004362	0.669449707	-0.49065882	-0.395155164	-0.623901963	-0.365909474	-0.92801897	-1.010539266	GPR17	G protein-coupled receptor 17
ENSCAFG00000004366	-0.175943978	0.691292396	-2.354529799	-0.575987317	-1.366694964	-1.310663865	-1.575112217	MAGI2	membrane associated guanylate kinase, WW and PDZ domain containing 2
ENSCAFG00000004373	-2.10284531	-1.344757854	-1.330213714	-0.491876753	-1.003165283	-1.337308766	-1.049206367	TYR	tyrosinase
ENSCAFG00000004382	0.257166187	1.36792644	0.740157221	0.872983608	0.94907206	1.999777064	1.283984704	MASTL	microtubule associated serine/threonine kinase like
ENSCAFG00000004390	1.201631344	1.522357536	0.780884226	1.308347599	1.334253619	0.456863358	0.699139514	MAST2	microtubule associated serine/threonine kinase 2
ENSCAFG00000004392	0.594153588	-3.007940415	-0.388157405	-0.258625865	-0.710908794	-2.31342584	-1.518173202	DMPK	DM1 protein kinase
ENSCAFG00000004396	-0.641458966	-1.55844702	-1.414099859	-0.963235059	-0.757443839	-2.238804198	-1.154451594	HDAC11	histone deacetylase 11
ENSCAFG00000004402	0.924666513	1.912189309	0.666652683	1.845993654	1.713527428	1.335191375	0.680366149	PRSS23	serine protease 23
ENSCAFG00000004404	1.868463239	-1.278966418	-0.973673272	-1.579654838	-0.058351892	-1.777032216	-1.872086209	MYO7B	myosin VIIB
ENSCAFG00000004413	0.063806973	0.534743981	0.988045483	1.338186295	0.00675181	2.154371188	0.693546039	ARL5B	ADP ribosylation factor like GTPase 5B
ENSCAFG00000004443	0.160924821	-2.523853067	-3.156905064	-2.455538136	3.598907296	-3.483984718	-4.012464978	FOSB	FosB proto-oncogene, AP-1 transcription factor subunit
ENSCAFG00000004453	2.294570022	1.178218644	0.93106759	0.170099101	0.236541027	1.150399033	1.716490134	ABHD5	abhydrolase domain containing 5, lysophosphatidic acid acyltransferase
ENSCAFG00000004457	0.679244514	1.767073614	1.672675793	1.465279149	0.428509441	2.770081151	1.067086402	CENPA	centromere protein A
ENSCAFG00000004459	0.628134545	-1.791827862	-0.746490736	-0.850810069	-0.239893167	-1.599641031	-1.461254928	NA	NA
ENSCAFG00000004492	-0.057152368	-1.794284324	-1.335551169	-0.745748435	-0.344364619	-0.488290639	-2.187068865	GRIP2	glutamate receptor interacting protein 2
ENSCAFG00000004502	0.875455904	0.717716827	0.253746972	0.766580047	0.41378764	0.633201757	0.494210441	KLC3	kinesin light chain 3
ENSCAFG00000004506	-0.603002574	-0.741663411	-0.170316902	-0.613806568	0.017652988	-1.94294462	-1.143010416	SSPO	SCO-spondin
ENSCAFG00000004521	-0.09183729	-1.100781987	-1.613326868	-1.587269976	-0.60058687	-1.269952305	-0.273115454	FGD5	FYVE, RhoGEF and PH domain containing 5
ENSCAFG00000004568	0.775362311	-0.049902037	2.074414976	2.879116818	0.194279547	1.740220473	-0.41239423	CUBN	cubilin
ENSCAFG00000004578	0.788734837	0.96771836	1.393157265	1.057078174	0.653226356	0.218686492	0.446783377	CCDC163	coiled-coil domain containing 163
ENSCAFG00000004579	-0.355991106	3.063014942	1.385028498	0.253780634	1.605970145	0.194097712	1.179767079	GIMAP4	GTPase, IMAP family member 4
ENSCAFG00000004595	0.741802823	3.298678524	0.802398115	2.021755857	0.535291571	0.827672981	1.231885096	CD300LF	CD300 molecule like family member f
ENSCAFG00000004617	-1.768269142	-1.087153253	-2.450430972	-3.963928536	-2.023870978	-4.458225391	-1.275438445	APOE	apolipoprotein E
ENSCAFG00000004621	0.023899974	0.760801544	0.65918361	0.981143516	0.223520993	1.125006654	1.052695181	DDIAS	DNA damage induced apoptosis suppressor
ENSCAFG00000004639	-1.369133943	-0.96764161	-1.067302723	0.199506811	-1.207233369	-0.851277472	-1.63776802	SUSD5	sushi domain containing 5
ENSCAFG00000004691	0.369341628	-1.661323658	-1.967831307	-1.389178328	-0.505796548	-2.410527729	-0.531588087	HID1	HID1 domain containing
ENSCAFG00000004706	-1.006928129	-1.173180498	0.010261998	-0.262826346	-0.769317252	-0.700084247	-0.685532496	CDNF	cerebral dopamine neurotrophic factor
ENSCAFG00000004722	1.36849557	2.398034977	1.981826591	0.744799007	-0.182715648	2.27814109	1.295843824	JPT1	Jupiter microtubule associated homolog 1
ENSCAFG00000004723	0.607591432	1.827375143	0.91887294	2.036906738	0.950296686	0.310749778	0.0192378	KCNN4	potassium calcium-activated channel subfamily N member 4
ENSCAFG00000004730	1.530277345	2.035067071	1.751737549	1.53728084	3.285412789	2.056000476	4.264702507	PLAUR	plasminogen activator, urokinase receptor
ENSCAFG00000004754	0.971390559	1.696679622	2.298073367	1.107936487	0.758554961	3.116739816	2.336122812	MCM10	minichromosome maintenance 10 replication initiation factor
ENSCAFG00000004767	1.180783863	0.962514613	0.519089128	0.870878508	1.020582249	1.712059056	0.547970822	CAD	carbamoyl-phosphate synthetase 2, aspartate transcarbamylase, and dihydroorotase
ENSCAFG00000004770	0.907305549	1.884056448	1.590828903	1.397503471	0.480714475	1.695923069	1.182524302	KIF2C	kinesin family member 2C
ENSCAFG00000004778	0.098455019	-0.797985203	-1.654682213	-1.14791663	-0.634810737	-1.861690243	-1.117179361	NAA16	N-alpha-acetyltransferase 16, NatA auxiliary subunit
ENSCAFG00000004813	-2.387600052	-2.043143968	-1.682580412	-3.137973487	-1.307748291	-1.802568678	-1.543666681	LIPE	lipase E, hormone sensitive type
ENSCAFG00000004818	1.254940557	1.780629393	1.053232281	1.306285511	0.678602546	1.282306138	0.696859832	SLC5A6	solute carrier family 5 member 6
ENSCAFG00000004820	-0.378975337	0.044007564	-1.196816839	-2.025147178	-0.612818088	-1.651777826	-0.605889842	ITGA9	integrin subunit alpha 9
ENSCAFG00000004837	1.28807678	0.506375799	1.823938467	2.982845603	1.041607428	-0.034865396	-0.362165687	NA	NA
ENSCAFG00000004856	-1.535034515	-2.679638153	-0.090096568	-0.846845554	-2.44178433	-2.717845345	-2.250703932	PROSER2	proline and serine rich 2
ENSCAFG00000004890	0.527162212	-1.439041456	-0.682653068	-0.349265568	-0.381156326	-1.519858629	-1.149639507	VILL	villin like
ENSCAFG00000004902	2.047067501	2.259211195	2.011078891	1.523916327	0.922199595	2.644215336	3.159997778	DIAPH3	diaphanous related formin 3
ENSCAFG00000004930	0.303367361	1.950026729	-2.005385918	-2.380084046	-0.26278067	-1.388585758	-1.724439212	GRIK5	glutamate ionotropic receptor kainate type subunit 5
ENSCAFG00000004935	-0.879242547	-0.034812013	-1.330763275	-2.581057854	-1.362619025	-1.996956448	-0.960037575	PCDH20	protocadherin 20
ENSCAFG00000004938	0.14644522	1.354459107	0.418212222	1.830688224	1.32320319	-0.196785294	1.231830519	UNC13D	unc-13 homolog D
ENSCAFG00000004970	-1.123795479	-1.293553597	-1.239813152	-0.896855169	-0.44142852	-1.310580824	-0.410743599	DPP10	dipeptidyl peptidase like 10
ENSCAFG00000004971	-0.675151783	-0.734579253	-1.266702931	-1.089013007	-0.131634268	-1.888442265	-0.687192895	ACTR3B	actin related protein 3B
ENSCAFG00000004991	-0.823244191	-1.214062903	-0.75857875	-1.455004424	-0.923508594	-1.07209543	-1.332732771	PPARG	peroxisome proliferator activated receptor gamma
ENSCAFG00000004994	-0.623952329	-0.892622745	-0.79371715	-2.091573476	-1.195243343	-1.94294462	-1.532291103	SYN2	synapsin II
ENSCAFG00000004998	-3.631544889	-1.847827387	-3.070456311	-2.379056172	-2.097314511	-2.047320188	-1.711872919	GPR39	G protein-coupled receptor 39
ENSCAFG00000005000	-4.546574561	-2.355257603	-3.262239098	-3.010600297	-2.363833589	-3.124897117	-1.984712211	LYPD1	LY6/PLAUR domain containing 1
ENSCAFG00000005002	-1.354839459	-1.275995894	-0.999545289	-2.628348407	-1.171745932	-2.66403828	-1.991149487	TIMP4	TIMP metallopeptidase inhibitor 4
ENSCAFG00000005003	-0.27558774	-1.193682153	-1.213067189	0.23578198	-1.72184421	-0.571278527	-1.600026671	NCKAP5	NCK associated protein 5
ENSCAFG00000005021	1.249945135	1.618894411	0.374379243	1.771652303	0.543194579	1.249525493	-1.046517547	EVPL	envoplakin
ENSCAFG00000005033	0.804769036	-0.132854368	-1.093491182	-1.711292955	-0.396624895	-0.325956702	-1.442300724	SLC6A1	solute carrier family 6 member 1
ENSCAFG00000005037	0.304217233	-0.820297079	-0.338647204	-0.656354974	0.083220426	-1.050170476	-2.121303887	KLF5	Kruppel like factor 5
ENSCAFG00000005051	-0.812568812	0.766013036	-1.763255136	-1.543339477	-1.598569357	-0.893803931	-1.688183224	SCN5A	sodium voltage-gated channel alpha subunit 5
ENSCAFG00000005057	-0.049370043	-1.178626367	-1.305586409	-0.569737385	-0.324181219	-0.857522876	-0.251446663	ITIH2	inter-alpha-trypsin inhibitor heavy chain 2
ENSCAFG00000005072	-1.963244365	-0.95122423	-1.050530421	-0.858041837	-0.803587841	-1.611267192	-0.687125028	FBXL3	F-box and leucine rich repeat protein 3
ENSCAFG00000005096	0.669614279	-2.490813348	-4.016750107	-4.093199374	0.512012758	-1.043658094	-0.894491768	ITIH5	inter-alpha-trypsin inhibitor heavy chain 5
ENSCAFG00000005107	na	-0.077564801	-1.584704199	-1.66866651	-0.324181219	-1.112561182	0.591423484	NA	NA
ENSCAFG00000005109	1.170788391	2.713896124	1.541706698	1.198388033	1.298897529	0.029799798	1.426723094	CXCR4	C-X-C motif chemokine receptor 4
ENSCAFG00000005112	-1.407834687	-1.098373011	-1.454538178	0.598258489	-0.618770185	-2.982444891	-1.393107752	CYGB	cytoglobin
ENSCAFG00000005114	-0.933282166	-1.474024378	-1.59397796	-1.58337792	-0.967031371	-1.395901657	-1.476905882	MYRIP	myosin VIIA and Rab interacting protein
ENSCAFG00000005116	-1.450542246	-0.82058884	-0.67914841	-0.313891574	-0.196188882	-0.953398375	-0.538663775	RNF32	ring finger protein 32
ENSCAFG00000005133	-0.160972547	-2.407079047	-4.378436776	-3.560565666	-0.111313504	-3.032177502	-1.735477682	LTBP4	latent transforming growth factor beta binding protein 4
ENSCAFG00000005134	-1.346010894	-0.660170102	-1.051102682	-0.901383744	-0.584013193	-1.491708712	-0.780173793	LMBR1	limb development membrane protein 1
ENSCAFG00000005143	0.492485513	1.047448561	0.736999021	0.526451089	0.512857537	1.876323417	1.766974382	MCM6	minichromosome maintenance complex component 6
ENSCAFG00000005170	0.703888072	0.677100586	1.328324008	1.446221782	1.408659553	1.80245175	2.277287293	PAX1	paired box 1
ENSCAFG00000005178	-1.583459076	-0.717888491	-0.088484229	-1.323510515	-0.854512789	-1.512612998	-0.791335436	HNMT	histamine N-methyltransferase
ENSCAFG00000005182	1.302015054	1.503925001	0.848098338	1.514510651	0.711896648	2.176737073	1.16028083	FANCD2	FA complementation group D2
ENSCAFG00000005201	-0.131690519	-1.61124936	-0.968974447	-1.314434613	-0.702344828	-1.70588728	-0.632861032	NA	NA
ENSCAFG00000005213	-1.825191422	-0.251805999	0.033296948	-0.979135771	-0.443902757	-1.414541392	-0.667291613	IL15RA	interleukin 15 receptor subunit alpha
ENSCAFG00000005216	0.858662181	0.784886642	0.646885966	0.638664663	-0.095876286	0.928244642	0.144183966	ULK4	unc-51 like kinase 4
ENSCAFG00000005241	-1.807413005	-1.587510233	-1.324925839	-2.038251512	-0.957574516	-0.840453739	-0.148501731	NET1	neuroepithelial cell transforming 1
ENSCAFG00000005246	-0.932978572	1.207891338	-1.887680681	-1.387357098	-0.404415896	-2.062622468	-1.711872919	CCK	cholecystokinin
ENSCAFG00000005250	-0.609517859	-0.929669053	-0.938385771	-0.543539753	-0.564291455	-0.463151177	-0.50302079	UCN3	urocortin 3
ENSCAFG00000005257	-0.384721705	-0.801896777	-1.169422263	-0.614687181	0.116002566	-0.392938345	-0.571937252	VIPR1	vasoactive intestinal peptide receptor 1
ENSCAFG00000005259	0.855648878	2.487619749	2.507353597	2.068959779	1.11999073	2.560824018	2.236695647	CDC20	cell division cycle 20
ENSCAFG00000005260	-1.713402934	-0.98412986	-1.127325109	-1.416033211	-0.810100402	-2.344071807	-0.278770526	SPRY2	sprouty RTK signaling antagonist 2
ENSCAFG00000005266	-2.966014645	-2.647774023	-2.246933265	-3.891562301	-1.704995466	-1.810247911	-2.93918529	CIDEC	cell death inducing DFFA like effector c
ENSCAFG00000005283	-1.377376049	-0.466958644	-1.489078749	-0.029586178	-0.615756456	-2.132120635	-1.726691312	CLIP4	CAP-Gly domain containing linker protein family member 4
ENSCAFG00000005284	-0.0828189	1.054093989	0.367327351	0.203294614	0.47482741	0.138415782	0.645201451	C9H17orf99	chromosome 9 C17orf99 homolog
ENSCAFG00000005286	-0.822037056	-1.328874917	-1.784166804	-1.013592651	-0.931735597	-1.81067981	-1.491029186	NA	NA
ENSCAFG00000005289	-1.337644368	-1.173180498	-0.814893163	-1.503719793	-1.416009136	-1.976654296	-0.704462382	NA	NA
ENSCAFG00000005291	0.184441941	-1.638199827	-1.654490809	-1.756320514	0.100722931	-0.948424573	0.092375322	WNT11	Wnt family member 11
ENSCAFG00000005292	2.84454136	1.696027632	1.342026426	1.209110489	2.414290604	2.367133283	1.762994758	LOC608024	karyopherin alpha 2 (RAG cohort 1, importin alpha 1) pseudogene
ENSCAFG00000005294	1.451195734	2.929964879	2.275698476	1.843941712	0.863383716	3.52755571	3.670908638	TK1	thymidine kinase 1
ENSCAFG00000005297	-1.20912193	-0.154770952	-2.991734227	-1.634450718	-2.32709171	-2.133468641	-2.017684375	ALK	ALK receptor tyrosine kinase
ENSCAFG00000005311	-1.73574178	-1.463461792	-1.888209132	-1.354367835	-1.92184263	-1.308668061	-0.706114683	GPC5	glypican 5
ENSCAFG00000005329	-0.546644973	-0.733526884	-0.897709554	-1.81986968	-0.901141113	-0.91771843	-1.383351666	AKR1E2	aldo-keto reductase family 1 member E2
ENSCAFG00000005330	0.042398827	-0.709678658	-0.492845947	-0.737485266	-0.478476674	-1.00932974	-0.756019668	SH2D4A	SH2 domain containing 4A
ENSCAFG00000005337	-0.493239297	-0.621907883	-1.533914281	-1.892238592	0.302854119	-2.124118466	-0.712093237	CSGALNACT1	chondroitin sulfate N-acetylgalactosaminyltransferase 1
ENSCAFG00000005343	-0.062329261	0.898529452	-0.247062976	2.468488045	0.328514767	0.569624678	0.75911503	KLHL40	kelch like family member 40
ENSCAFG00000005348	-2.370740286	-1.912213112	-0.669634058	-1.28508517	-1.482483946	-3.162707341	-0.837395768	EHD3	EH domain containing 3
ENSCAFG00000005350	-4.322828599	-4.513997846	-4.144217782	-3.538952909	na	na	-1.776450842	NA	NA
ENSCAFG00000005365	-2.425802489	-1.197050809	-1.044937496	-2.658953987	-1.337614731	-1.667710251	0.261558231	DGAT2	diacylglycerol O-acyltransferase 2
ENSCAFG00000005373	-1.059169741	-1.0443278	-0.309874705	-1.578284906	-1.149923942	-1.291532215	-0.464164815	SLC24A3	solute carrier family 24 member 3
ENSCAFG00000005374	-1.135926569	-1.762274997	-1.975112181	-0.792885305	-0.849530772	-1.757358172	-0.864840094	ZNF662	zinc finger protein 662
ENSCAFG00000005386	1.272948939	1.260051928	0.778769614	1.431571611	0.219650557	1.737282576	1.505406637	SERPINH1	serpin family H member 1
ENSCAFG00000005403	-0.71145604	-0.741063222	-0.388706579	-1.597754194	na	-0.40152812	-0.00128992	LRP1B	LDL receptor related protein 1B
ENSCAFG00000005421	-0.421178989	-1.729835218	-0.63033293	-0.310670894	-0.118989939	-0.08181096	-0.331344604	RNASE10	ribonuclease A family member 10 (inactive)
ENSCAFG00000005434	0.553925217	0.510035644	0.635645587	0.368848099	0.109166356	1.499393884	0.275987266	LOC484507	ferritin light chain-like
ENSCAFG00000005444	1.494125519	-1.248174652	-0.426566844	-1.373333198	0.328514767	-0.872258884	-0.959809341	CHRNA6	cholinergic receptor nicotinic alpha 6 subunit
ENSCAFG00000005458	-2.113082654	-3.813677558	-2.178750056	-1.521494901	-1.772646809	0.454725406	-3.541702249	CLDN10	claudin 10
ENSCAFG00000005461	-1.504830338	-3.006674894	-1.318691306	-2.377001135	-1.748766728	-3.682821254	-2.407010217	NDRG2	NDRG family member 2
ENSCAFG00000005472	-1.499358297	-1.227504344	-1.372022703	-0.848392814	-2.1841978	-0.773944853	-1.419363506	SLC20A2	solute carrier family 20 member 2
ENSCAFG00000005542	-0.646573414	-1.511766895	-0.560463526	-0.476114967	-2.33272507	-1.440829808	-0.802661573	NA	NA
ENSCAFG00000005545	-1.591145159	-1.159623136	-1.177292907	-1.013999021	-1.583258717	-1.869160374	-0.423638195	ENGASE	endo-beta-N-acetylglucosaminidase
ENSCAFG00000005548	0.548940328	0.566597642	0.421224308	0.574703213	0.629732747	1.620766455	0.297096577	RAD18	RAD18 E3 ubiquitin protein ligase
ENSCAFG00000005564	1.059468379	2.041622424	0.741602404	0.865333559	0.634051068	0.358010437	1.709216371	UCP2	uncoupling protein 2
ENSCAFG00000005579	0.899282673	0.120654483	0.59682219	1.097731639	0.474969158	1.660671943	0.895296477	LRFN1	leucine rich repeat and fibronectin type III domain containing 1
ENSCAFG00000005593	1.666856751	1.934625018	na	0.467037594	na	1.315573742	0.278527543	NCCRP1	NCCRP1, F-box associated domain containing
ENSCAFG00000005594	-0.640223584	-0.750732413	-0.85905802	-0.800661558	0.440183785	-0.427933561	-0.880027451	PLEKHB1	pleckstrin homology domain containing B1
ENSCAFG00000005595	2.022536244	1.157507865	0.145729444	-0.088455728	1.161124378	1.267237088	1.326424129	FARP1	FERM, ARH/RhoGEF and pleckstrin domain protein 1
ENSCAFG00000005603	-1.727868472	-2.035169313	-0.752696786	-2.220778426	-1.518685085	-3.500429058	-1.113693103	ISM1	isthmin 1
ENSCAFG00000005605	-0.342011329	1.974120166	0.492812642	0.833104854	0.782582226	0.393248214	0.593839788	RELT	RELT TNF receptor
ENSCAFG00000005613	2.091200054	1.020138737	0.112080186	1.4043173	0.590383121	1.502788531	1.076587609	SLC4A7	solute carrier family 4 member 7
ENSCAFG00000005656	0.051227561	3.192768479	0.504551834	1.885895062	na	1.153925066	2.596353275	SLC15A1	solute carrier family 15 member 1
ENSCAFG00000005698	0.211316395	-2.312133426	-2.457829467	-1.930844453	-0.642086334	-3.263927976	-0.238110518	PDE2A	phosphodiesterase 2A
ENSCAFG00000005705	-2.056856543	-1.4277346	-1.944403993	-1.494573996	-1.209094351	-1.339238584	-1.358551506	AATK	apoptosis associated tyrosine kinase
ENSCAFG00000005718	0.416380604	1.223360136	1.262419107	1.520082719	0.859323222	2.190140959	1.345595421	E2F7	E2F transcription factor 7
ENSCAFG00000005727	-1.686476858	-0.988551952	0.565669865	-0.966169815	-1.133925235	0.577254388	-1.401830723	RARB	retinoic acid receptor beta
ENSCAFG00000005730	-0.391241616	-0.928977825	-1.705849894	-1.658502603	-0.91683207	-2.832491641	-0.825500256	DOCK9	dedicator of cytokinesis 9
ENSCAFG00000005731	-2.438042398	-2.306931989	-1.661046024	-2.552056504	-1.321110825	-2.594155598	-1.737532423	NRG2	neuregulin 2
ENSCAFG00000005737	-0.268157054	-0.388461418	-1.505151079	-2.430106663	0.187544661	-0.798011404	-0.68309032	SFRP1	secreted frizzled related protein 1
ENSCAFG00000005746	1.477554153	0.072787391	0.396032351	0.914808934	1.150476707	1.569635859	-0.018435461	NAV3	neuron navigator 3
ENSCAFG00000005748	0.174377388	-0.776386853	-0.841024872	-1.118448714	0.006520919	-0.873838052	-0.575569041	IDO2	indoleamine 2,3-dioxygenase 2
ENSCAFG00000005750	0.3984495	4.50224545	1.599651531	0.078167596	1.63648977	0.6261658	0.945701104	IDO1	indoleamine 2,3-dioxygenase 1
ENSCAFG00000005754	-1.445780929	-1.455716151	-0.92608612	-0.70270606	-0.867203363	-1.615487636	-0.435986614	NR1D2	nuclear receptor subfamily 1 group D member 2
ENSCAFG00000005758	-1.153104034	-0.851157423	-0.717681734	-0.92081577	-0.195371479	-1.675456166	-0.63753471	LOC475575	A disintegrin and metallopeptidase domain 3-like
ENSCAFG00000005795	-0.87110848	-1.03171925	-1.888209132	-1.394206869	1.119753303	-1.635757555	-0.685931775	ZNF385D	zinc finger protein 385D
ENSCAFG00000005806	1.269798602	1.218101822	1.497529444	1.036596441	0.441061726	2.331259777	1.586156627	SGO1	shugoshin 1
ENSCAFG00000005818	-1.249109992	-1.257527263	-0.641256574	-0.764267491	0.440183785	-0.761887044	-0.739948374	LOC607729	A disintegrin and metallopeptidase domain 3-like
ENSCAFG00000005834	na	1.224483783	1.147933911	0.757280051	na	0.366220529	0.376521145	ZIC5	Zic family member 5
ENSCAFG00000005835	0.759193801	1.92502384	0.229280414	0.326546295	0.15210621	0.665518465	-0.253032529	NA	NA
ENSCAFG00000005843	-0.915171243	-0.664300709	-0.138398643	-0.752497306	-1.817131629	-3.571749885	-0.295074613	LTBP1	latent transforming growth factor beta binding protein 1
ENSCAFG00000005853	0.848080698	0.658541758	0.255912968	2.26635784	0.42767275	0.739841304	0.511791998	PPP1R27	protein phosphatase 1 regulatory subunit 27
ENSCAFG00000005854	-2.260247564	-3.462923115	0.835875576	2.113037138	-2.103197354	-4.429489314	-3.998495393	PPFIA2	PTPRF interacting protein alpha 2
ENSCAFG00000005863	-1.138580961	-1.205089971	-1.584704199	-0.590843595	-0.847279478	-1.264442509	-4.076984467	NA	NA
ENSCAFG00000005874	-0.357041916	2.476157982	0.405995215	0.203816123	1.950161158	3.362754045	0.358997811	MAP4K1	mitogen-activated protein kinase kinase kinase kinase 1
ENSCAFG00000005886	-0.628957564	-1.272558736	-2.466152806	-2.271558492	-1.102259459	-2.605454667	-0.747274986	CRIM1	cysteine rich transmembrane BMP regulator 1
ENSCAFG00000005887	-2.296567962	-2.67884834	-3.948213074	-4.277240577	-2.046304876	-5.674549358	-4.606502594	GALNT15	polypeptide N-acetylgalactosaminyltransferase 15
ENSCAFG00000005896	1.660776811	0.15491442	0.293275937	2.56985727	0.956586358	1.536611994	0.948772849	RYR1	ryanodine receptor 1
ENSCAFG00000005898	-0.197817042	1.281715609	1.183206403	1.397985496	0.293502547	1.982919237	0.250879338	CKAP2	cytoskeleton associated protein 2
ENSCAFG00000005902	-2.190240327	-2.07402566	-2.2528687	-2.056692792	-2.346465639	-2.624028727	-1.74132914	NALCN	sodium leak channel, non-selective
ENSCAFG00000005918	-2.609584509	-1.808864368	-4.538563407	-3.509922591	-0.700102163	-5.121886151	-0.156143346	ITGBL1	integrin subunit beta like 1
ENSCAFG00000005925	-1.397026887	-3.292881151	-2.767545466	-3.593995089	-2.037576094	-4.708623183	-3.830863368	VIT	vitrin
ENSCAFG00000005960	-0.033622963	0.263145213	-1.125979505	-0.882355708	-0.891448785	-1.148047513	-0.163255201	LRRN1	leucine rich repeat neuronal 1
ENSCAFG00000005965	0.535825151	-0.371175242	-1.401988042	-0.938786354	-0.951190388	-1.466097105	-0.942564738	FOXO1	forkhead box O1
ENSCAFG00000005970	-1.690948562	-1.741144854	-1.749702871	-0.087003005	-1.171362693	-1.432035212	-1.224299729	FGFR1	fibroblast growth factor receptor 1
ENSCAFG00000005972	0.770517967	1.470231434	0.338563031	3.11262965	0.080575055	1.959036129	0.928375663	NA	NA
ENSCAFG00000005998	-1.319046029	-1.645223748	-1.630489399	-1.670690098	-0.504931317	-2.279561394	-1.186478588	LHFPL6	LHFPL tetraspan subfamily member 6
ENSCAFG00000006030	0.160865685	1.152091173	1.691164231	0.472098174	0.01827774	1.576430915	1.480737223	PCNA	proliferating cell nuclear antigen
ENSCAFG00000006047	-1.837479678	-2.876191598	-2.66067875	-0.335779359	-1.630899304	-1.622327518	-1.170377436	LETM2	leucine zipper and EF-hand containing transmembrane protein 2
ENSCAFG00000006058	-1.464935852	-0.120771649	-1.294602945	-0.821312929	-0.501597778	-1.820456219	-0.971913505	NA	NA
ENSCAFG00000006062	2.016745077	2.052174943	0.198261472	-0.21851678	1.174308685	0.571088585	1.503655893	COL4A1	collagen type IV alpha 1 chain
ENSCAFG00000006068	-1.600922752	-1.090289142	-0.568458988	-1.396981759	-1.798047129	-1.027361099	-1.261927093	ADRA1D	adrenoceptor alpha 1D
ENSCAFG00000006091	-0.135113146	-1.410212034	-1.594331822	-1.665528643	-1.946936946	-1.948260289	-0.063967714	KITLG	KIT ligand
ENSCAFG00000006128	-1.014536227	-0.573907148	-1.520126384	-0.998777333	-3.529954279	-1.065397828	-1.489254176	SEMA3D	semaphorin 3D
ENSCAFG00000006142	-1.300191306	-0.595633002	-3.051687436	0.076588171	-0.352782358	-1.734437729	-1.194416395	DCN	decorin
ENSCAFG00000006151	-1.659695838	-2.63074317	0.677324092	-0.639485242	-1.624194507	-1.245461794	-1.612534183	CDC42EP3	CDC42 effector protein 3
ENSCAFG00000006164	-1.398590988	-1.159700819	-0.803688659	-2.240228717	-0.873318132	-4.706211561	-0.687618438	CYP1B1	cytochrome P450 family 1 subfamily B member 1
ENSCAFG00000006188	-0.565808121	-1.090125208	-2.120110173	-1.625851379	-1.204310665	-0.500686785	-0.094768305	ADGRA2	adhesion G protein-coupled receptor A2
ENSCAFG00000006190	1.439457529	1.524600666	1.986351547	1.269373575	1.097965733	1.183449218	-0.071216977	SPEF1	sperm flagellar 1
ENSCAFG00000006200	-0.392945774	3.194504763	1.572080773	0.748311825	1.415622094	0.820146011	1.075637011	PLXNC1	plexin C1
ENSCAFG00000006215	1.840028039	2.056620581	1.673913702	1.742768594	0.890659932	2.851276459	1.74122887	POLE	DNA polymerase epsilon, catalytic subunit
ENSCAFG00000006227	-0.297219678	-0.086609422	-1.112767847	-0.015739818	-1.029466667	-1.744415489	-0.495236487	TMCC3	transmembrane and coiled-coil domain family 3
ENSCAFG00000006231	0.65363239	1.624577533	-0.620048597	0.814729983	1.795995914	1.928771776	1.073378763	DCLK1	doublecortin like kinase 1
ENSCAFG00000006240	-1.15284005	-1.326675556	-1.19136603	-0.45922353	-0.73282793	-2.49306359	-2.441177129	MCF2L	MCF.2 cell line derived transforming sequence like
ENSCAFG00000006246	-1.108848562	-0.687307038	-1.318250813	-0.933541872	-0.847279478	-1.133478059	-1.839130875	GFRA4	GDNF family receptor alpha 4
ENSCAFG00000006247	-2.25115089	0.229725959	-3.466883911	-2.402363881	-1.599804847	-3.020365902	-3.336032654	SEMA3E	semaphorin 3E
ENSCAFG00000006248	-4.13939528	-4.509843001	-3.4775085	-3.883726626	-3.37647351	-4.840018711	-2.906512439	CHL1	cell adhesion molecule L1 like
ENSCAFG00000006291	-1.546366156	-1.06906615	-0.286274906	-0.904890832	-1.097310868	-0.736019522	-0.987109086	RNF122	ring finger protein 122
ENSCAFG00000006293	-1.238065613	-1.211069697	-0.533057949	-1.645144553	-0.60337961	-0.762652111	-0.98170094	NR3C1	nuclear receptor subfamily 3 group C member 1
ENSCAFG00000006306	0.597787965	0.514520518	1.049446902	0.368844288	0.442111168	1.342514041	0.30693629	MORN2	MORN repeat containing 2
ENSCAFG00000006349	2.105000138	2.108583595	0.751056116	1.07251904	1.867093063	0.2800427	1.594213482	TESPA1	thymocyte expressed, positive selection associated 1
ENSCAFG00000006354	-0.712888867	-0.51427074	-0.342587799	-0.160734934	-0.244824604	-0.023386155	-0.848569476	CDKL4	cyclin dependent kinase like 4
ENSCAFG00000006371	-0.804452284	0.715398254	0.709999335	0.720647121	0.815794156	0.366811312	1.700835934	NRG1	neuregulin 1
ENSCAFG00000006379	-1.183699633	0.042598133	-0.539913985	-0.137982762	-0.378420145	-2.423433919	-1.626093756	NA	NA
ENSCAFG00000006389	-0.351865057	0.219358528	-1.018882431	-1.323028861	-0.90296087	-1.451785683	-1.848073566	SLC4A11	solute carrier family 4 member 11
ENSCAFG00000006392	-1.857577438	-1.55465276	-1.432987481	-2.287711355	-2.967514289	-2.672788957	-2.30289845	ACKR4	atypical chemokine receptor 4
ENSCAFG00000006401	-1.870227504	-1.749649001	-0.762692311	-2.347532672	-2.252943129	-2.009675684	-2.365960787	CD36	CD36 molecule
ENSCAFG00000006409	-1.014915107	-2.739062398	-0.014346007	-1.91409231	-1.92017108	-1.813286788	-2.247041443	SH3RF2	SH3 domain containing ring finger 2
ENSCAFG00000006421	-0.387756275	-1.739588075	-1.116127414	-3.163473657	0.081582281	-2.412369697	-0.132099287	GAS6	growth arrest specific 6
ENSCAFG00000006437	1.451083273	0.590653496	1.212406632	na	-0.163173808	0.868812885	0.181897616	OXT	oxytocin/neurophysin I prepropeptide
ENSCAFG00000006467	-1.138580961	0.311710471	-0.205415808	-0.543081542	-0.036174634	-0.830008159	-1.293823931	TMEM178A	transmembrane protein 178A
ENSCAFG00000006492	-0.192186506	0.594836716	0.989096503	0.114493732	0.778957141	0.564462486	0.544953858	B4GALNT4	beta-1,4-N-acetyl-galactosaminyltransferase 4
ENSCAFG00000006521	-1.321712353	-0.705652862	-0.688319792	-0.447866241	-1.277521099	-1.824182519	-0.538074312	FRMD4B	FERM domain containing 4B
ENSCAFG00000006524	-1.162195802	-0.894518782	-1.464063629	-0.904605395	0.04464838	-1.000486184	-1.141552739	ZNF567	zinc finger protein 567
ENSCAFG00000006538	1.931292959	1.823648102	0.248392168	1.202249485	1.279052173	1.785664026	2.071249477	HSPH1	heat shock protein family H (Hsp110) member 1
ENSCAFG00000006540	-1.981128011	-2.105137197	-3.36653629	-3.445002536	-0.828523135	-5.561052417	0.372813742	LOC477071	inhibitor of carbonic anhydrase
ENSCAFG00000006550	-2.024718989	-1.148348293	-1.516919623	1.679406702	-0.986944831	-2.801749926	-1.718253663	NEURL3	neuralized E3 ubiquitin protein ligase 3
ENSCAFG00000006560	0.190950655	0.683487831	1.407550295	0.670809559	-0.162035342	2.350351609	0.99208914	NCAPH	non-SMC condensin I complex subunit H
ENSCAFG00000006593	0.801940849	1.222802968	1.741245738	0.801674203	0.473601838	1.65193121	1.056845493	CBX5	chromobox 5
ENSCAFG00000006598	1.224581902	1.298367343	1.455594972	1.519349627	0.776752199	2.266521358	1.172551111	MCM4	minichromosome maintenance complex component 4
ENSCAFG00000006608	1.278454642	3.721644315	-0.626675204	-0.807846652	3.811029123	3.791156035	2.514083323	CPXM1	carboxypeptidase X, M14 family member 1
ENSCAFG00000006611	0.676362183	1.922221898	2.326224637	3.24646592	1.079381543	1.615837013	-0.148942286	HOXC4	homeobox C4
ENSCAFG00000006621	1.648155611	2.15154897	1.169654128	1.286499216	1.359420139	2.687338588	1.515653253	WDR62	WD repeat domain 62
ENSCAFG00000006622	0.977981784	1.157390412	1.924755265	2.741012425	0.65714409	1.040533953	1.024963694	HOXC6	homeobox C6
ENSCAFG00000006631	1.191817275	1.857070635	0.904873115	-0.133660778	0.770007726	1.398520647	1.259091583	EBF4	EBF family member 4
ENSCAFG00000006648	1.960326196	3.473051835	2.448946214	2.492654723	na	3.099679445	1.787903294	HOXC10	homeobox C10
ENSCAFG00000006670	0.931365007	0.957841216	1.304647371	0.582656483	0.594972208	1.684784763	1.500825408	RAN	RAN, member RAS oncogene family
ENSCAFG00000006673	-0.927184216	-1.42537351	-1.237818631	-1.063023513	-0.098960286	-1.325692242	0.136425769	PPP1R3B	protein phosphatase 1 regulatory subunit 3B
ENSCAFG00000006675	-0.804452284	-0.35899503	-0.957062312	-0.587463922	-0.64435822	-0.503144075	-0.7956864	TMC2	transmembrane channel like 2
ENSCAFG00000006707	-0.529617675	-0.789466286	-1.058293816	-0.351748456	-0.483044815	-1.866041838	-1.050819502	ZNF215	zinc finger protein 215
ENSCAFG00000006720	-0.69828103	-2.012569257	0.423797733	-1.099486149	-2.089189353	-1.783457935	-0.583594095	AMOTL2	angiomotin like 2
ENSCAFG00000006721	-0.061287576	0.283951665	-0.524236226	-0.911386459	-0.4512487	-1.788623975	-1.737999636	RIMBP2	RIMS binding protein 2
ENSCAFG00000006740	-1.860254881	-2.513621021	0.200017789	-0.605663925	-1.938217533	-4.343350033	-1.716136779	OLFML1	olfactomedin like 1
ENSCAFG00000006753	1.124264483	0.88568952	0.743921811	0.426652701	0.65714409	1.392898413	na	CCNO	cyclin O
ENSCAFG00000006757	-1.499177945	-1.780541982	-0.152444651	-0.657454502	-1.578694016	-1.702137529	-2.481797417	PPFIBP2	PPFIA binding protein 2
ENSCAFG00000006759	-0.393296475	-0.394090628	-0.389323884	0.335815627	-0.500066722	-0.81861104	-0.784279171	TRMT9B	tRNA methyltransferase 9B (putative)
ENSCAFG00000006797	0.4500586	0.767595691	0.361419322	0.6146386	0.427755874	0.394762332	0.0447858	NA	NA
ENSCAFG00000006798	-0.153100034	-2.501939916	-3.07429992	-2.628392103	-0.496877707	-2.34564405	-0.474618005	RASL11A	RAS like family 11 member A
ENSCAFG00000006805	-0.802367006	-1.595112119	-1.372011399	-0.910890031	-0.488943747	-1.354429104	-0.670339619	NA	NA
ENSCAFG00000006829	1.852294435	0.293430235	-0.083717815	0.250455486	0.529919684	0.997899765	0.979939118	TMEM74B	transmembrane protein 74B
ENSCAFG00000006841	-2.457899826	-1.019103687	-1.997620337	-1.699498462	-0.386497069	-2.474148443	-1.669480843	WASF3	WASP family member 3
ENSCAFG00000006861	-1.19871645	-2.733161678	-1.787604694	-3.736531784	-0.352720926	-3.892977112	-0.094106175	ANGPT4	angiopoietin 4
ENSCAFG00000006872	0.625611014	0.360779841	0.26856734	0.170943853	0.027102683	0.479349873	0.334369787	NA	NA
ENSCAFG00000006875	-1.928218519	-0.790830386	-1.343807135	0.434128736	-0.485773179	-2.472223068	-2.065761814	DDX4	DEAD-box helicase 4
ENSCAFG00000006881	1.103828826	-1.38662504	-1.045416157	-1.483551119	-1.162298211	-0.460722528	-1.270527124	SLC1A2	solute carrier family 1 member 2
ENSCAFG00000006897	-1.506538133	-0.854484876	-0.605659462	-1.219359587	-1.65484507	-0.25343791	-1.138860122	IL6ST	interleukin 6 cytokine family signal transducer
ENSCAFG00000006909	-0.59214253	1.310599973	-1.278803137	-0.73879909	-0.846711683	-0.784444013	-0.704085966	LMO1	LIM domain only 1
ENSCAFG00000006915	-0.246698058	-0.847213064	-1.21519316	-0.575790914	0.385014201	-1.203569979	-1.338822275	MTMR7	myotubularin related protein 7
ENSCAFG00000006953	-1.227869466	-1.1792182	-0.852260581	-1.210630721	0.31832977	-2.136812138	-0.961253174	PDGFRL	platelet derived growth factor receptor like
ENSCAFG00000006959	-2.971975438	-1.154561125	-2.144462296	-1.764172462	-2.834541223	-0.799694842	-1.5177693	PROM2	prominin 2
ENSCAFG00000006963	1.11147983	1.063179082	1.05975127	1.5351471	0.266127158	2.037371523	0.90482967	AAAS	aladin WD repeat nucleoporin
ENSCAFG00000006965	1.174849173	1.524690423	0.83357872	0.386592132	-0.301666655	1.852441035	0.292391175	TRIB3	tribbles pseudokinase 3
ENSCAFG00000006986	-0.905861228	-1.042770566	-0.587070195	-0.43524069	-0.486654443	-0.98615429	-1.096131794	GAPDHS	glyceraldehyde-3-phosphate dehydrogenase, spermatogenic
ENSCAFG00000006993	-1.158530414	-2.871852913	-2.357506244	-1.348364604	-0.233699285	-2.038118807	-0.52951334	RFLNA	refilin A
ENSCAFG00000007026	-1.111498561	-1.364369453	-2.38265934	-4.031530363	0.061947971	-4.332887882	-2.439414454	NA	NA
ENSCAFG00000007030	0.853084407	1.956193178	2.110268658	1.766476211	0.695817154	3.103515408	1.87439153	ESPL1	extra spindle pole bodies like 1, separase
ENSCAFG00000007034	0.723533203	2.059858033	1.597327651	0.816103946	0.307462009	0.978515797	1.078948518	LYN	LYN proto-oncogene, Src family tyrosine kinase
ENSCAFG00000007047	0.128611751	-4.182683081	1.465308403	-2.131521835	-2.988950546	-3.920705115	-2.514560028	MAL	mal, T cell differentiation protein
ENSCAFG00000007060	0.586713635	0.761567608	-0.091128551	0.636520457	0.795969238	1.208265266	0.460148029	SDR16C5	short chain dehydrogenase/reductase family 16C member 5
ENSCAFG00000007062	1.320965168	2.43846022	2.635640766	1.865141117	1.035617271	3.358829431	1.82795622	BUB1	BUB1 mitotic checkpoint serine/threonine kinase
ENSCAFG00000007068	0.924098085	1.508274176	0.097541373	0.574796525	1.721399498	-0.256013928	0.516167518	RASGEF1A	RasGEF domain family member 1A
ENSCAFG00000007075	1.818661527	2.403734736	2.545635245	1.831055781	1.006230538	3.522030639	2.348670408	TPX2	TPX2 microtubule nucleation factor
ENSCAFG00000007095	0.083972417	-2.20202179	-1.733651508	-1.836492583	-0.296074634	-1.603106889	-0.223854942	FXYD1	FXYD domain containing ion transport regulator 1
ENSCAFG00000007100	0.936188678	0.608361504	1.325463766	0.322471406	0.183175507	1.110898535	1.481959476	PDE4D	phosphodiesterase 4D
ENSCAFG00000007105	-1.08236887	-1.856365927	-1.518572827	0.124098993	-0.095203468	-2.077993958	-1.135088472	TNS2	tensin 2
ENSCAFG00000007115	-2.081938802	-1.641531523	-0.856875405	-1.23390931	-2.4554556	-1.767228559	-2.078034477	SPATA13	spermatogenesis associated 13
ENSCAFG00000007126	-0.073368284	-1.864765434	-1.783670178	-0.975265428	0.122430444	-1.480357302	-1.504259127	HPN	hepsin
ENSCAFG00000007161	-1.582567737	-2.766787719	-0.476614361	-0.281467031	-0.244464059	-0.042380606	-1.79057711	SGCG	sarcoglycan gamma
ENSCAFG00000007163	1.127897604	0.580105976	0.623413928	0.061870108	0.390260052	2.085871695	0.684583269	NDUFAF2	NADH:ubiquinone oxidoreductase complex assembly factor 2
ENSCAFG00000007173	na	0.060279313	1.572135837	1.66173937	1.624287101	2.680614715	1.865346797	NA	NA
ENSCAFG00000007175	-0.429827086	-0.103119334	-1.193926058	-0.995393282	-0.976525772	-0.939455306	-0.356144721	ZNF772	zinc finger protein 772
ENSCAFG00000007184	-0.008904212	1.173449857	0.967085919	1.009881182	-0.083846897	1.705164475	1.350817038	SKA3	spindle and kinetochore associated complex subunit 3
ENSCAFG00000007194	-0.451216918	-0.601269754	-0.305534768	-0.153542636	-0.697865478	-0.825891686	-0.257725648	FHIT	fragile histidine triad diadenosine triphosphatase
ENSCAFG00000007225	-0.618826062	-2.093769085	-0.82361546	-1.222395454	-1.12383153	-1.960796497	-2.113430228	FAM107A	family with sequence similarity 107 member A
ENSCAFG00000007242	0.60106572	1.914715716	1.970469766	1.454615876	0.78529836	2.614808183	1.799165617	CKAP2L	cytoskeleton associated protein 2 like
ENSCAFG00000007276	-0.891740842	-1.287430564	-1.139776579	-1.335056897	-1.275958784	-1.246886198	-0.316246393	NA	NA
ENSCAFG00000007280	-1.274923136	-0.572801262	-0.957062312	-0.906933426	0.620961065	0.521189256	-0.961162508	RNF180	ring finger protein 180
ENSCAFG00000007291	-0.886890595	0.950055811	0.847863667	0.801995303	0.666599804	1.259805423	1.788299761	PARPBP	PARP1 binding protein
ENSCAFG00000007297	0.06312606	0.689344826	0.852241526	0.378829834	0.756678509	0.45202985	0.871560339	PMCH	pro-melanin concentrating hormone
ENSCAFG00000007326	-1.789336785	-1.362782524	-0.102326866	-0.721920276	-0.884147959	-1.224268793	-1.415902169	ADHFE1	alcohol dehydrogenase iron containing 1
ENSCAFG00000007348	-1.347086608	-0.546057947	0.713327588	-0.874162923	-0.753079159	-2.523785443	-2.018184017	F11	coagulation factor XI
ENSCAFG00000007371	-0.510542402	-0.779790268	-0.333352818	-0.18441137	0.060972164	-0.442036471	-0.662232271	MCMDC2	minichromosome maintenance domain containing 2
ENSCAFG00000007392	0.204512043	1.30930415	1.541509482	0.770402943	0.51291377	1.726375492	1.002910621	CENPK	centromere protein K
ENSCAFG00000007401	-1.737219848	-0.810476795	-1.200813077	0.85585734	-0.602274638	-0.734661632	-0.748953491	NA	NA
ENSCAFG00000007406	-1.134380397	-1.071318851	-0.047005853	-0.852943894	-0.871683317	-1.508043506	-1.286160581	FAM149A	family with sequence similarity 149 member A
ENSCAFG00000007427	0.891652889	1.316318091	1.456433757	1.154858271	0.772224942	0.207771786	1.354076364	HSP90B1	heat shock protein 90 beta family member 1
ENSCAFG00000007429	0.75188593	1.10198116	1.502551916	1.462480732	0.621597528	2.11966954	1.992239937	E2F1	E2F transcription factor 1
ENSCAFG00000007440	-1.078136199	-1.607211419	-1.077535686	-2.360294955	-0.474135293	-0.616935822	-0.879053915	WDR88	WD repeat domain 88
ENSCAFG00000007465	-3.282297767	-1.906816121	-1.601469164	-2.085361439	-2.003418222	-2.006763323	-1.995610462	RHPN2	rhophilin Rho GTPase binding protein 2
ENSCAFG00000007475	1.353459111	-1.336963457	-1.596746021	-1.587615765	-0.399604892	-1.440621668	-0.825809379	SORBS2	sorbin and SH3 domain containing 2
ENSCAFG00000007497	-0.008429484	2.581699757	2.5216218	2.32642242	0.974335704	4.001820214	2.462535965	KIF11	kinesin family member 11
ENSCAFG00000007539	-0.104435131	-1.40526547	-2.032667943	-1.660159401	-1.305693967	-3.122118515	-0.153803924	ADM	adrenomedullin
ENSCAFG00000007550	-0.636463902	-1.565548487	-0.986945446	-0.189382693	-0.345361748	-0.780942402	-1.110323129	NA	NA
ENSCAFG00000007551	-1.952999126	-0.083925518	-1.160225354	0.583609854	-0.402628955	-1.808874376	-0.76928713	ESYT3	extended synaptotagmin 3
ENSCAFG00000007557	0.025676168	3.263907766	-1.459504147	-0.915652823	na	-0.779182917	-1.984712211	HHIP	hedgehog interacting protein
ENSCAFG00000007568	-1.100825957	0.096895101	-0.442718838	0.641776873	-0.984105355	-0.872258884	-0.500782032	CPA6	carboxypeptidase A6
ENSCAFG00000007574	-2.165944479	1.579114703	-2.229539641	-0.977719539	-0.2466632	-0.046830898	-1.377097022	CYP26A1	cytochrome P450 family 26 subfamily A member 1
ENSCAFG00000007614	0.24438754	1.395302091	0.799923571	0.830029858	0.699245934	2.025926914	1.097023645	CCNE1	cyclin E1
ENSCAFG00000007622	-3.149127477	3.144043947	-3.038064792	na	na	0.078432171	-3.171808415	NA	NA
ENSCAFG00000007624	-1.848146199	-0.444316179	-1.804504118	-1.005316657	-2.694081928	-2.472223068	-1.167177344	NMNAT3	nicotinamide nucleotide adenylyltransferase 3
ENSCAFG00000007635	-1.487547615	-0.682077965	-1.629264692	-0.550566604	-3.368051256	-2.546786457	-2.846532523	CLSTN2	calsyntenin 2
ENSCAFG00000007676	-0.867188383	-0.061008904	-0.880021896	-0.384518048	-0.590047543	-0.43002127	-0.895337823	ABCB9	ATP binding cassette subfamily B member 9
ENSCAFG00000007683	-1.113810351	-1.417951902	-2.441222089	-1.045984104	-0.821777127	-0.587899311	-1.380704112	AADAT	aminoadipate aminotransferase
ENSCAFG00000007705	1.062528558	2.164083928	2.642414164	1.485573056	1.136384645	3.316379497	1.953049446	CCNB1	cyclin B1
ENSCAFG00000007717	0.249211189	1.437770265	1.658407711	0.549311292	0.599793801	2.460956407	1.419740181	CENPH	centromere protein H
ENSCAFG00000007728	1.051554094	1.099546177	0.737267424	0.215856812	1.262053563	0.981740701	0.161828421	SLC4A8	solute carrier family 4 member 8
ENSCAFG00000007735	0.800397377	1.578798499	0.901134849	1.065914572	0.555666162	1.470904431	1.887956841	CENPU	centromere protein U
ENSCAFG00000007751	-1.646597678	-0.650736554	-1.025155072	-0.657604929	-0.594645937	-1.545853288	-1.174709483	DENND6A	DENN domain containing 6A
ENSCAFG00000007770	0.286243909	0.866447652	0.876023284	1.069151465	0.275957706	0.865389265	0.074264255	LNPEP	leucyl and cystinyl aminopeptidase
ENSCAFG00000007793	0.750610333	-0.796194559	-1.502642125	-2.515777284	-1.663051431	-4.197004924	-1.306363391	ENPP6	ectonucleotide pyrophosphatase/phosphodiesterase 6
ENSCAFG00000007805	-1.57995553	-1.000696951	-1.298358453	0.865787023	-1.014886992	-2.617898822	-1.320828246	OCLN	occludin
ENSCAFG00000007807	0.202185135	-0.982965459	-0.971129192	-0.98865116	-0.955047265	-1.678285015	-0.518125671	STOX2	storkhead box 2
ENSCAFG00000007813	-1.187483789	-1.595131798	-0.606852496	-0.399597123	-1.479874345	-1.859753542	-2.078021847	NR3C2	nuclear receptor subfamily 3 group C member 2
ENSCAFG00000007826	0.888449691	-0.820432851	-0.26081463	-1.038550075	-0.370892645	-0.561823128	-0.285225609	HCAR1	hydroxycarboxylic acid receptor 1
ENSCAFG00000007837	1.126668775	1.841245915	2.131218057	1.234950107	-0.370109748	3.026311178	1.616088177	KNTC1	kinetochore associated 1
ENSCAFG00000007862	0.066403043	-1.147471246	-1.563231849	-0.922093617	-0.009366326	-2.099815718	-1.018047218	SLC43A1	solute carrier family 43 member 1
ENSCAFG00000007876	-1.917459901	-1.188137301	-0.100369532	0.085752253	-2.616110102	-0.876928413	-0.616787692	TRABD2A	TraB domain containing 2A
ENSCAFG00000007881	-0.119039882	1.767431381	2.359629386	1.303457093	0.868001097	2.484831274	1.358562966	CEP55	centrosomal protein 55
ENSCAFG00000007888	-1.232619974	-0.72389369	-0.586841465	-1.549931685	-0.325602446	1.506271106	-0.569061561	FFAR4	free fatty acid receptor 4
ENSCAFG00000007890	-1.760573289	-0.551963457	-0.700643819	-0.965909098	-0.546038975	-1.119220106	-0.645424586	CDKN2AIP	CDKN2A interacting protein
ENSCAFG00000007913	-0.537803976	-0.315596079	-0.336313727	-0.112892345	-0.297184563	-0.488436038	-0.374482142	RFESD	Rieske Fe-S domain containing
ENSCAFG00000007915	-1.423543677	-0.259745666	-2.277565297	-2.631369406	-0.558390361	-1.812779977	-1.542792434	PCOLCE2	procollagen C-endopeptidase enhancer 2
ENSCAFG00000007923	1.040826386	2.315721917	2.469757523	1.412814243	0.977406008	-0.025668649	0.266170817	MSC	musculin
ENSCAFG00000007949	-1.167410083	-1.446926074	-1.651885196	-1.343284018	-1.16196341	-1.37192251	-1.435543948	LGI1	leucine rich glioma inactivated 1
ENSCAFG00000007950	3.475692362	0.290589878	1.03138805	-0.132238561	0.278073904	1.977324029	2.779328256	MAP1B	microtubule associated protein 1B
ENSCAFG00000007953	-0.91135111	-1.102357875	-0.66072267	-0.69459946	-1.107488445	-0.795271388	-1.168946141	NEIL2	nei like DNA glycosylase 2
ENSCAFG00000007958	2.056373664	1.718948893	0.1571013	0.520678076	0.997589434	0.057293413	2.207992364	NA	NA
ENSCAFG00000007960	0.577325551	1.276758654	2.173337093	2.972742366	0.609788228	-0.148360392	0.978872142	MAB21L2	mab-21 like 2
ENSCAFG00000008082	0.372105049	-0.351930473	-1.634821501	-1.759865986	-0.561205066	-1.78124713	-0.944166695	NA	NA
ENSCAFG00000008090	1.358859047	1.703700964	1.82201837	1.676275654	1.168505805	2.474074216	1.895387729	HELLS	helicase, lymphoid specific
ENSCAFG00000008093	2.572566587	0.241930895	0.070290266	0.138697152	1.527299023	0.415403962	2.429904895	HPD	4-hydroxyphenylpyruvate dioxygenase
ENSCAFG00000008101	1.097172533	1.163557662	1.354449983	1.659622295	0.4030212	3.294178187	0.952432515	PLOD2	procollagen-lysine,2-oxoglutarate 5-dioxygenase 2
ENSCAFG00000008104	-0.290527293	-1.078635934	-1.482716772	-1.255696376	0.151544444	-1.425121822	-0.330483211	SOX7	SRY-box transcription factor 7
ENSCAFG00000008109	-0.02420448	-3.499498655	-3.120242776	-3.57967302	-3.271175892	-0.307371491	na	NA	NA
ENSCAFG00000008140	-0.265177366	-0.201485485	-0.300737281	-0.782696437	-1.134836837	-0.028858205	-1.260791691	ERC2	ELKS/RAB6-interacting/CAST family member 2
ENSCAFG00000008184	-0.463955655	-0.08617532	-0.452510477	-0.655043392	-0.199121381	-1.042485558	-1.393647305	TACR1	tachykinin receptor 1
ENSCAFG00000008193	0.540332223	0.473923561	na	0.222638098	0.123135727	0.998511349	1.622969047	PI15	peptidase inhibitor 15
ENSCAFG00000008199	1.331844824	0.048411685	0.86988304	1.209552332	-0.072976099	1.898748226	0.047291645	FMN1	formin 1
ENSCAFG00000008211	-1.062385447	0.716018689	-0.336883001	-2.199886354	0.538082216	-0.542230943	-0.929670894	CACNA2D3	calcium voltage-gated channel auxiliary subunit alpha2delta 3
ENSCAFG00000008236	0.019623662	2.388393353	1.69422949	1.587028989	0.813120361	3.138600677	1.84636377	LOC487476	rho GTPase-activating protein 11A
ENSCAFG00000008253	2.10436175	0.087560442	-0.2812094	3.660801325	3.715355641	3.018867949	0.487106039	ACTA1	actin alpha 1, skeletal muscle
ENSCAFG00000008270	1.095591877	-0.664314081	-1.313407801	-1.907971499	-0.472816963	-2.031153655	-1.751221173	SORBS1	sorbin and SH3 domain containing 1
ENSCAFG00000008274	0.208228498	-0.512005156	-0.776813311	-1.431486887	-0.499628854	-1.64137195	-1.429346381	ARHGEF28	Rho guanine nucleotide exchange factor 28
ENSCAFG00000008287	0.140970729	1.140154125	0.336619467	0.434944879	0.503727189	0.879153681	0.911247606	LOC612475	cyclin-dependent kinase 4-like
ENSCAFG00000008288	-3.043982528	-1.839976479	-2.258710561	-4.006985145	-2.032241965	-2.202736952	-3.441952738	GPD1	glycerol-3-phosphate dehydrogenase 1
ENSCAFG00000008300	-0.042884014	-1.298591192	-1.153723905	-0.702473199	-0.683734487	-2.209803815	-0.594250103	ZNF395	zinc finger protein 395
ENSCAFG00000008324	-2.239075207	-4.448074743	-3.811245545	-3.494300481	-0.952585815	-5.9067599	-1.020719093	CP	ceruloplasmin
ENSCAFG00000008339	0.963033526	1.327664908	0.114237697	0.436070656	0.649807184	1.707799568	1.529654119	ALDH18A1	aldehyde dehydrogenase 18 family member A1
ENSCAFG00000008340	1.206845947	2.61115338	2.740154257	1.637913583	0.728302736	3.133990382	2.482435191	RACGAP1	Rac GTPase activating protein 1
ENSCAFG00000008341	1.764583511	2.125660342	2.421248562	0.308760678	2.775317328	2.260279537	2.21274644	SPON1	spondin 1
ENSCAFG00000008343	0.171266984	-1.405679099	-2.240590542	-1.331902291	-0.641164486	-2.740542537	0.137464275	NA	NA
ENSCAFG00000008353	2.727198108	3.702807568	2.636812974	0.855514421	8.631627087	1.628845079	3.880124534	SFRP2	secreted frizzled related protein 2
ENSCAFG00000008354	0.12344212	0.323087703	-2.977232017	-3.409190501	0.416172576	-2.779514264	-3.446932437	SCARA5	scavenger receptor class A member 5
ENSCAFG00000008369	0.27379976	1.841099055	1.467756528	1.678428744	1.020774254	2.72330057	1.711332718	PBK	PDZ binding kinase
ENSCAFG00000008373	-0.825920306	0.029661634	-0.641256574	-0.634376138	-0.129401983	-0.571165743	-0.913461192	IL7	interleukin 7
ENSCAFG00000008378	0.09365822	1.667264998	1.992885082	1.398497306	0.794159576	2.570116547	2.207114036	ESCO2	establishment of sister chromatid cohesion N-acetyltransferase 2
ENSCAFG00000008380	0.833206234	1.948430023	1.098591018	0.653943656	-0.438251172	1.672707184	0.80989498	NA	NA
ENSCAFG00000008382	-0.636529459	-0.48918018	-1.446218175	-1.841192218	-0.428362837	-0.196731293	-1.293792154	FAIM2	Fas apoptotic inhibitory molecule 2
ENSCAFG00000008395	-1.343632634	-1.197261276	-1.052847499	-2.327523439	-1.050144413	-1.193113264	-1.420677029	SCARA3	scavenger receptor class A member 3
ENSCAFG00000008404	-0.491928924	-0.361050571	-3.850629731	-3.21351144	-1.000135807	-3.849042213	-3.50998504	CLU	clusterin
ENSCAFG00000008421	-0.631982848	-0.659819798	-0.434261568	1.112429602	-0.396624895	-0.40152812	-0.685808347	ASB5	ankyrin repeat and SOCS box containing 5
ENSCAFG00000008438	-1.763988851	-1.975381779	-1.157190499	-2.173394616	-1.428283415	-1.525157917	-2.073037867	EPHX2	epoxide hydrolase 2
ENSCAFG00000008450	-0.782333826	-0.288399378	-0.068628108	-0.412854361	-0.582130395	-1.054741631	-0.356585483	WDR17	WD repeat domain 17
ENSCAFG00000008471	0.995203475	0.918951467	1.30944504	1.573462322	0.836326623	0.16836419	-0.755080131	CCDC142	coiled-coil domain containing 142
ENSCAFG00000008476	-1.062385447	-0.58375955	-0.79371715	-1.363892763	-1.381202779	-0.598219201	-0.195302966	NPY2R	neuropeptide Y receptor Y2
ENSCAFG00000008478	1.267576298	1.137364512	0.867472494	1.28033243	0.969074569	1.33995651	1.47738534	MOGS	mannosyl-oligosaccharide glucosidase
ENSCAFG00000008485	0.669449707	1.070479166	0.047721393	0.804097488	1.177240041	1.212898419	0.296296438	MED12L	mediator complex subunit 12L
ENSCAFG00000008497	-2.174171213	-3.491524828	-2.44040994	-2.564355194	-1.791692833	-4.121435001	-1.69604494	GPM6A	glycoprotein M6A
ENSCAFG00000008509	0.66724351	1.019729717	1.220893695	0.758020781	0.145856896	0.636031278	0.085476335	CCDC113	coiled-coil domain containing 113
ENSCAFG00000008510	-2.201592527	-1.205977391	0.105561898	-0.103331039	-1.32466081	-1.626442959	-1.210702	CHMP4C	charged multivesicular body protein 4C
ENSCAFG00000008520	0.696306131	0.753652091	0.022070214	-0.040414813	1.319670395	0.465713148	0.649613318	GPR171	G protein-coupled receptor 171
ENSCAFG00000008531	0.48856901	1.23051068	0.445581595	0.385433217	0.362470954	0.592424728	0.524095908	NA	NA
ENSCAFG00000008537	0.22870209	1.978137463	0.214677462	1.54386769	1.598743281	5.655732553	0.365063249	IGSF10	immunoglobulin superfamily member 10
ENSCAFG00000008573	0.524835119	0.759181962	0.351785845	0.293316828	0.919068581	0.262965025	-0.17748877	SLA2	Src like adaptor 2
ENSCAFG00000008597	-0.637204699	-1.000508593	-1.517975215	-1.249314175	-1.046008252	-1.655762682	0.28410881	ANGPT2	angiopoietin 2
ENSCAFG00000008613	1.492767617	3.657827377	2.63166191	1.910771547	1.803321213	2.18588031	0.614559224	TROAP	trophinin associated protein
ENSCAFG00000008618	1.114407561	1.472995912	1.675032231	1.22251659	0.564807849	2.183606292	1.127201023	DSN1	DSN1 component of MIS12 kinetochore complex
ENSCAFG00000008621	-0.686654508	-0.690843656	-0.486645242	-0.674144338	-0.820968271	-0.561391257	-0.05627807	TLL2	tolloid like 2
ENSCAFG00000008626	-2.326166872	-1.961822115	-0.471805395	-0.681891278	-1.333274265	-0.715648182	-2.703604787	P2RY1	purinergic receptor P2Y1
ENSCAFG00000008634	-0.690189776	-0.97765097	-0.497562717	0.073603539	-0.424763629	-1.835404908	-1.532470987	CCDC158	coiled-coil domain containing 158
ENSCAFG00000008638	-1.464759767	-1.51009722	-0.211529224	-1.474940104	-0.767596814	0.956175263	-1.363548777	ARHGEF26	Rho guanine nucleotide exchange factor 26
ENSCAFG00000008655	-0.334679565	-0.634419634	-0.788304384	-1.495284872	-0.514359903	-1.584336663	-0.780272181	NA	NA
ENSCAFG00000008692	0.269093675	2.41788383	0.776240675	na	0.969743643	0.483500107	na	CXCL13	C-X-C motif chemokine ligand 13
ENSCAFG00000008707	-0.60168682	-1.071526443	-0.599206417	0.929613118	-1.085999798	-0.768892052	-1.303047456	CKMT2	creatine kinase, mitochondrial 2
ENSCAFG00000008716	1.41782486	1.319806247	0.633396344	0.691288006	0.150183103	2.394659023	1.454270686	MTHFD2	methylenetetrahydrofolate dehydrogenase (NADP+ dependent) 2, methenyltetrahydrofolate cyclohydrolase
ENSCAFG00000008725	-0.378956116	-2.183893935	-1.404759328	-0.832301786	-1.942067379	-1.824573453	0.021148301	ADRA1A	adrenoceptor alpha 1A
ENSCAFG00000008744	-0.830745304	-1.675934976	-0.995249089	-0.789862519	-0.39974985	-3.922876227	-1.090468206	RASGRF2	Ras protein specific guanine nucleotide releasing factor 2
ENSCAFG00000008746	0.000153804	1.100240644	0.451740529	0.367950356	0.65714409	0.770914133	0.125353939	PLCH1	phospholipase C eta 1
ENSCAFG00000008749	-1.998427715	-1.17131489	-1.94706183	1.812486378	-0.88553536	-4.628893608	-1.735258668	ATP6V0D2	ATPase H+ transporting V0 subunit d2
ENSCAFG00000008767	-0.726764217	-1.19531211	-0.572631276	-0.74174442	-0.019643944	-0.20724028	-2.291999714	WNT10B	Wnt family member 10B
ENSCAFG00000008782	-1.352721995	-2.425951371	-1.895966549	-1.643835334	-1.219414287	-1.6170687	-0.918613681	PLLP	plasmolipin
ENSCAFG00000008786	-1.117339673	-1.506502563	-0.142240784	-2.121361	-0.647468265	-1.206791878	-0.466912474	NNAT	neuronatin
ENSCAFG00000008791	-1.054056849	-3.310339162	-2.032083073	-3.564842972	-0.798019411	-1.678756309	-2.024117461	NPY1R	neuropeptide Y receptor Y1
ENSCAFG00000008811	-2.155630238	-1.305103163	-0.550362224	-2.486465289	-0.390472271	-2.296329077	-1.139934917	RND1	Rho family GTPase 1
ENSCAFG00000008837	-1.187442926	-0.43384284	-0.73157721	-1.059417868	-0.738903786	-1.923338517	-0.901967827	ANXA3	annexin A3
ENSCAFG00000008867	0.816355904	-2.746945333	-2.272957945	-1.717171528	0.25115097	-1.864783356	-2.868052376	ITIH1	inter-alpha-trypsin inhibitor heavy chain 1
ENSCAFG00000008877	0.672879771	2.323110563	2.222600353	1.958479935	0.701851982	3.289744831	1.695279887	BUB1B	BUB1 mitotic checkpoint serine/threonine kinase B
ENSCAFG00000008878	0.72746837	1.572650435	1.800909199	1.123977264	0.742706549	2.944474509	1.418072432	MIS18A	MIS18 kinetochore protein A
ENSCAFG00000008881	-1.901148776	-0.971336642	-0.244970913	0.76496558	-0.430488349	-0.941755438	-1.265352234	PRDM8	PR/SET domain 8
ENSCAFG00000008889	-0.913882937	-1.762975784	-2.427566203	-0.964479054	-2.252731942	-3.730713939	-1.857607828	BMP3	bone morphogenetic protein 3
ENSCAFG00000008893	-0.468149336	-1.350984188	2.966034037	-0.207772348	-2.083943644	-1.132153722	-1.062523867	VEPH1	ventricular zone expressed PH domain containing 1
ENSCAFG00000008896	-1.005531033	-1.769036281	-3.293657507	-3.97388147	-2.195040808	-2.057449068	-2.695575234	KIAA1755	KIAA1755
ENSCAFG00000008902	-4.313634688	-4.468504812	-1.549676676	-1.27240361	-1.398881478	-2.208256257	-3.049651717	PTX3	pentraxin 3
ENSCAFG00000008929	0.984702061	1.954438942	3.623173969	0.682130679	0.884797059	0.308308696	0.007780523	OAS3	2'-5'-oligoadenylate synthetase 3
ENSCAFG00000008936	-2.160474587	-1.233323628	-1.010736617	na	-2.471589686	-1.239675458	-0.048867658	SPOCK3	SPARC (osteonectin), cwcv and kazal like domains proteoglycan 3
ENSCAFG00000008948	-1.312462027	-0.67230218	-0.816141233	-1.207197316	-0.817271259	-0.968431607	-0.729205351	LYZF2	lysozyme C, milk isozyme-like
ENSCAFG00000008962	0.650824124	1.322810247	1.312690453	1.711281828	0.810968177	2.033124511	1.309666118	CDCA2	cell division cycle associated 2
ENSCAFG00000008972	-1.943765864	-2.150516662	-0.946005017	1.423652297	-0.636526961	-1.011342423	-1.891365046	PAK6	p21 (RAC1) activated kinase 6
ENSCAFG00000008977	-1.457062917	-2.275705671	-1.357633584	-2.14663474	-2.113127383	-0.775853336	-3.888193082	LRP4	LDL receptor related protein 4
ENSCAFG00000008979	-1.460000252	-1.885846801	-1.432341844	-2.866380419	-1.387070105	-3.298482015	-0.729802456	TMEM150C	transmembrane protein 150C
ENSCAFG00000008986	0.925415258	1.224737846	1.041026083	0.467037594	0.815794156	0.848872728	0.485177833	RASAL1	RAS protein activator like 1
ENSCAFG00000008999	-1.006303337	-1.681718019	-2.288057157	-1.797395211	-1.21962922	-0.724716741	-0.521989196	PROS1	protein S
ENSCAFG00000009003	-0.337028066	3.408902274	5.346290723	0.782785894	0.441816329	1.283992461	1.132488156	DDX60	DExD/H-box helicase 60
ENSCAFG00000009005	-0.879877354	-1.951787509	-1.422593249	0.341696615	-0.952117304	-0.552222208	-1.732245884	CYP26B1	cytochrome P450 family 26 subfamily B member 1
ENSCAFG00000009009	-0.722037023	-0.249840021	-0.519009649	-0.378215918	-0.613126256	-1.017396659	-1.126589903	DECR1	2,4-dienoyl-CoA reductase 1
ENSCAFG00000009017	-0.355785956	-0.460008714	-1.085852818	-1.397043593	-0.135806171	-1.948345742	-1.340193033	PPP1R16B	protein phosphatase 1 regulatory subunit 16B
ENSCAFG00000009027	0.596310998	1.63567733	1.336911797	0.990388185	0.619629272	2.257297694	1.282281011	FAM83D	family with sequence similarity 83 member D
ENSCAFG00000009032	-0.250510894	-0.860464878	-0.610409413	-0.349125001	-0.29989633	-0.310230259	-0.713297762	PIP4P2	phosphatidylinositol-4,5-bisphosphate 4-phosphatase 2
ENSCAFG00000009098	0.431171724	1.739412819	1.646318361	0.957645028	0.723011409	1.984775891	1.124011257	KNSTRN	kinetochore localized astrin (SPAG5) binding protein
ENSCAFG00000009104	3.31223818	1.162288668	0.329463898	0.8883462	0.693480342	-0.197868557	2.078327362	STC1	stanniocalcin 1
ENSCAFG00000009110	-1.230256487	-1.274567921	-1.363516133	-2.083457919	-1.196603861	-3.170838259	-2.437881502	MT1E	metallothionein 1E
ENSCAFG00000009113	-1.808838185	-2.381506855	-2.238666141	-3.223489133	-0.590421567	-4.257475902	-3.061707964	LOC100686073	metallothionein-1
ENSCAFG00000009135	0.131656615	6.420793944	na	na	na	1.956111134	na	LOC403585	serum amyloid A1
ENSCAFG00000009157	-1.03003314	-0.452964958	-1.651885196	-0.039444115	-0.559173724	-0.70965666	-1.469448119	NKX6-1	NK6 homeobox 1
ENSCAFG00000009166	-0.77878332	0.05533403	-0.563365799	-0.397805184	-0.708918216	-1.290490216	-0.753341902	CDS1	CDP-diacylglycerol synthase 1
ENSCAFG00000009179	0.848080698	0.333888932	0.40566135	0.900859851	0.259356691	1.414143691	0.224501038	RAD54B	RAD54 homolog B
ENSCAFG00000009187	1.499574132	2.439967482	0.364116883	-0.243169869	1.771019427	1.117543828	1.222301648	LOXL2	lysyl oxidase like 2
ENSCAFG00000009189	-2.213833112	-0.490275581	-0.75979507	-2.777225685	0.244284128	-2.387014666	-2.708039045	TBX5	T-box transcription factor 5
ENSCAFG00000009190	-1.845075462	-1.046240211	0.118423674	-2.310592208	-0.775682733	-2.405287668	-1.458671549	ST3GAL6	ST3 beta-galactoside alpha-2,3-sialyltransferase 6
ENSCAFG00000009199	-0.339324825	-1.404027686	-1.662664091	-0.900815864	-0.536170524	-2.61222151	-1.614459142	ENDOU	endonuclease, poly(U) specific
ENSCAFG00000009202	0.190502033	2.433849538	2.297516908	1.985991216	0.881825006	3.580595886	1.833188426	KNL1	kinetochore scaffold 1
ENSCAFG00000009220	1.214160243	1.950948553	1.427326857	0.594207015	0.454476514	2.58709161	2.106678475	RAD51	RAD51 recombinase
ENSCAFG00000009228	0.341930657	1.662556713	0.610745369	-0.023952571	1.75630166	0.137830732	0.318037585	NA	NA
ENSCAFG00000009232	0.292916133	-2.216816448	-2.17674419	-1.863849138	-0.833631598	-1.719985644	-1.930160173	AMIGO2	adhesion molecule with Ig like domain 2
ENSCAFG00000009233	-0.426501611	-1.318787559	-1.705614861	-1.908964674	-1.017137043	-1.199832198	-0.630319158	GNAO1	G protein subunit alpha o1
ENSCAFG00000009255	-2.437289649	-0.291561905	-1.227195154	1.82783319	-0.790844623	-2.779240096	-1.261449964	PTPN22	protein tyrosine phosphatase non-receptor type 22
ENSCAFG00000009259	-0.182401636	-0.994023485	-1.722087253	-1.938531325	-0.146959322	-1.883216578	0.548223551	SFRP5	secreted frizzled related protein 5
ENSCAFG00000009272	-0.26237312	-0.116330018	-0.528143086	-1.164171057	-0.727572495	-2.311585425	-1.319531089	EGR3	early growth response 3
ENSCAFG00000009286	0.89334848	1.783364591	0.399848066	0.571743272	0.546201684	1.109163696	0.762644142	SLC38A1	solute carrier family 38 member 1
ENSCAFG00000009306	-0.433467348	-0.353935173	-1.879687186	-1.769209851	-0.490326225	-1.939506407	-1.796883323	F2RL2	coagulation factor II thrombin receptor like 2
ENSCAFG00000009317	1.174963303	1.152594369	-0.768602717	0.375039559	0.942782515	1.566936963	2.030716655	TMEM45A	transmembrane protein 45A
ENSCAFG00000009329	-2.202183005	-1.560051574	-0.958711292	0.146648829	-0.7097825	-1.420676075	-0.864023137	PDLIM2	PDZ and LIM domain 2
ENSCAFG00000009336	1.843812112	3.216994558	2.273397461	1.926052934	1.499274371	4.4526531	3.769493802	MYBL2	MYB proto-oncogene like 2
ENSCAFG00000009343	-1.276406243	-0.369229994	-0.522480879	-0.091428493	-0.380285309	-1.744211454	-2.105301083	SLC40A1	solute carrier family 40 member 1
ENSCAFG00000009386	-0.641174985	-0.673703739	-1.64252113	-2.029210336	0.580642887	-1.235722729	-2.395698918	HPSE2	heparanase 2 (inactive)
ENSCAFG00000009395	1.340667208	na	na	1.120620657	2.480399163	1.783448783	3.060587503	SLC6A2	solute carrier family 6 member 2
ENSCAFG00000009398	-0.575439955	-0.905978858	-0.57186558	-0.278600798	-0.970406178	-0.536229655	-3.847525792	MSTN	myostatin
ENSCAFG00000009400	-0.256406431	-1.60924709	-0.217194056	-0.640570369	-2.072934406	-0.350359868	-1.595934897	TP53I11	tumor protein p53 inducible protein 11
ENSCAFG00000009427	-2.442924491	-1.144062901	-1.397410156	0.680612926	-1.780320161	-0.955253456	-1.938556445	PTPN13	protein tyrosine phosphatase non-receptor type 13
ENSCAFG00000009430	0.052124811	0.685618981	-1.224409594	-1.344914776	-2.3246366	-0.546685134	-1.166993627	IRX6	iroquois homeobox 6
ENSCAFG00000009431	0.649502647	2.286291217	1.755949906	1.299513286	0.858012665	2.280629034	1.929972832	E2F8	E2F transcription factor 8
ENSCAFG00000009443	-0.627823301	-2.205482821	0.195557875	-1.06187964	-1.75334896	-1.241620615	-0.974740344	IRX5	iroquois homeobox 5
ENSCAFG00000009462	-0.231572907	-1.576967819	-2.256828802	-2.996689169	2.468938694	-4.654317655	-1.114914668	PRELP	proline and arginine rich end leucine rich repeat protein
ENSCAFG00000009481	-0.005963197	-1.879161035	-2.496326379	-1.779726037	-1.335723131	-3.165828841	-0.717461311	SEMA3G	semaphorin 3G
ENSCAFG00000009486	0.979141933	0.327280845	3.641426772	0.608585272	-0.397427197	2.446705595	-0.024366602	RPGRIP1L	RPGRIP1 like
ENSCAFG00000009491	-1.075030905	-0.000288353	-2.144462296	-0.797105283	-0.416177526	-0.589472652	-2.166147858	NRN1	neuritin 1
ENSCAFG00000009506	-0.824011893	0.992947893	-4.2805205	-3.784702779	1.400817099	-5.560432054	-3.491164086	ABI3BP	ABI family member 3 binding protein
ENSCAFG00000009519	-1.045239019	-1.420268754	-5.575637314	-4.173899058	-1.491386428	-4.711115203	-3.476209008	CCN5	cellular communication network factor 5
ENSCAFG00000009531	0.318976309	0.969488964	1.01857791	0.809717322	0.588807714	1.73061895	1.198419552	OIP5	Opa interacting protein 5
ENSCAFG00000009537	0.273884991	-1.370697053	-2.934282842	-2.766960766	-0.12663741	-3.074973126	-1.263271551	SPARCL1	SPARC like 1
ENSCAFG00000009538	0.471871114	1.121873401	1.598933294	1.000545842	-0.134619502	1.867392067	0.796891576	NUSAP1	nucleolar and spindle associated protein 1
ENSCAFG00000009546	-1.417645562	-1.500334575	0.766252528	1.459585741	-1.295481963	0.12797809	-1.179219014	SLC5A3	solute carrier family 5 member 3
ENSCAFG00000009547	-1.913850573	-1.950020441	-2.36673182	-2.79308147	-1.191055849	-3.120775229	-1.887056738	PNPLA2	patatin like phospholipase domain containing 2
ENSCAFG00000009548	-3.163447648	-5.617839863	-0.070944491	-1.99938857	-2.406580196	-4.545982037	-6.070334991	DMP1	dentin matrix acidic phosphoprotein 1
ENSCAFG00000009553	-0.740000168	-1.263844024	-1.298875041	-1.239934221	-0.692682838	-1.386730932	-1.118093289	CRACR2B	calcium release activated channel regulator 2B
ENSCAFG00000009569	-3.787074039	-1.053456457	-2.87600483	-1.916085771	-0.920367991	-5.423131744	-2.890190868	SPP1	secreted phosphoprotein 1
ENSCAFG00000009598	-2.35469654	-1.479637874	-0.095327524	0.360855758	-1.838176646	-0.47919328	-1.443680324	PLA2R1	phospholipase A2 receptor 1
ENSCAFG00000009609	-1.254635374	-0.083908914	-0.148733148	-1.128178943	-0.575085411	-1.558222854	-0.904810937	TMEM117	transmembrane protein 117
ENSCAFG00000009628	-0.825920306	-0.596683829	-1.239813152	-0.884500618	-1.030623496	-0.70965666	-0.913461192	GOLT1A	golgi transport 1A
ENSCAFG00000009637	-0.241714066	-0.764289813	-0.882926947	-0.726244348	-0.50481932	0.050017314	-0.642402762	LGI3	leucine rich repeat LGI family member 3
ENSCAFG00000009647	0.85006612	0.982528722	0.934401989	1.171407844	0.209566056	1.69090887	1.363835027	REEP4	receptor accessory protein 4
ENSCAFG00000009649	-1.572862259	0.885932688	-1.066525694	-2.339734138	-1.187550969	-1.721161999	-1.842858095	PLEKHA6	pleckstrin homology domain containing A6
ENSCAFG00000009654	-1.507908375	-1.130872585	-0.585207001	-1.333102038	-0.889431959	-1.492657431	-1.376378697	RBL2	RB transcriptional corepressor like 2
ENSCAFG00000009663	-3.131310574	-1.193332074	-0.477138114	-3.211120695	-1.987133927	-0.166417359	-2.715949153	SCD	stearoyl-CoA desaturase
ENSCAFG00000009670	-0.383028491	2.195912183	-0.450495808	-0.594725695	-0.800598383	-0.343436131	-0.50302079	RBPJL	recombination signal binding protein for immunoglobulin kappa J region like
ENSCAFG00000009674	0.77573799	0.509308272	1.048353942	0.674084118	0.701065336	1.903254608	0.970060024	CHAF1B	chromatin assembly factor 1 subunit B
ENSCAFG00000009675	0.663557923	2.317578289	-0.660707097	0.049433315	2.280803456	1.680376263	1.565924111	LRRN2	leucine rich repeat neuronal 2
ENSCAFG00000009685	-0.176279732	-0.813601804	-1.26709564	-0.858390984	-0.309192243	-0.125430073	-1.692280021	SEC31B	SEC31 homolog B, COPII coat complex component
ENSCAFG00000009722	-1.034664201	-1.431179623	-1.523835973	-0.745340086	-1.286952794	-1.354756917	-0.862763652	TOX3	TOX high mobility group box family member 3
ENSCAFG00000009745	1.270696105	3.09096792	2.504432774	2.069153778	1.160860961	3.469499929	2.891288588	UBE2C	ubiquitin conjugating enzyme E2 C
ENSCAFG00000009750	0.253883736	0.691139558	0.836237422	0.772562712	0.24150494	1.323085604	0.099540217	NIPA1	NIPA magnesium transporter 1
ENSCAFG00000009751	-1.078136199	-0.49763032	-0.465546654	-0.627078232	-0.355610665	-0.419904536	-0.569441731	NPM2	nucleophosmin/nucleoplasmin 2
ENSCAFG00000009755	0.504133388	1.68264734	3.187558624	0.570567856	0.864445005	2.548471576	-0.271515989	SALL1	spalt like transcription factor 1
ENSCAFG00000009799	0.685952796	1.842412468	0.62491906	0.852854491	0.51479595	1.435051003	1.002162021	NCAPD3	non-SMC condensin II complex subunit D3
ENSCAFG00000009817	0.707442079	0.735089703	0.60574297	0.750715015	1.393981049	-0.005151074	1.199311301	NA	NA
ENSCAFG00000009824	0.357463176	2.428463579	0.921260874	0.680945605	0.710368259	0.263324748	1.333374832	SNX20	sorting nexin 20
ENSCAFG00000009839	0.677570572	1.146870091	2.332706187	3.774467589	0.445575797	0.415475144	1.454636259	CD101	CD101 molecule
ENSCAFG00000009840	-2.133321381	-1.775641821	-0.892557886	-1.33643139	-0.922407573	-2.384646559	-1.089225153	FAM13A	family with sequence similarity 13 member A
ENSCAFG00000009859	0.000240068	0.639345169	0.491414432	1.008276933	0.445516292	0.632352988	0.120263253	GPRIN3	GPRIN family member 3
ENSCAFG00000009872	-2.334493	-1.516676722	-1.719090454	-2.601160935	-1.644339034	-1.049900469	-2.272771503	CNTN1	contactin 1
ENSCAFG00000009880	-0.792338351	-1.922221696	-1.274463864	-1.554799773	-0.583282954	-0.981300601	-0.76630175	SNCA	synuclein alpha
ENSCAFG00000009884	-0.455408539	-2.561791082	-2.012132897	-4.914149738	0.767535246	-3.68695044	-2.665283479	MMRN1	multimerin 1
ENSCAFG00000009901	0.080637923	-0.462639356	-1.381297004	-0.183785038	-0.767363181	-0.47627841	-0.344548325	NFASC	neurofascin
ENSCAFG00000009904	0.909387992	1.037147858	0.882711078	0.695117123	0.240958361	1.48705167	0.907720396	DPCD	deleted in primary ciliary dyskinesia homolog
ENSCAFG00000009905	-1.860355944	-2.466402782	-2.952769273	2.235035513	-1.201505703	-7.006189853	-1.728142404	MMP9	matrix metallopeptidase 9
ENSCAFG00000009993	-0.399263457	1.906412293	1.087924281	0.525988088	0.51237351	1.337870655	0.384638796	ST14	ST14 transmembrane serine protease matriptase
ENSCAFG00000010003	-0.749181617	-1.730197378	-0.782437216	-1.98744205	-0.802237863	-2.391886287	-0.334456005	MOB2	MOB kinase activator 2
ENSCAFG00000010021	-0.203263324	0.112145534	1.3317458	0.019457285	1.119753303	1.768531631	1.283323752	NA	NA
ENSCAFG00000010022	-1.805738604	-1.496697104	0.405796466	-0.605342468	-1.711736791	-0.710632103	-0.707166724	ABCD2	ATP binding cassette subfamily D member 2
ENSCAFG00000010028	-2.036904697	-3.395860156	-1.818925158	-0.304067372	-1.216819503	-2.448495011	-4.09637022	IFITM10	interferon induced transmembrane protein 10
ENSCAFG00000010034	1.413401131	0.104281072	-1.387663099	-1.766603664	-0.379950803	-1.919282466	-1.962520988	RYR2	ryanodine receptor 2
ENSCAFG00000010049	-0.920148885	-2.35376296	-2.451115705	0.360667543	-0.640540898	-1.113692679	-2.170825991	GFRA2	GDNF family receptor alpha 2
ENSCAFG00000010064	-1.384540864	-1.101823338	-0.544115229	-0.744662004	-1.265725719	0.58259319	-1.472638407	CMBL	carboxymethylenebutenolidase homolog
ENSCAFG00000010089	1.008040585	1.041419446	1.139601201	0.471998555	0.787201207	1.954367378	0.985506529	ATPSCKMT	ATP synthase c subunit lysine N-methyltransferase
ENSCAFG00000010090	-1.384605402	-4.99621671	-0.652231636	-1.937272826	-1.925034786	-4.36297123	-0.012826049	IGF2	insulin like growth factor 2
ENSCAFG00000010114	1.426985931	2.048858938	2.129234815	2.18547657	1.742411197	2.380540932	0.930588007	CIT	citron rho-interacting serine/threonine kinase
ENSCAFG00000010135	-0.851507572	-0.235206923	-2.658766453	-1.772517957	0.712963196	-1.894976752	0.255771006	LUZP2	leucine zipper protein 2
ENSCAFG00000010152	0.341775997	-1.183004374	-0.199289166	-0.882800227	-1.332693193	-0.518133063	-1.074435651	ANO3	anoctamin 3
ENSCAFG00000010154	-0.82711991	-1.448426543	-0.666994649	1.754806935	-1.195379718	-2.920708071	-1.907716128	MYH15	myosin heavy chain 15
ENSCAFG00000010161	-2.751100073	-1.683113939	-2.092638475	-2.816945438	-1.867221213	-0.618573362	-0.792771654	LPL	lipoprotein lipase
ENSCAFG00000010171	-0.159165349	-1.081040878	-0.626012993	-1.025010453	-0.162186718	-1.634578844	-1.51620568	PHKG1	phosphorylase kinase catalytic subunit gamma 1
ENSCAFG00000010175	-0.683631476	0.94813237	-2.622727049	-2.640083491	-1.066972267	-1.786300592	-1.167366633	CDH22	cadherin 22
ENSCAFG00000010195	-1.156552336	-0.625067502	-0.81944229	0.069953843	-0.436949721	-2.160467497	-0.834961861	FBXO25	F-box protein 25
ENSCAFG00000010205	-0.171123817	-2.783941526	-2.369760929	-0.363454058	-2.500449423	-1.50357556	-0.30655781	NA	NA
ENSCAFG00000010218	-0.27124584	1.332055277	1.614290275	1.418968961	0.330924997	1.092375968	0.414235692	KIF18A	kinesin family member 18A
ENSCAFG00000010253	1.251776247	0.918191518	1.110981213	1.103259687	0.446496758	1.357950212	0.999231068	CIP2A	cellular inhibitor of PP2A
ENSCAFG00000010276	-0.915104688	-1.23584973	-0.449889278	-0.032050664	-1.040909522	-1.241906127	0.16870077	KCNA4	potassium voltage-gated channel subfamily A member 4
ENSCAFG00000010286	-0.832021389	-0.938543126	-0.363535904	-0.281138396	-0.147313181	-0.15743528	-0.735157173	OTUD7A	OTU deubiquitinase 7A
ENSCAFG00000010290	-2.386646736	-0.213073164	-7.285831196	-5.39949833	1.494381446	-5.988979238	-3.950875558	CFH	complement factor H
ENSCAFG00000010303	-0.625016652	-0.349177342	-0.260792421	-0.086248109	-0.271052152	-0.38495394	-0.718041007	C20H3orf18	chromosome 20 C3orf18 homolog
ENSCAFG00000010333	-1.356573081	-1.046710811	-0.445984718	-0.902232051	-0.337467181	-1.042732071	-0.713826804	NA	NA
ENSCAFG00000010343	2.67319979	0.652134322	-1.447401613	-1.260953604	-0.574253268	-1.381782622	-1.655132082	KIRREL3	kirre like nephrin family adhesion molecule 3
ENSCAFG00000010370	0.140675757	2.494335341	1.842996123	0.294470471	1.388769915	0.779704961	0.812652908	MS4A7	membrane spanning 4-domains A7
ENSCAFG00000010387	0.307240959	1.780108484	1.570361597	1.175028309	2.499945782	1.169313302	-0.142977926	FAP	fibroblast activation protein alpha
ENSCAFG00000010408	1.116808932	1.629532507	1.232580428	0.700984776	0.653328096	0.654512694	0.999436716	MLEC	malectin
ENSCAFG00000010412	1.135338404	2.245533399	1.35730179	0.9997756	0.871639449	2.647845242	2.176855707	LOC100855995	tubulin alpha chain-like
ENSCAFG00000010413	-1.461241557	-2.006499343	-1.142242823	-1.377158308	-0.802533379	-1.585442493	-0.396187842	TMEM54	transmembrane protein 54
ENSCAFG00000010423	-1.784823113	-2.256474313	-2.019299071	-1.276367334	-1.436144017	-1.541371003	-1.55091601	COL4A4	collagen type IV alpha 4 chain
ENSCAFG00000010426	-1.274088234	-1.396303324	-1.212256321	-1.094115827	-0.90399169	-1.263271769	-2.054492673	COL4A3	collagen type IV alpha 3 chain
ENSCAFG00000010427	-1.425563343	-0.785517126	-1.181036004	-1.397499815	-1.30035302	1.095303292	-1.085583384	IRX2	iroquois homeobox 2
ENSCAFG00000010435	-2.169900558	-1.61266931	-1.300970896	3.003933666	-1.294180639	-3.567879851	-2.087863968	OCSTAMP	osteoclast stimulatory transmembrane protein
ENSCAFG00000010440	-0.080405074	1.322740191	1.838765586	0.86887842	0.915025435	2.007621936	0.39674673	GMNN	geminin DNA replication inhibitor
ENSCAFG00000010453	-0.637172241	-1.208271894	-0.210623297	-0.832636653	-0.934709879	-1.377002702	-1.438202877	TARS3	threonyl-tRNA synthetase 3
ENSCAFG00000010482	-1.013403877	-0.741063222	-0.475354471	-1.199876039	-1.277458531	-0.928596382	-1.020834659	LOC486151	thiamine transporter 2
ENSCAFG00000010509	0.848141237	2.038966925	2.053299652	1.15948737	0.679000156	2.632907251	1.179986294	UBE2T	ubiquitin conjugating enzyme E2 T
ENSCAFG00000010511	0.272447865	2.405870044	3.109991912	-0.462049596	1.21312873	0.189383646	0.453859555	OASL	2'-5'-oligoadenylate synthetase like
ENSCAFG00000010512	-0.979160743	-0.2989355	-0.816141233	-0.408847176	-0.305483833	-0.745301742	0.108982975	DAW1	dynein assembly factor with WD repeats 1
ENSCAFG00000010529	0.205739082	-0.491566918	-2.241092014	-3.183248192	0.182919708	-1.008216154	-1.577380343	PCSK6	proprotein convertase subtilisin/kexin type 6
ENSCAFG00000010532	-2.115436424	-1.132956518	-0.535784175	-2.539878157	-1.36666942	-2.153510869	-1.500943673	SPHKAP	SPHK1 interactor, AKAP domain containing
ENSCAFG00000010536	-1.624514695	-1.401150171	-2.561337166	-2.112569084	-0.732640124	-3.899307978	-1.365497415	CARMIL1	capping protein regulator and myosin 1 linker 1
ENSCAFG00000010540	-1.91588104	-0.969616208	-0.872389729	0.440448794	-0.408968801	-1.380402808	-0.284791188	MTTP	microsomal triglyceride transfer protein
ENSCAFG00000010547	-0.565512797	-0.628341673	-1.258011601	0.658926145	-1.023643602	-1.944105047	-1.330019172	COL17A1	collagen type XVII alpha 1 chain
ENSCAFG00000010551	0.641029318	0.973310418	0.485438897	0.309279874	0.726064428	1.423922921	0.86891966	CHEK1	checkpoint kinase 1
ENSCAFG00000010570	0.622134643	1.189805553	0.850446294	0.945714208	0.731365498	0.268577801	-0.289462262	LOC607201	receptor-type tyrosine-protein phosphatase V-like
ENSCAFG00000010603	1.585048952	2.62225053	2.036398117	1.143750013	3.336467152	-0.447760054	1.83373488	RGS1	regulator of G protein signaling 1
ENSCAFG00000010617	-1.822016001	-0.557894961	-2.792794022	-3.198897418	-2.681647594	-2.469818212	-2.537055385	ALDH1A3	aldehyde dehydrogenase 1 family member A3
ENSCAFG00000010619	-0.41286221	0.2675074	-0.399906384	-0.899963444	-1.221751644	-1.360181504	-0.587932664	BICD1	BICD cargo adaptor 1
ENSCAFG00000010628	0.504663519	0.530158093	-1.132220441	-0.252214528	-0.45750716	-0.727715677	-2.727502163	SORCS1	sortilin related VPS10 domain containing receptor 1
ENSCAFG00000010654	-1.551745357	0.249265254	-0.722688209	-1.196701681	-0.652904221	-0.402596294	-0.716808252	AGPAT3	1-acylglycerol-3-phosphate O-acyltransferase 3
ENSCAFG00000010664	-0.058739511	-0.302796489	-1.489044801	-1.418908178	-1.402168927	-2.205550823	-0.369571261	ANO1	anoctamin 1
ENSCAFG00000010667	0.471956359	-0.012788472	-1.047353813	-0.818193614	0.020199353	-0.968431607	-0.815644638	SIDT1	SID1 transmembrane family member 1
ENSCAFG00000010691	0.804769036	0.787534197	na	0.270427174	1.408932647	na	1.87508611	CERS3	ceramide synthase 3
ENSCAFG00000010718	0.381019187	2.030538457	0.155124555	-0.461183492	1.520729332	0.990359722	1.913507055	ICOSLG	inducible T cell costimulator ligand
ENSCAFG00000010719	0.015062304	-1.789991953	-3.907130697	-0.795311353	0.485841457	-1.829153551	-2.494059515	SEMA3B	semaphorin 3B
ENSCAFG00000010739	1.209970263	1.279728608	3.699794583	0.623431817	0.78684564	1.625218625	1.555005035	TERT	telomerase reverse transcriptase
ENSCAFG00000010761	-1.060972083	-0.298575519	-1.435685738	-1.857286788	0.109719638	-1.158885753	-0.536423945	TPST1	tyrosylprotein sulfotransferase 1
ENSCAFG00000010784	1.938982746	3.347921154	0.475019523	2.643672093	0.58796325	0.292172587	0.970383969	TNNI1	troponin I1, slow skeletal type
ENSCAFG00000010794	0.670457109	0.608938247	0.292352951	0.295379272	0.572049604	0.987674428	0.360371593	SPATA17	spermatogenesis associated 17
ENSCAFG00000010801	-1.945062463	-0.004379772	-1.890624012	0.399462286	-1.233579798	-3.323377864	-2.34932374	SLC9B2	solute carrier family 9 member B2
ENSCAFG00000010813	-1.455987518	-0.387767004	0.004343141	-0.20332988	-0.506266295	-1.091122926	-1.219335559	BDH2	3-hydroxybutyrate dehydrogenase 2
ENSCAFG00000010821	-1.329653874	-1.50565382	-1.417812647	-3.330738058	-0.729436877	-1.960263984	-1.425633747	TMTC1	transmembrane O-mannosyltransferase targeting cadherins 1
ENSCAFG00000010832	0.061484204	-1.774761517	-0.984507469	-2.697056412	0.313880371	-2.829732326	-0.249029393	TC2N	tandem C2 domains, nuclear
ENSCAFG00000010833	-3.108097982	-5.615455121	-1.776652185	-1.984162951	-1.832554329	-5.175988737	-4.611669111	NA	NA
ENSCAFG00000010836	0.324165657	1.768017441	1.52716735	2.128399406	0.647587392	2.089527466	0.946806834	CENPE	centromere protein E
ENSCAFG00000010838	0.423074912	1.098590361	0.926935192	1.007437923	0.466496234	2.359709184	1.408542246	TRIP13	thyroid hormone receptor interactor 13
ENSCAFG00000010848	0.741135511	0.212883382	0.816078572	0.533060633	1.745164363	0.557301268	3.026916657	NA	NA
ENSCAFG00000010864	-0.50644326	-1.329905712	-0.774389424	-1.261467362	-1.085364514	-0.670378337	0.578420165	SCN3A	sodium voltage-gated channel alpha subunit 3
ENSCAFG00000010865	0.412701151	1.03901751	1.592277776	0.772916417	0.577895237	1.376110518	1.623099089	HSPD1	heat shock protein family D (Hsp60) member 1
ENSCAFG00000010871	-0.369134834	-0.982456544	-1.524583335	-1.9483401	-1.161727343	-1.602384499	-0.689738496	LRP5	LDL receptor related protein 5
ENSCAFG00000010889	1.008903182	2.293782387	2.362298322	1.276159347	0.21416013	2.94072629	0.430523175	CEP72	centrosomal protein 72
ENSCAFG00000010895	0.158286514	-0.534973871	-0.373774675	-1.350611431	-0.45750716	-0.677404161	-1.829998845	LOC608120	protein FAM169B
ENSCAFG00000010901	1.005630782	1.229173176	0.67108144	1.142043959	0.822403326	1.34797947	1.822229445	FAR2	fatty acyl-CoA reductase 2
ENSCAFG00000010904	-1.863787083	-0.546516239	-0.475354471	-1.03498013	na	-0.328197348	-0.356585483	TECTB	tectorin beta
ENSCAFG00000010920	-0.906174485	-0.770168953	-1.268722491	-0.882136651	-0.546542956	-1.726923112	-1.040846135	KMT5B	lysine methyltransferase 5B
ENSCAFG00000010932	1.14347497	0.029661634	0.861561495	0.158225757	0.153320916	0.877729536	0.372166623	NA	NA
ENSCAFG00000010966	1.337258687	1.136483567	-0.388706579	0.330963176	2.899955457	na	1.640513034	SHOX	short stature homeobox
ENSCAFG00000010971	-1.794250245	-1.99173432	0.573627472	0.198702973	-1.708131464	-0.633546526	-2.650221198	SATB2	SATB homeobox 2
ENSCAFG00000010982	-1.607355298	-0.855059686	-2.380986765	-1.959790812	-1.708500452	-0.700724968	-1.125172503	FAM20A	FAM20A golgi associated secretory pathway pseudokinase
ENSCAFG00000011002	-0.113343373	-1.241147186	-2.091682464	-2.165061822	0.103473541	-2.453713618	0.291709567	TINAGL1	tubulointerstitial nephritis antigen like 1
ENSCAFG00000011041	-0.263855654	1.491412516	0.181968063	1.075905779	1.197556007	0.194125029	2.417445385	CSF2RA	colony stimulating factor 2 receptor subunit alpha
ENSCAFG00000011057	0.370790264	1.309588587	0.773797301	0.927229725	0.53662159	1.289891318	0.429907433	TRAIP	TRAF interacting protein
ENSCAFG00000011070	-1.673553	-1.375668096	-1.242792012	-0.788004981	-1.388927007	-1.610817973	-0.645905616	ARSG	arylsulfatase G
ENSCAFG00000011091	-0.764798936	-1.083994507	-1.516089943	-1.28487582	0.188007753	-1.828902785	-1.341695477	XG	Xg glycoprotein
ENSCAFG00000011113	-1.294042219	-0.259994778	-1.481146112	-2.502716737	-0.465701928	-0.570858932	-0.949309424	GYG2	glycogenin 2
ENSCAFG00000011117	1.530816436	0.267823634	1.480681085	1.026574235	-0.489384118	2.617485688	-0.036518999	FABP3	fatty acid binding protein 3
ENSCAFG00000011140	0.165406272	2.668516266	2.258032418	1.819864889	0.68541866	3.613353571	1.356529093	KIF14	kinesin family member 14
ENSCAFG00000011175	1.119198029	0.769459918	0.902825822	0.700673347	-0.046362734	1.571384134	1.533908648	NKAIN1	sodium/potassium transporting ATPase interacting 1
ENSCAFG00000011184	-0.238945747	-1.636568034	-1.974972868	-1.013658624	-1.119500791	-2.102776084	-1.550215139	SIAE	sialic acid acetylesterase
ENSCAFG00000011192	-0.595978448	-1.192473375	-0.496062762	-1.434903201	-0.565262202	-1.054741631	-0.817338674	LOC491723	fatty acid binding protein 4, adipocyte pseudogene
ENSCAFG00000011197	0.565878312	1.418882738	0.926342179	0.90178443	1.274377366	1.461083392	0.765380582	MMP14	matrix metallopeptidase 14
ENSCAFG00000011203	-1.139085361	-0.468327206	-0.366790629	-0.481850527	-1.407474347	-1.184444012	-1.11499967	CYP2U1	cytochrome P450 family 2 subfamily U member 1
ENSCAFG00000011219	-0.578264566	-0.09531119	-0.891387698	-0.836040733	0.054347379	-0.410347496	-0.246683651	ADRB1	adrenoceptor beta 1
ENSCAFG00000011230	3.605441673	-0.206254266	0.198875455	0.556620988	1.940844848	2.793341606	0.907001991	PANX3	pannexin 3
ENSCAFG00000011233	-1.399442089	-0.772970547	-2.199784833	-0.887880585	-1.843885435	-1.223077684	-0.440262287	PRKAR1B	protein kinase cAMP-dependent type I regulatory subunit beta
ENSCAFG00000011243	1.128119286	0.818129818	0.868097592	0.414521473	0.611056118	1.550279866	1.208920233	PRMT5	protein arginine methyltransferase 5
ENSCAFG00000011251	-0.666870547	-0.755362809	-1.391194435	-1.354367835	-1.00496521	-1.235722729	-0.709498338	NLGN4X	neuroligin 4 X-linked
ENSCAFG00000011274	-1.32345486	-0.806917111	-0.432114324	-1.904250671	-1.133886788	-2.465221628	-1.511432783	SV2B	synaptic vesicle glycoprotein 2B
ENSCAFG00000011318	0.599437448	1.141987431	-0.561697508	0.744378823	1.879256696	2.081106059	3.881736305	ANOS1	anosmin 1
ENSCAFG00000011339	-0.592160372	-1.871577089	-1.651885196	-0.594725695	-0.407096483	-0.093215481	-1.727645508	LHX9	LIM homeobox 9
ENSCAFG00000011368	-2.180314115	-0.848006008	-1.705124389	-0.359660434	-0.306194888	-2.392308997	-1.10586994	TLR5	toll like receptor 5
ENSCAFG00000011390	-2.066782421	-0.690419314	-1.8539316	-2.871640552	-2.146655366	-3.214954051	-3.30063121	WSCD2	WSC domain containing 2
ENSCAFG00000011403	0.710592162	2.331041289	2.504885866	2.274549284	0.440584462	3.410805756	1.373851406	ASPM	assembly factor for spindle microtubules
ENSCAFG00000011405	-1.966192648	-3.092552131	-1.381277777	-0.863304182	-2.737760819	-4.336673675	-2.450857645	TXNIP	thioredoxin interacting protein
ENSCAFG00000011452	0.000711304	na	-0.066308757	-1.522435205	-1.475774168	-1.054741631	-1.226647609	NA	NA
ENSCAFG00000011462	-1.053432141	-0.806610676	-3.064629843	-2.251659077	-0.226135847	-3.23880157	-1.450340985	CFI	complement factor I
ENSCAFG00000011465	-2.164068949	-3.946770351	-1.520219852	-4.674961523	-2.725769131	-3.148090894	-2.574581509	NA	NA
ENSCAFG00000011487	1.12735951	1.998860651	0.490672007	0.75223236	1.20521677	1.172112967	0.312764448	BCAT1	branched chain amino acid transaminase 1
ENSCAFG00000011494	-1.61131513	-0.637395575	-1.184063988	-0.036898697	-1.101788248	1.296633318	-1.049206367	PEX5L	peroxisomal biogenesis factor 5 like
ENSCAFG00000011504	0.311432545	2.334492739	2.173180635	0.857793124	1.251068157	0.823185303	1.764042538	FCGR1A	Fc fragment of IgG receptor Ia
ENSCAFG00000011525	-0.0296599	2.390136452	3.189225266	0.417542934	1.054092832	0.590072919	2.486214409	ISG20	interferon stimulated exonuclease gene 20
ENSCAFG00000011571	0.346086025	-0.375354821	-1.358675164	-0.980889395	-0.184109118	-1.409628106	-1.511074966	SOX5	SRY-box transcription factor 5
ENSCAFG00000011580	-2.188230863	-1.172803988	-0.645090265	-1.817507503	-0.380388335	-1.403159917	-0.514605999	ENPEP	glutamyl aminopeptidase
ENSCAFG00000011583	1.852839942	0.722293928	1.926928255	0.50628682	-0.001675995	1.089079291	0.356745462	ABHD2	abhydrolase domain containing 2, acylglycerol lipase
ENSCAFG00000011598	0.896603848	2.383706258	1.754216341	1.675351959	1.031273035	3.091980492	2.456050585	KPNA2	karyopherin subunit alpha 2
ENSCAFG00000011613	-1.013403877	-1.234043892	-0.321178103	-0.218108574	-0.603357593	-0.035307591	-0.18517192	CMTM5	CKLF like MARVEL transmembrane domain containing 5
ENSCAFG00000011620	0.886084208	1.570997576	2.072766768	1.11767717	0.477328782	2.297183635	1.230109707	FANCI	FA complementation group I
ENSCAFG00000011648	-2.440306514	-3.065962269	-1.967029402	-1.915682462	-1.063773631	-1.884062804	-1.609797715	SCN7A	sodium voltage-gated channel alpha subunit 7
ENSCAFG00000011666	2.122155807	0.960909862	0.955975915	0.443241919	0.454978804	1.883038418	1.103113783	HSPA8	heat shock protein family A (Hsp70) member 8
ENSCAFG00000011667	0.717475615	0.826298739	0.476488531	0.83325271	0.497226741	0.61440855	0.554984455	ETNK1	ethanolamine kinase 1
ENSCAFG00000011682	0.711737711	0.311049876	na	2.220152038	0.311858152	1.00199366	na	XIRP2	xin actin binding repeat containing 2
ENSCAFG00000011712	-0.437580588	-0.554014615	-1.306007974	-0.83836971	0.302482044	-1.024383082	-1.100050068	CARMIL3	capping protein regulator and myosin 1 linker 3
ENSCAFG00000011731	-1.361254242	-2.226620787	-4.182184287	-4.110155831	-2.290967657	-3.225487403	-0.613682988	CADM3	cell adhesion molecule 3
ENSCAFG00000011751	0.628497472	2.981714482	2.238215744	0.306999418	1.142898029	0.930569128	0.286772775	CD86	CD86 molecule
ENSCAFG00000011755	1.488617484	0.684301634	0.171007421	0.17483359	1.613963549	-0.228407264	2.43340615	FCER1A	Fc fragment of IgE receptor Ia
ENSCAFG00000011765	0.6128334	0.178261543	0.134984102	2.036737657	2.030760544	0.01911477	0.700064179	OR10J4	olfactory receptor family 10 subfamily J member 4
ENSCAFG00000011775	0.205017265	-0.359485941	-1.180556163	-0.890256708	-0.595874307	-1.851174088	-0.171071365	GPR146	G protein-coupled receptor 146
ENSCAFG00000011781	-0.451567242	-0.93186506	-1.051925302	-0.216497279	-0.59090323	-1.508276977	-0.632105407	GPER1	G protein-coupled estrogen receptor 1
ENSCAFG00000011782	-1.324678714	2.273981643	-1.253312368	-1.508706146	-0.426114136	2.7502032	-1.626786437	GFRA1	GDNF family receptor alpha 1
ENSCAFG00000011796	0.219690977	0.756828815	1.413121683	1.647322733	0.512827042	2.160615216	-0.586472975	MCF2L2	MCF.2 cell line derived transforming sequence-like 2
ENSCAFG00000011824	0.226943503	1.095539866	0.666299797	0.496924775	-0.035530127	0.589377761	0.071008901	B3GNT5	UDP-GlcNAc:betaGal beta-1,3-N-acetylglucosaminyltransferase 5
ENSCAFG00000011834	-0.749612236	-1.566146757	-0.879710986	-1.306907983	-0.641121196	-2.631085635	-0.752984998	NOSTRIN	nitric oxide synthase trafficking
ENSCAFG00000011840	0.294791552	-0.191612457	-1.718262559	-0.782759725	-1.681747347	-2.39566422	-1.508033969	SYT12	synaptotagmin 12
ENSCAFG00000011859	0.177445145	1.679904192	2.832369623	1.76409885	0.790605459	4.15015227	1.4336577	SPC25	SPC25 component of NDC80 kinetochore complex
ENSCAFG00000011869	-1.237532112	-0.57872116	-1.293893034	1.064510769	-1.065394863	-1.989152742	-1.481972149	TRIM67	tripartite motif containing 67
ENSCAFG00000011874	0.820893692	1.23052553	2.493710101	1.788990328	0.479136748	3.34533749	0.695189562	DOK5	docking protein 5
ENSCAFG00000011899	0.704945689	1.818870689	1.345613376	1.82856889	0.986605143	1.943882905	1.98756514	HJURP	Holliday junction recognition protein
ENSCAFG00000011909	-3.040871882	-3.119322611	-2.57950255	-1.77913332	-3.015739091	-1.954641013	-1.185682109	CAMK1G	calcium/calmodulin dependent protein kinase IG
ENSCAFG00000011911	1.45852067	1.2124528	0.353238464	0.773690628	2.018698664	1.155459169	1.173681728	COL6A1	collagen type VI alpha 1 chain
ENSCAFG00000011913	1.918970021	-1.895664602	-2.162699297	-1.818882631	-1.95731776	-1.582798585	1.549088354	LAMB3	laminin subunit beta 3
ENSCAFG00000011915	1.851164327	1.050240575	-0.190934175	0.721357386	2.083407377	1.278387242	1.87293345	NA	NA
ENSCAFG00000011945	1.179844724	0.554021961	3.046621058	1.276837432	0.256461668	1.093788014	0.582768183	VEGFD	vascular endothelial growth factor D
ENSCAFG00000011952	1.666856751	-1.358613021	0.074977155	0.265803492	1.282982878	1.783448783	1.61671802	NA	NA
ENSCAFG00000011957	0.930511351	0.891948442	1.257305108	0.318234628	0.676904989	2.450550013	0.042860523	LSS	lanosterol synthase
ENSCAFG00000011961	0.968455321	1.600861085	1.48521109	0.998314074	0.81299633	2.524895488	0.889365144	TICRR	TOPBP1 interacting checkpoint and replication regulator
ENSCAFG00000011968	-0.572468517	-0.437758735	-0.611863733	0.258598034	-0.396624895	-0.314708997	-0.749888721	LOC611771	protein FAM209B
ENSCAFG00000011971	0.160025164	-0.812389349	-0.407669296	-1.081574342	-1.295481963	-0.556725011	-0.333535968	IRF6	interferon regulatory factor 6
ENSCAFG00000011974	-0.155360586	-0.407302937	-0.386231971	-0.185399842	-0.325073029	-0.844974986	-0.301457427	EPB42	erythrocyte membrane protein band 4.2
ENSCAFG00000011986	-4.100898923	-4.329147276	-3.390690262	-4.188394109	-2.393951979	-2.546559559	-4.005773038	PLIN1	perilipin 1
ENSCAFG00000011996	0.291376773	0.998851616	0.054389079	-0.569737385	1.282982878	3.409656696	0.800025806	TFAP2C	transcription factor AP-2 gamma
ENSCAFG00000012046	-1.347004039	-1.538110002	1.817074366	-2.94279502	-0.857302325	-2.170787722	-2.002817183	IFI6	interferon alpha inducible protein 6
ENSCAFG00000012063	0.108641656	-2.061592146	-1.920276926	-1.298790046	-0.255169516	-2.939889624	-0.792086514	BMX	BMX non-receptor tyrosine kinase
ENSCAFG00000012065	-2.684708846	-2.765049385	-1.577874714	-1.13426829	-2.164435563	-2.332535851	-2.745899574	PCK1	phosphoenolpyruvate carboxykinase 1
ENSCAFG00000012068	-5.171566692	-3.569905786	-3.092909085	-4.08119964	-0.840421677	-1.277298459	-1.872573735	AGT	angiotensinogen
ENSCAFG00000012082	-2.19110338	-1.806427893	-0.920590421	-0.444293876	-1.155783866	-0.165363547	-0.592063763	SEMA4B	semaphorin 4B
ENSCAFG00000012093	-1.981122939	0.032390829	-1.896663108	1.485358957	-0.831081609	-3.265762854	-1.857703239	CTSK	cathepsin K
ENSCAFG00000012123	0.888246292	0.424832144	0.733487958	0.268682521	0.383091193	1.132576131	0.939435314	NA	NA
ENSCAFG00000012126	1.860647322	1.817195973	1.945435724	0.585716252	0.753789328	2.229066218	1.571391216	HYOU1	hypoxia up-regulated 1
ENSCAFG00000012136	1.122377583	2.323219461	2.394471591	1.407907824	0.93887669	2.828193724	1.490526045	NEK2	NIMA related kinase 2
ENSCAFG00000012140	1.264177866	2.401442639	2.275736254	2.114077223	1.19981414	3.503002119	2.74744342	PRC1	protein regulator of cytokinesis 1
ENSCAFG00000012156	0.800669809	1.320148561	1.469765345	1.266194737	2.854017779	3.302992473	1.69353904	ARSJ	arylsulfatase family member J
ENSCAFG00000012157	0.111943746	2.410663064	0.504551834	na	-0.075929611	0.483500107	0.307717825	NA	NA
ENSCAFG00000012206	-0.761747756	-1.031843409	-2.299925828	-1.750102629	-0.644831811	-4.000089697	-0.61616243	ACKR3	atypical chemokine receptor 3
ENSCAFG00000012226	1.232196151	2.115105905	-0.142583027	1.29644224	2.989555409	1.849963755	0.502142306	COL6A3	collagen type VI alpha 3 chain
ENSCAFG00000012228	-2.987213133	-2.319396884	-2.139789178	-3.219732906	-0.198699479	-1.024339721	-2.227735284	S100B	S100 calcium binding protein B
ENSCAFG00000012245	-1.140908865	0.144354372	-0.550175009	-1.041129013	-0.496135997	-0.170414496	-0.773611222	EDN3	endothelin 3
ENSCAFG00000012254	1.05975147	1.150186517	-0.033209138	0.702309462	0.60877377	0.231660046	2.664339185	LTB4R	leukotriene B4 receptor
ENSCAFG00000012258	-1.073607329	-1.426239223	-1.124600432	-0.658917373	-0.854467462	-1.25855573	0.821612613	PHACTR3	phosphatase and actin regulator 3
ENSCAFG00000012260	0.367433068	1.127965286	1.151604422	0.521699423	0.433603034	1.62944323	1.421145285	DTL	denticleless E3 ubiquitin protein ligase homolog
ENSCAFG00000012281	-0.433252756	-0.654762013	0.143115512	-1.148122851	-1.314321891	-2.393219223	-1.061595547	KALRN	kalirin RhoGEF kinase
ENSCAFG00000012286	-1.491292348	-0.240236959	-1.009375053	0.82937639	-0.77334296	-2.291546366	-0.945936516	STRADB	STE20 related adaptor beta
ENSCAFG00000012302	1.337474387	0.769436058	1.333510074	0.514494943	0.454288218	1.297105537	0.725899524	DPAGT1	dolichyl-phosphate N-acetylglucosaminephosphotransferase 1
ENSCAFG00000012317	-1.299781095	-0.947976915	-1.090764323	-0.4672518	-0.355122255	-1.600901069	-0.79815504	TMEM237	transmembrane protein 237
ENSCAFG00000012328	-1.329257886	-0.725222041	-1.000810705	-0.647803658	-1.368300488	-1.489489778	-2.895316198	PRSS12	serine protease 12
ENSCAFG00000012332	1.058645661	0.984373303	1.039824697	0.33093639	0.665609584	1.265413538	1.469827172	H2AX	H2A.X variant histone
ENSCAFG00000012376	0.443828038	2.504531361	0.60421995	0.980060882	1.446827665	2.045821221	1.897859171	VASH2	vasohibin 2
ENSCAFG00000012407	-1.402931282	-2.013310598	-1.378053498	-1.017185711	-1.06756973	-2.750590877	-1.153560026	FZD7	frizzled class receptor 7
ENSCAFG00000012414	-1.81392857	-2.168891296	-0.697764159	-1.426622689	-1.147365626	-2.190045303	-1.687773104	FAM13C	family with sequence similarity 13 member C
ENSCAFG00000012432	0.711013308	-0.997994933	-1.574781473	-1.194346928	-3.297732296	-2.257929394	-1.049206367	MYOZ2	myozenin 2
ENSCAFG00000012433	-1.770572432	-1.90779548	-3.140193001	-2.140976492	-0.264689223	-4.525438746	-2.417586354	PER2	period circadian regulator 2
ENSCAFG00000012434	-0.765533233	-0.756193429	-1.180602175	-1.612890313	-0.400434699	-2.004722675	-0.199797032	CTSF	cathepsin F
ENSCAFG00000012444	0.852612011	0.739707009	0.829571196	0.25068618	0.415638404	2.058482603	1.215060745	ALG3	ALG3 alpha-1,3- mannosyltransferase
ENSCAFG00000012449	-1.142240121	-0.57645206	-2.015362534	-1.160280747	-1.111513373	-1.805351139	-1.089063919	USP53	ubiquitin specific peptidase 53
ENSCAFG00000012468	0.668422665	0.831986019	0.622626745	1.500461546	1.13518	0.419973211	3.64328387	OSM	oncostatin M
ENSCAFG00000012482	1.338866949	0.736950221	1.91228073	1.203217634	0.421868001	2.412606868	0.364241138	NA	NA
ENSCAFG00000012523	-1.411035226	-0.200825579	0.037121656	-0.623624543	-0.69994564	-0.271911722	-0.448412799	CLDN4	claudin 4
ENSCAFG00000012545	-0.499840901	-1.028088689	-1.03499148	0.094361993	-0.266194653	-1.382044292	-1.123709926	CARF	calcium responsive transcription factor
ENSCAFG00000012550	0.524835119	1.097056261	0.202039194	0.207373513	-0.338067391	0.631008051	1.35160614	SP5	Sp5 transcription factor
ENSCAFG00000012586	-0.808360705	-1.709742702	-1.109175563	-1.063178494	-0.370892645	-1.066411694	-0.7386796	RERGL	RERG like
ENSCAFG00000012593	1.744346538	3.380291132	3.095305285	2.373858441	0.554086204	3.523151569	2.308422852	CENPF	centromere protein F
ENSCAFG00000012614	-0.821762803	-1.007226983	-0.946237774	1.192330969	-1.066366188	-1.736199429	-1.462508473	KCNK2	potassium two pore domain channel subfamily K member 2
ENSCAFG00000012619	-1.168265983	1.467367008	-0.56624726	-2.56287007	-0.515434331	-1.314769124	-1.470880311	MGST1	microsomal glutathione S-transferase 1
ENSCAFG00000012621	-0.210264288	2.524734081	1.348263496	1.106545458	1.701536062	0.011324442	0.450804949	LY9	lymphocyte antigen 9
ENSCAFG00000012630	-0.574611251	-1.561199671	0.143922698	-1.576565822	-0.139513142	-1.063183779	-1.283539317	CNKSR1	connector enhancer of kinase suppressor of Ras 1
ENSCAFG00000012663	0.693502075	0.927541239	0.8742366	2.386990844	0.225200342	2.856080721	0.96908481	GPC1	glypican 1
ENSCAFG00000012666	-0.433477209	-1.125186085	-1.957792637	-2.479110675	-0.448259184	-3.062216562	-0.257939357	F11R	F11 receptor
ENSCAFG00000012675	-0.720844398	-1.989443401	-2.480685522	-2.86763527	-0.712466712	-0.471761526	-0.580239254	SELENBP1	selenium binding protein 1
ENSCAFG00000012682	-0.928746544	-1.009540858	-1.200669916	-0.871199571	-0.295606348	-1.430552601	-0.716493285	PELI3	pellino E3 ubiquitin protein ligase family member 3
ENSCAFG00000012694	-0.525848764	-2.409995987	-1.138874599	-0.555196775	-2.471122931	-2.649294219	-2.520009699	ANK3	ankyrin 3
ENSCAFG00000012700	0.317076093	0.79669906	2.118364314	0.754279977	0.268675446	1.872749538	0.550436435	BUB3	BUB3 mitotic checkpoint protein
ENSCAFG00000012715	0.39767667	0.63785133	0.821634044	0.894443655	-0.184629378	1.9030342	0.437987102	LMLN	leishmanolysin like peptidase
ENSCAFG00000012724	-1.442563319	-0.87644642	-1.687276097	-1.506769284	-0.145698448	-1.920906545	-0.482706205	EPS8	epidermal growth factor receptor pathway substrate 8
ENSCAFG00000012762	-2.508056976	-1.602309172	-1.715610471	-3.30187685	-3.453588957	-3.848600593	-3.338815105	COCH	cochlin
ENSCAFG00000012787	-0.904503492	-1.827857222	-1.013484175	-1.626789971	-0.667463432	-1.537688657	0.776619646	NA	NA
ENSCAFG00000012800	0.385298676	2.104082926	0.846729788	0.526077851	-0.310602011	1.092247134	0.14223632	SCML2	Scm polycomb group protein like 2
ENSCAFG00000012806	-2.605598709	-0.933513434	0.611123476	-2.986460009	-1.142111432	-4.067621366	-2.415055772	MPZL2	myelin protein zero like 2
ENSCAFG00000012819	-0.270225581	-0.212499445	-0.607293677	-0.353785595	-0.891574132	-0.32117807	-0.789209108	CDKL5	cyclin dependent kinase like 5
ENSCAFG00000012824	-1.836558767	-1.611561605	-0.978932619	-2.11581588	-1.026260353	-1.830731267	-0.126272959	NA	NA
ENSCAFG00000012836	2.14394194	1.951674088	0.160285722	0.776739183	3.187173727	0.028762005	3.276454751	ADAMTS4	ADAM metallopeptidase with thrombospondin type 1 motif 4
ENSCAFG00000012848	-2.65309774	-2.496787282	-2.601985036	-1.419329345	-1.71966409	-1.210248088	-1.626897098	COL20A1	collagen type XX alpha 1 chain
ENSCAFG00000012874	1.278860234	-2.479728439	-1.471257117	-2.677810099	-0.340270652	-2.593480123	-0.466492725	PDE6H	phosphodiesterase 6H
ENSCAFG00000012904	0.500189048	2.445145823	2.56359602	1.460281855	0.939456144	3.089907415	2.011030697	CDK1	cyclin dependent kinase 1
ENSCAFG00000012915	-1.992343542	-3.09262701	-1.68227997	-2.043840189	-1.518206971	-3.905869315	-1.232499518	BTNL9	butyrophilin like 9
ENSCAFG00000012919	0.375471172	0.789437848	0.644793704	0.569113464	-0.054831437	1.099427923	1.287925481	CDC25A	cell division cycle 25A
ENSCAFG00000012964	-3.526733607	-5.010700544	-3.653613614	-2.119316882	-0.112334756	-2.057853445	-1.436519405	MPZ	myelin protein zero
ENSCAFG00000012969	0.826537798	1.244304408	0.46865039	0.730064659	0.580642887	0.188344889	0.580246968	INPP5J	inositol polyphosphate-5-phosphatase J
ENSCAFG00000012970	-1.306633408	-3.530616107	-0.47422459	-2.385028525	-1.454396918	-1.8616257	-2.269351515	MLXIPL	MLX interacting protein like
ENSCAFG00000012983	-0.155272402	-0.403168736	-2.909987903	-0.478832166	0.070790976	-1.397760131	-1.495868263	ADGRG2	adhesion G protein-coupled receptor G2
ENSCAFG00000012986	1.67780772	2.307062914	1.025865331	1.583362061	1.384192346	1.271998043	2.507384732	ADAM12	ADAM metallopeptidase domain 12
ENSCAFG00000012998	0.009220969	-1.980384669	-3.609345435	-3.103939752	-0.962784491	-4.350150988	0.397446037	ACE	angiotensin I converting enzyme
ENSCAFG00000013005	0.652850648	3.084461503	0.168440844	-0.044628119	2.987376092	2.677976115	1.149467974	EPHB3	EPH receptor B3
ENSCAFG00000013049	-0.538263196	0.1842455	-0.325458637	-1.672035117	-0.942726866	-2.561911831	-1.532898172	EGR2	early growth response 2
ENSCAFG00000013077	-1.639737798	0.013631352	0.567069086	-0.409435034	-1.004926449	-2.664322253	-1.530670302	PIK3IP1	phosphoinositide-3-kinase interacting protein 1
ENSCAFG00000013088	-0.854207161	-0.558563146	-0.708095653	-0.277943567	-0.318322435	-1.19195825	-0.95039035	ING5	inhibitor of growth family member 5
ENSCAFG00000013114	-0.276432395	-0.691684918	-0.447966469	-0.184593055	-0.291499441	-0.783614548	-0.913461192	RGSL1	regulator of G protein signaling like 1
ENSCAFG00000013123	-0.276432395	0.191198558	-1.169422263	-0.174596476	-0.792177935	-0.640251924	-0.572309627	INSYN2A	inhibitory synaptic factor 2A
ENSCAFG00000013132	1.22259051	1.106309928	0.951329934	0.917584358	0.397514758	1.375709621	1.587468753	FOSL1	FOS like 1, AP-1 transcription factor subunit
ENSCAFG00000013149	-0.608982147	-0.751065036	-0.84279103	-0.743372024	-0.180721538	-1.520675804	-0.856268183	WHAMM	WASP homolog associated with actin, golgi membranes and microtubules
ENSCAFG00000013154	-1.563469242	-0.009818088	-0.475354471	-0.745411038	-0.682750797	-0.517270086	-0.398422956	LOC478277	creatine kinase U-type, mitochondrial
ENSCAFG00000013156	0.780570011	1.111463501	0.118765234	1.125363972	2.020831312	0.860060188	1.065886595	CSPG5	chondroitin sulfate proteoglycan 5
ENSCAFG00000013182	-0.010127905	-0.824747029	-1.016425049	-1.773928729	-1.059055117	-1.70680548	-0.876512108	EGLN3	egl-9 family hypoxia inducible factor 3
ENSCAFG00000013184	-0.759507689	3.425445715	0.584296039	0.426652701	2.323515081	0.673796311	1.797030511	PDCD1	programmed cell death 1
ENSCAFG00000013191	-2.106870377	-1.337362655	-2.675618937	-0.558521374	-1.690525711	-3.420111244	-1.94054128	NRP2	neuropilin 2
ENSCAFG00000013213	-3.107644574	-3.098221261	na	2.560867489	na	2.453578992	2.903695247	NA	NA
ENSCAFG00000013219	0.540332223	-0.089916059	0.247594183	0.086736347	0.538082216	1.053346577	2.162940768	BNC1	basonuclin 1
ENSCAFG00000013228	-1.960419297	-2.166669399	-1.557819925	-2.250113258	-2.202546955	-3.51030627	-2.326941197	CNKSR2	connector enhancer of kinase suppressor of Ras 2
ENSCAFG00000013244	-1.288404491	-0.358965582	0.281551274	-0.832980787	0.372898068	-2.292701316	-2.131881815	CDKN1B	cyclin dependent kinase inhibitor 1B
ENSCAFG00000013250	-1.370475255	-0.589393236	-2.031349535	-1.364485624	-0.997580237	-2.145770909	-0.1573919	RGS5	regulator of G protein signaling 5
ENSCAFG00000013252	0.426131663	0.719209761	0.163720566	0.757031503	0.33731886	0.035614717	0.565779803	NMNAT2	nicotinamide nucleotide adenylyltransferase 2
ENSCAFG00000013255	2.478286336	3.78169969	2.943602803	2.140841134	1.402568546	3.743423019	2.576353124	MKI67	marker of proliferation Ki-67
ENSCAFG00000013259	0.669936368	2.584256767	2.569650238	1.850796852	0.942841019	1.975574397	1.113263745	NUF2	NUF2 component of NDC80 kinetochore complex
ENSCAFG00000013260	-0.660431247	-0.301710015	0.212061707	-0.694174941	-0.772359633	-0.504642897	-0.600098931	KLHL34	kelch like family member 34
ENSCAFG00000013267	-0.349111257	-1.306470466	-1.540428166	-1.545531029	-0.826886858	-1.981031645	-0.634873582	EBF3	EBF transcription factor 3
ENSCAFG00000013273	1.029055541	1.140821735	1.948368423	0.738768759	0.239512059	1.237652893	0.627266992	E2F2	E2F transcription factor 2
ENSCAFG00000013288	0.481852507	-0.653534131	-1.570786362	-1.018640878	-0.391851311	-1.789094923	-1.776414113	ADAMTSL3	ADAMTS like 3
ENSCAFG00000013292	0.9540586	1.008066488	0.542326455	-0.133905236	0.395269067	1.73830369	1.70399473	RNASEH2C	ribonuclease H2 subunit C
ENSCAFG00000013317	2.298348218	-0.119983724	1.009282467	-0.016094406	1.973277561	1.217084538	-0.027235458	LMX1A	LIM homeobox transcription factor 1 alpha
ENSCAFG00000013320	0.217946686	-2.611205372	-3.04113453	-2.791410259	-1.298698694	-3.867099226	1.206417028	APOA1	apolipoprotein A1
ENSCAFG00000013325	-0.694385998	-1.450055441	0.59087883	-3.476709639	-1.05492213	-2.152535545	-2.403446933	PHEX	phosphate regulating endopeptidase homolog X-linked
ENSCAFG00000013356	0.50906475	1.217932799	-0.516299396	0.73308376	1.317231047	1.67202564	1.928346576	SLC16A1	solute carrier family 16 member 1
ENSCAFG00000013362	-0.463605441	-2.521160437	-2.413154474	-2.081178035	-0.18087242	-1.818939576	-2.013779809	GPR1	G protein-coupled receptor 1
ENSCAFG00000013368	-1.845988027	-4.056650842	-3.87233647	-3.589327204	-3.076745486	-3.375421785	-1.740311409	APOD	apolipoprotein D
ENSCAFG00000013382	0.440434237	0.483144348	0.65500956	0.585275787	0.475202751	1.382828039	0.281714064	PPM1J	protein phosphatase, Mg2+/Mn2+ dependent 1J
ENSCAFG00000013402	-1.03003314	-0.48573052	-0.79229444	-1.042970796	-1.75581412	-0.530418249	-1.090152541	EVX2	even-skipped homeobox 2
ENSCAFG00000013418	-0.446057046	-1.304272247	-1.294161796	-0.399707551	-1.461325245	-2.376829078	-1.653234837	NFKBIA	NFKB inhibitor alpha
ENSCAFG00000013440	-0.669133306	1.732693745	0.892095422	1.94450315	1.000707628	0.307149595	2.886192929	ADAM8	ADAM metallopeptidase domain 8
ENSCAFG00000013448	-1.174564679	-1.100164384	0.565408824	-0.88912513	-0.912081582	-1.533294668	-1.782225099	COLGALT2	collagen beta(1-O)galactosyltransferase 2
ENSCAFG00000013464	1.479731875	1.490744226	1.616203126	1.845429671	1.315654227	1.39307892	-0.572019551	HOXD3	homeobox D3
ENSCAFG00000013466	-1.72331723	-0.388468195	-1.005671091	1.201110863	-1.315498277	-2.26423718	-2.52151992	LRRC15	leucine rich repeat containing 15
ENSCAFG00000013493	0.787942175	1.157180191	2.333131299	0.892693814	0.100706771	0.824832491	-0.159192711	PCYT1B	phosphate cytidylyltransferase 1B, choline
ENSCAFG00000013500	-1.885813789	-1.692745812	-1.170530498	-1.793865697	-1.015425073	-1.087339151	-1.123575654	NA	NA
ENSCAFG00000013528	-0.537803976	-0.752790643	-0.19446396	-0.620667992	-0.710308444	-0.76547124	-0.969021863	LOC489397	nicotinamide N-methyltransferase
ENSCAFG00000013538	-2.409713862	-4.668878544	-2.819092054	-3.963862954	-1.945516188	-2.992512724	-2.005008044	ZBTB16	zinc finger and BTB domain containing 16
ENSCAFG00000013547	-1.959083388	-1.370623436	-0.846712346	0.08899692	-1.032107461	-1.522241812	-1.629973196	FZD5	frizzled class receptor 5
ENSCAFG00000013600	-0.968766049	-4.046406206	0.043746314	-0.291266272	-0.802762738	-0.916673083	-2.381807949	PTH1R	parathyroid hormone 1 receptor
ENSCAFG00000013643	0.935641078	0.352245124	1.230015237	1.333760518	-0.223589307	0.637044414	0.443339038	WNT2B	Wnt family member 2B
ENSCAFG00000013645	-1.084500988	-0.455063953	-0.678243931	-0.361378149	-1.23921969	-0.347602742	-0.010637873	LOC609323	putative serine protease 46
ENSCAFG00000013651	-0.269987757	-0.702894324	-1.448411137	-1.562749366	na	-0.947555106	-1.140970901	UPK3B	uroplakin 3B
ENSCAFG00000013662	-1.051017555	-0.722534072	-1.453103738	-0.895522152	-0.136141628	-1.22599702	-0.259704431	CDC42EP2	CDC42 effector protein 2
ENSCAFG00000013670	-3.38738825	-2.694070532	-2.517686262	-1.740672394	-0.819750461	-0.402100149	-0.88363083	MAPT	microtubule associated protein tau
ENSCAFG00000013677	0.946860529	1.403976598	1.175707469	0.276793578	0.556000311	2.29531118	1.725810356	POLA2	DNA polymerase alpha 2, accessory subunit
ENSCAFG00000013689	0.861974766	0.753571859	0.598155763	0.569631169	0.505997127	2.490893498	1.217403565	RFC4	replication factor C subunit 4
ENSCAFG00000013690	0.593460524	0.813726182	0.636300762	-0.039444115	0.311858152	2.125981296	0.295214958	PAX9	paired box 9
ENSCAFG00000013696	-0.283581763	-1.103701266	-0.66731951	-0.881286221	-0.459638875	-2.337868346	-1.712842236	ALS2CL	ALS2 C-terminal like
ENSCAFG00000013697	-0.053745485	1.890198211	0.577857386	1.01593183	0.799039671	0.077999275	2.860124714	C17H1orf162	chromosome 17 C1orf162 homolog
ENSCAFG00000013710	0.171621129	1.434175217	1.15566725	1.230981076	0.50407449	2.605520704	1.48338299	DNA2	DNA replication helicase/nuclease 2
ENSCAFG00000013713	0.754023714	1.262895168	0.490591424	0.700380249	-0.110390172	1.077462739	0.842515444	GK	glycerol kinase
ENSCAFG00000013755	0.091161011	-0.259711138	-0.783581273	-0.738332259	-0.083370139	-0.733888316	-0.495357174	NA	NA
ENSCAFG00000013756	-0.406233838	-1.1905886	-1.015247425	-1.270915602	-0.832068555	-2.028975093	-0.021478331	CLEC14A	C-type lectin domain containing 14A
ENSCAFG00000013781	0.331106467	-0.945404397	-2.930238937	-2.751663762	-2.97249457	-0.676022594	-2.720091357	COL26A1	collagen type XXVI alpha 1 chain
ENSCAFG00000013783	-0.246256715	2.306738396	1.128949655	0.189130141	1.279356643	0.485236427	0.494376652	CCR5	C-C motif chemokine receptor 5
ENSCAFG00000013814	-1.298994399	-0.353845443	-2.710837539	-0.562060564	-1.966253158	-0.696469866	-1.019988315	FAM163A	family with sequence similarity 163 member A
ENSCAFG00000013844	-2.908072853	-1.657207473	-2.01356212	-0.853885808	-1.279667309	-1.721528146	-2.851915456	NCAM1	neural cell adhesion molecule 1
ENSCAFG00000013867	-0.858854426	-0.133075015	-1.358873606	-0.796838691	0.079073858	-1.021621175	0.129720954	NA	NA
ENSCAFG00000013875	-1.097670383	-0.414178266	-0.513059341	2.664549293	-1.277458531	0.553718036	-0.845105283	MYL1	myosin light chain 1
ENSCAFG00000013881	-0.845665871	-0.172207255	-0.509462351	-1.242013809	-0.714839076	-1.976830926	-0.908618104	RIMKLB	ribosomal modification protein rimK like family member B
ENSCAFG00000013899	-0.843405979	-0.397034984	-1.424941176	-0.631343403	0.264792316	-1.146145578	-0.310694889	GGT1	gamma-glutamyltransferase 1
ENSCAFG00000013907	1.782666967	2.555573335	0.536070177	0.380388788	0.288720037	1.134678413	1.251006997	VGF	VGF nerve growth factor inducible
ENSCAFG00000013909	3.241982419	2.160173154	1.515148851	1.223512808	1.473754816	0.596502151	2.139705429	SERPINE1	serpin family E member 1
ENSCAFG00000013919	1.811743779	-0.03185499	0.139556777	0.625953178	0.322915196	1.383542005	0.445658731	LOC478670	LIM domain containing preferred translocation partner in lipoma
ENSCAFG00000013920	1.082334555	0.790773576	2.016107351	2.093324752	0.833498879	0.89492541	0.757295115	ABL2	ABL proto-oncogene 2, non-receptor tyrosine kinase
ENSCAFG00000013945	1.109049262	0.184675459	0.458232856	0.082083268	0.293134991	0.526412551	0.606733455	C1QL1	complement C1q like 1
ENSCAFG00000013954	1.16169281	2.142000149	1.517101106	1.620250298	1.205871385	2.444457871	1.586215743	KIF18B	kinesin family member 18B
ENSCAFG00000013973	0.322329316	-1.183095943	-0.573624291	-0.909967809	-0.096142582	-0.678206642	-0.902272662	GFAP	glial fibrillary acidic protein
ENSCAFG00000013976	-0.868698459	-1.133407601	0.337109773	-0.680760333	-0.331216815	-0.778225932	-0.717706501	C8H14orf28	chromosome 8 C14orf28 homolog
ENSCAFG00000013980	0.826438852	1.867121273	1.190837935	1.028175883	0.403463442	2.276479488	2.065915507	CDCA5	cell division cycle associated 5
ENSCAFG00000014005	-1.021587999	-2.191728856	-2.215283604	0.283028908	0.291487872	-2.758197084	-1.733629898	ANGPTL1	angiopoietin like 1
ENSCAFG00000014019	-0.735907585	-0.636626599	-0.721851597	-0.398379568	0.227087849	-0.030985582	-0.961162508	GPHA2	glycoprotein hormone subunit alpha 2
ENSCAFG00000014043	1.659134744	0.911545647	1.429693542	0.188790319	0.979133903	1.187809777	1.67179951	GSTT2B	glutathione S-transferase theta 2B
ENSCAFG00000014062	0.316506257	1.386860918	1.230236582	1.345773736	0.842319701	2.743635276	1.776209859	FANCM	FA complementation group M
ENSCAFG00000014104	-1.178635628	-0.871179622	-0.814990233	-0.737090201	-1.259980764	-1.303764843	-1.4909467	PCBD1	pterin-4 alpha-carbinolamine dehydratase 1
ENSCAFG00000014112	1.24557125	2.370185144	2.074871921	1.717334988	0.636975112	3.238503991	2.346499556	KIF15	kinesin family member 15
ENSCAFG00000014134	0.851074007	2.826061721	-0.849947389	0.315571723	2.968160611	1.457302459	2.43353084	FZD2	frizzled class receptor 2
ENSCAFG00000014146	-0.748268	-0.912785423	-1.803471429	-1.732048878	0.213741787	0.175968148	-3.646681879	ZNF385B	zinc finger protein 385B
ENSCAFG00000014148	2.054170454	0.774924962	0.313055972	0.928258236	0.265164857	2.362866548	0.405019541	ADAMTS7	ADAM metallopeptidase with thrombospondin type 1 motif 7
ENSCAFG00000014175	-0.340491282	2.534326509	2.832656472	1.513501454	0.791348637	2.315715111	0.702308449	NA	NA
ENSCAFG00000014189	-1.028238692	-1.797324701	-1.508161534	-0.733776329	-2.305031752	-0.780585649	-1.225911325	ACSBG1	acyl-CoA synthetase bubblegum family member 1
ENSCAFG00000014193	-0.328938732	0.935944472	2.344855237	1.949307685	0.92972205	1.213758571	0.512613923	CERKL	ceramide kinase like
ENSCAFG00000014221	-0.688816366	-0.734824767	0.006692334	-1.564737524	-0.964312023	-0.252316659	-1.614812607	ARHGAP20	Rho GTPase activating protein 20
ENSCAFG00000014232	-2.286682794	-0.937463732	-0.237441284	0.085933429	-0.848418252	-2.368492038	-1.088805329	ARVCF	ARVCF delta catenin family member
ENSCAFG00000014245	0.395457583	-0.864273037	-1.732990242	-1.74023787	-0.290972964	-1.253270367	0.056256329	PDE1A	phosphodiesterase 1A
ENSCAFG00000014278	0.111212674	0.099915727	1.200116888	1.816923154	1.099787247	0.578709775	0.279494744	ABCA12	ATP binding cassette subfamily A member 12
ENSCAFG00000014286	0.812054216	0.92107213	1.007589658	1.204202196	0.741480861	1.863059022	1.264757665	HROB	homologous recombination factor with OB-fold
ENSCAFG00000014290	-1.411899232	-1.487387209	0.227922379	-1.040913719	-2.085872273	-2.670767556	-1.783068275	ANKH	ANKH inorganic pyrophosphate transport regulator
ENSCAFG00000014295	0.92806238	1.372215846	0.989286218	1.480709926	0.624213743	2.313432933	1.10076941	SMC4	structural maintenance of chromosomes 4
ENSCAFG00000014312	-1.732524859	-0.222218961	-0.587006543	-0.804420881	0.057968351	-1.950340395	-1.920726685	NA	NA
ENSCAFG00000014333	0.064517098	1.723131175	1.938738305	0.450051196	0.381906639	-0.085768985	1.394673428	S100P	S100 calcium binding protein P
ENSCAFG00000014348	-1.78383047	-1.143885936	-1.778993939	-1.702478847	-0.386178086	-1.07078755	-1.227392705	POGLUT3	protein O-glucosyltransferase 3
ENSCAFG00000014350	-1.729646568	-1.120703127	-0.996330839	-0.489098375	-0.633999253	-1.409506369	-1.050163115	MEF2B	myocyte enhancer factor 2B
ENSCAFG00000014361	-0.825920306	-0.457355518	-0.259260778	-0.200459586	-0.56707137	-1.042918222	-0.176874138	MREG	melanoregulin
ENSCAFG00000014404	0.74629913	1.124224735	0.7961567	0.485193187	1.148553255	0.387270529	1.206715421	ARMC6	armadillo repeat containing 6
ENSCAFG00000014413	-0.810839901	-0.316986194	-1.884499265	-2.180032559	-1.477243777	-2.881786974	-1.089437719	SPOCK2	SPARC (osteonectin), cwcv and kazal like domains proteoglycan 2
ENSCAFG00000014429	-1.476606893	-1.535603871	-2.077452756	-1.001136234	-1.257198363	-2.281703662	-0.458778236	CD300LG	CD300 molecule like family member g
ENSCAFG00000014440	-3.231352272	-2.707023226	-2.108545623	2.153359117	-2.670428654	-1.681840813	-1.704394387	SLITRK3	SLIT and NTRK like family member 3
ENSCAFG00000014451	-1.955414583	-1.361286041	2.198025575	-2.521084432	-2.152472775	-3.669246013	-1.163133618	MAOB	monoamine oxidase B
ENSCAFG00000014457	-0.135751024	-0.963636424	-1.035271419	0.552708076	-0.542033333	-0.697084638	-0.757170534	NDP	norrin cystine knot growth factor NDP
ENSCAFG00000014490	-6.078205151	-4.512750618	-2.821074521	-6.966129565	-3.909246665	-6.604239216	-3.434091471	IGFBP2	insulin like growth factor binding protein 2
ENSCAFG00000014493	0.02188244	2.794592649	1.982068582	0.825072386	0.825422949	0.738872784	1.55836895	PILRA	paired immunoglobin like type 2 receptor alpha
ENSCAFG00000014529	0.358097944	0.312525063	0.897132829	0.914839987	0.747814938	2.26013027	1.439019415	CENPL	centromere protein L
ENSCAFG00000014530	-0.166934922	0.306829936	-1.39453957	-2.056345975	-1.960287198	-2.998883132	-2.81598032	ABLIM2	actin binding LIM protein family member 2
ENSCAFG00000014535	1.472487191	2.244781886	-0.217299763	1.920839114	0.564028243	2.064559343	-0.03766782	GPC2	glypican 2
ENSCAFG00000014546	2.766994018	0.571982401	2.254893587	2.736078546	2.577729402	2.475411967	2.708256381	HTRA3	HtrA serine peptidase 3
ENSCAFG00000014551	0.587326844	0.936341	0.506655701	0.709965299	1.112976843	1.970723332	0.66081014	GAL3ST4	galactose-3-O-sulfotransferase 4
ENSCAFG00000014564	-0.376325394	1.653823234	0.836806069	0.729631151	0.227560095	0.397463777	0.71732406	LOC100686271	paired immunoglobulin-like type 2 receptor alpha
ENSCAFG00000014571	1.148438539	2.718527651	2.087000908	1.491131171	1.049674929	2.249493528	2.526010983	CDC45	cell division cycle 45
ENSCAFG00000014579	1.013155813	0.852222464	0.651648582	-0.471448414	1.021567212	1.383001039	2.703640916	PRDX6	peroxiredoxin 6
ENSCAFG00000014581	1.046640298	0.325291639	0.539443046	1.031960415	0.067228095	1.328886073	1.329734812	ARL4D	ADP ribosylation factor like GTPase 4D
ENSCAFG00000014582	-0.088286689	-0.869326893	-1.293797019	-0.872702761	-1.169898896	-1.348852719	-0.880018461	SERPINI1	serpin family I member 1
ENSCAFG00000014590	0.659876562	0.916733979	0.674229925	-0.772543622	1.648566714	0.007646298	0.828031391	TNFSF18	TNF superfamily member 18
ENSCAFG00000014595	-0.795837443	-1.641341102	-1.130541854	-1.798254023	-0.760933191	-0.574818651	-0.768041237	PYGL	glycogen phosphorylase L
ENSCAFG00000014600	1.729404159	1.168671419	1.397786097	1.106703617	0.439395266	1.409913244	1.342051417	BRCA1	BRCA1 DNA repair associated
ENSCAFG00000014602	-0.992721995	-1.908432006	-2.104902776	-2.054599744	-1.049175076	0.436042033	-2.282553684	NA	NA
ENSCAFG00000014610	-0.34295547	-0.624084561	-0.488289244	-0.753983066	-0.432255988	-0.292966213	-0.847364979	RND2	Rho family GTPase 2
ENSCAFG00000014622	-0.820438968	-0.596269695	0.204343207	-0.515239426	-1.278211126	-0.717360368	-1.489178779	DOK7	docking protein 7
ENSCAFG00000014645	0.247266071	3.750552134	1.734885558	1.977986329	1.460364862	0.521350797	1.501820386	SLC11A1	solute carrier family 11 member 1
ENSCAFG00000014650	1.958935919	3.154049268	2.377656113	1.766329823	1.297372377	3.862004673	2.683671812	CDCA3	cell division cycle associated 3
ENSCAFG00000014766	-1.245400562	-0.929686048	-0.782323211	-0.100666545	-0.234103118	-1.082538715	-0.72731586	LOC491550	probable low-specificity L-threonine aldolase 2
ENSCAFG00000014796	-1.910284462	-1.810397377	-0.350304829	-0.608646053	-1.248141581	-0.304004055	-1.56376683	GULP1	GULP PTB domain containing engulfment adaptor 1
ENSCAFG00000014821	-2.034083732	-1.197487465	-1.647631033	-1.026528351	-0.371616403	-1.615806419	-1.579665092	RGN	regucalcin
ENSCAFG00000014827	-0.276948259	-1.154290166	-0.610278313	-1.050150674	-0.368574099	-2.060252338	-1.89435858	EZH1	enhancer of zeste 1 polycomb repressive complex 2 subunit
ENSCAFG00000014835	-0.626657627	-1.271629559	-0.610893142	-0.970040818	-0.546110174	-1.633521186	-1.387767645	USP54	ubiquitin specific peptidase 54
ENSCAFG00000014838	-1.046355528	-1.855551596	-2.193752125	-2.27874592	0.021469163	-1.564761863	-2.284203125	GRIA4	glutamate ionotropic receptor AMPA type subunit 4
ENSCAFG00000014842	0.979922907	0.446248347	0.836846034	1.053575395	-0.205350558	0.776270269	0.433027542	MYOZ1	myozenin 1
ENSCAFG00000014851	-3.560288901	-3.643958771	-0.781299352	-3.639816081	-4.755872425	-2.591983709	-3.312355054	CLDN11	claudin 11
ENSCAFG00000014854	-0.900748012	-1.791754213	-1.735783734	-0.540472484	0.22339225	-1.682738885	-1.15349633	CNTNAP1	contactin associated protein 1
ENSCAFG00000014876	0.579561718	0.715703298	0.75757398	0.734717665	0.310861096	1.71115083	0.81439235	BCS1L	BCS1 homolog, ubiquinol-cytochrome c reductase complex chaperone
ENSCAFG00000014897	0.531514568	0.883353132	1.022224429	0.669235574	0.200956541	1.378293236	0.316349326	CDKN3	cyclin dependent kinase inhibitor 3
ENSCAFG00000014912	-0.943483091	-1.092734243	0.195347574	-0.64163407	-0.718954635	-0.745435554	-0.436175655	SLC7A14	solute carrier family 7 member 14
ENSCAFG00000014924	-5.058392402	-5.145122084	-8.036304863	-5.591990491	-1.069586981	-5.374905778	-4.796335448	MYOC	myocilin
ENSCAFG00000014926	-1.751222789	-1.257252356	-0.054899661	-1.345394573	-0.496974399	-0.667789859	-0.555756941	DTWD1	DTW domain containing 1
ENSCAFG00000014928	0.297979239	-1.450999446	-1.305586409	-0.598656781	-0.150468968	-1.153686128	-1.411607746	PDE4C	phosphodiesterase 4C
ENSCAFG00000014943	-1.236995118	-1.2394223	-0.593441452	-2.113909769	-0.192154083	-1.34480018	-0.296868796	CYP27A1	cytochrome P450 family 27 subfamily A member 1
ENSCAFG00000014951	0.725698934	1.775188552	1.014776074	1.084886883	0.554141083	1.902430747	1.101833332	NSD2	nuclear receptor binding SET domain protein 2
ENSCAFG00000014960	0.458286498	0.179147678	3.127913864	2.717946075	-0.008332715	0.692060872	0.259433653	ATP8B4	ATPase phospholipid transporting 8B4 (putative)
ENSCAFG00000014986	-2.302991887	-3.472571746	-2.415883557	-5.527692154	-1.897032195	-2.163321665	-2.900938206	FMO2	flavin containing dimethylaniline monoxygenase 2
ENSCAFG00000014992	-0.799779151	-2.210383392	-1.037288482	-1.229917158	-1.927548155	-1.554515782	-2.254176805	FMO3	flavin containing dimethylaniline monoxygenase 3
ENSCAFG00000014993	-1.845367753	-2.994929326	-2.800754903	0.366707976	0.174033721	-1.0037458	-1.567734815	FGFR3	fibroblast growth factor receptor 3
ENSCAFG00000015000	1.403228393	2.665831801	2.095321568	1.82609214	1.345714541	3.436616132	2.251893882	TACC3	transforming acidic coiled-coil containing protein 3
ENSCAFG00000015006	0.607900271	-1.683986832	-1.661175372	-0.512269263	-1.28765837	-0.692035963	0.918546053	CFAP65	cilia and flagella associated protein 65
ENSCAFG00000015022	-1.200376393	-0.609161046	-0.545475597	-0.641155108	-0.390102297	-0.717641585	-0.328636308	NA	NA
ENSCAFG00000015026	0.484393458	2.705369558	3.114534021	1.934734766	1.347489954	3.955957547	2.017412501	DLGAP5	DLG associated protein 5
ENSCAFG00000015043	-1.261662968	-3.212881628	-3.535891066	-1.487970615	0.272897204	-5.786228357	-2.983561745	MMP13	matrix metallopeptidase 13
ENSCAFG00000015049	0.25227551	1.686140055	0.365568352	0.917642422	0.421622162	0.50181865	1.850401713	CDA	cytidine deaminase
ENSCAFG00000015068	1.723212887	-1.459857828	-1.953037586	-2.545306723	0.192546491	-2.343643585	-0.846384329	ITIH3	inter-alpha-trypsin inhibitor heavy chain 3
ENSCAFG00000015082	-1.135431144	-1.261325019	-1.577875818	-2.303548818	-1.25725302	-1.913618611	-1.684987542	PLAAT3	phospholipase A and acyltransferase 3
ENSCAFG00000015088	-1.065009565	-1.733616987	-0.845304371	-1.079407097	-1.082664661	-2.158519436	-1.43186687	ARRDC2	arrestin domain containing 2
ENSCAFG00000015091	-0.943452942	-0.838202832	-0.808685302	-1.66627613	-1.082908436	-1.043092937	-1.858618431	LGALS12	galectin 12
ENSCAFG00000015124	1.541818167	2.099102576	1.866329573	0.880694942	0.579990958	2.287732578	0.804809827	NCAPD2	non-SMC condensin I complex subunit D2
ENSCAFG00000015151	-0.226964199	0.863412773	1.118143819	0.853280894	0.37850229	1.369990088	0.613045957	C7H1orf112	chromosome 7 C1orf112 homolog
ENSCAFG00000015159	0.937310075	2.994940242	1.06621861	1.21599296	2.381280915	0.264094595	1.828755148	INSL3	insulin like 3
ENSCAFG00000015163	0.350655642	2.555259145	0.814013677	0.516224564	1.151992521	-0.460672261	1.378263031	CFP	complement factor properdin
ENSCAFG00000015177	-0.209717465	1.410925884	2.123571435	1.79796863	0.757911623	-1.048439775	3.46745324	SELL	selectin L
ENSCAFG00000015190	1.547861614	0.95942481	0.484861549	0.86168007	2.526638296	1.015943774	2.577229075	PLAU	plasminogen activator, urokinase
ENSCAFG00000015198	-0.215136706	-1.011940457	0.047791376	-0.922211261	-0.871323637	-1.335247541	-1.068161976	PELI2	pellino E3 ubiquitin protein ligase family member 2
ENSCAFG00000015209	0.766232549	0.669942666	1.746086982	0.382381401	-0.081931385	1.228355623	1.581557171	TUBA4A	tubulin alpha 4a
ENSCAFG00000015211	0.540332223	1.069808432	1.921082508	0.467037594	0.311858152	0.656313372	1.283323752	APOBEC3Z1	apolipoprotein B mRNA editing enzyme, catalytic polypeptide-like 3Z1
ENSCAFG00000015264	1.12182902	0.990279197	0.326973241	0.539686741	1.448146674	1.423975358	0.223284148	ARMH4	armadillo like helical domain containing 4
ENSCAFG00000015278	-0.488804392	-1.514373359	-1.340749857	-1.363892763	-0.49254128	-1.485011819	-0.611002195	NTF3	neurotrophin 3
ENSCAFG00000015313	0.814990362	1.812931844	1.511382179	0.832153909	-0.265742767	0.877114024	-0.135483415	LOC608641	uncharacterized LOC608641
ENSCAFG00000015323	-2.524304136	-3.124722028	-2.812111499	-3.511859476	-1.23997841	-1.989864715	-3.293721834	PLIN4	perilipin 4
ENSCAFG00000015330	-0.686061543	-0.159200949	-0.523360462	-0.073332813	-0.261617859	-0.569353272	-0.605743367	NA	NA
ENSCAFG00000015333	0.885031098	3.149177581	0.531878249	-0.060072824	-0.18087242	0.787048386	0.687366017	NPTX2	neuronal pentraxin 2
ENSCAFG00000015342	0.789040144	2.033282638	1.643902236	1.023112695	0.849115841	2.207082539	2.090699096	RAD51AP1	RAD51 associated protein 1
ENSCAFG00000015360	-0.489080417	-1.092792496	-0.116416439	0.106239757	-1.364148266	-2.021230153	-1.962074454	GLDN	gliomedin
ENSCAFG00000015365	-0.022213196	-1.131969945	-1.044760315	-2.029210336	-0.031833297	-1.25495969	0.692604337	FGF23	fibroblast growth factor 23
ENSCAFG00000015412	-1.111067528	-0.013601154	0.347769349	0.174620677	-1.681397583	-2.087741017	-1.707644984	NKX3-2	NK3 homeobox 2
ENSCAFG00000015427	-1.132331965	-1.898694881	-2.462268588	-1.313180687	-0.345175175	-0.005229652	-0.816541528	ZNF503	zinc finger protein 503
ENSCAFG00000015434	0.423476549	1.551767609	1.337647059	1.288826814	0.864142634	1.670809815	1.105099804	ANKLE1	ankyrin repeat and LEM domain containing 1
ENSCAFG00000015455	0.193227046	2.61624791	2.141625826	1.847583119	0.922020141	3.841094699	1.792387799	ECT2	epithelial cell transforming 2
ENSCAFG00000015464	1.421525773	3.074831542	1.663395355	0.249471927	1.452592471	2.883121634	2.319611567	PIMREG	PICALM interacting mitotic regulator
ENSCAFG00000015467	-0.42126999	-0.782971139	-0.558996087	-0.260171852	-0.152689407	-0.372556824	-0.335607337	CHRM1	cholinergic receptor muscarinic 1
ENSCAFG00000015473	0.629931065	1.277671816	0.919456132	na	-0.279189043	1.820578369	1.034909182	AIPL1	aryl hydrocarbon receptor interacting protein like 1
ENSCAFG00000015485	-2.950831543	-1.422231826	-1.184324233	-2.096382471	-0.906412151	-1.856250068	-1.380585354	RBM3	RNA binding motif protein 3
ENSCAFG00000015493	0.410289178	2.160228723	1.3147698	1.733820358	1.675253913	-0.022817186	-1.025903266	NLRP1	NLR family pyrin domain containing 1
ENSCAFG00000015515	-2.799365476	-1.305129322	-0.644507347	-0.704825926	-2.342948323	-0.299847337	-0.333929554	NA	NA
ENSCAFG00000015521	1.278672242	2.166384833	1.525749471	1.475739437	0.993619218	1.585389076	0.832312917	ZWINT	ZW10 interacting kinetochore protein
ENSCAFG00000015551	0.445678109	1.187473641	1.034226397	1.044454032	0.269830499	1.814989562	0.726053987	HAUS8	HAUS augmin like complex subunit 8
ENSCAFG00000015553	-4.167449228	-3.489319998	-4.100856681	-2.13025215	-1.432657963	-5.216185612	-0.630698686	NA	NA
ENSCAFG00000015560	-0.767862486	-1.436213273	-1.578307081	-1.597666989	-0.672832667	-1.512677282	-1.065756461	KCNMB2	potassium calcium-activated channel subfamily M regulatory beta subunit 2
ENSCAFG00000015576	1.896562557	1.634189824	0.967669938	0.786860861	0.573950598	2.740083367	1.588871898	FKBP4	FKBP prolyl isomerase 4
ENSCAFG00000015590	-0.003886625	-0.423601253	-2.178263903	-1.083040925	-0.735599049	-1.720968556	-2.958823142	CPAMD8	C3 and PZP like alpha-2-macroglobulin domain containing 8
ENSCAFG00000015622	0.231118582	0.997608676	1.845302873	0.555353681	0.38705793	1.070187097	0.252371301	RHNO1	RAD9-HUS1-RAD1 interacting nuclear orphan 1
ENSCAFG00000015625	-0.595978448	-0.630332686	-1.121751453	-1.930466751	0.057396331	-1.162129453	-1.727924324	FMN2	formin 2
ENSCAFG00000015626	0.659876562	-1.110886138	0.556503138	0.285137462	0.756678509	1.491633188	0.884900796	NWD1	NACHT and WD repeat domain containing 1
ENSCAFG00000015633	-0.835381999	-0.401741044	-0.902007306	-0.726911135	0.552142643	-1.071561232	-1.172026574	GREM2	gremlin 2, DAN family BMP antagonist
ENSCAFG00000015642	2.036081703	2.72045779	2.714663585	1.484205549	0.96580281	3.349405532	2.509610829	FOXM1	forkhead box M1
ENSCAFG00000015655	0.038433528	-1.748881539	-0.820645317	-0.908589679	-0.585397789	-0.973384832	-0.960404337	NRIP2	nuclear receptor interacting protein 2
ENSCAFG00000015694	na	-0.471434217	-0.696100213	-0.73216993	-0.067504911	-0.536229655	-0.49140046	CALR3	calreticulin 3
ENSCAFG00000015705	-1.647865299	-1.401015869	-1.851618338	-1.239338488	-0.694821707	0.460945929	-0.619648426	MSX1	msh homeobox 1
ENSCAFG00000015706	-6.132855329	-5.865844534	-6.915585978	-0.298937771	na	-0.343436131	-2.73993267	CYTL1	cytokine like 1
ENSCAFG00000015728	0.951780631	0.599806973	-0.318570318	0.539438289	1.256551805	0.732998984	1.432772719	SYT16	synaptotagmin 16
ENSCAFG00000015752	0.102884516	1.927859309	1.120180379	1.072631532	0.378395954	1.327935191	1.304863284	RCC2	regulator of chromosome condensation 2
ENSCAFG00000015758	0.502790083	1.815311795	1.119977078	1.791803352	0.496619368	2.861384267	2.231716419	EXO1	exonuclease 1
ENSCAFG00000015770	-1.760797257	-1.006036149	-2.093233019	-1.054839727	-2.140750211	-0.777982261	-1.573414484	PLD5	phospholipase D family member 5
ENSCAFG00000015778	-0.271238548	1.010933423	1.951081277	0.330963176	0.620145888	0.254785252	0.434361684	HSH2D	hematopoietic SH2 domain containing
ENSCAFG00000015790	-1.15805173	-1.216471249	-0.914715618	-1.139019957	-1.129709188	-0.591633152	-1.011472372	NINJ2	ninjurin 2
ENSCAFG00000015859	-0.631982848	1.121635461	0.776240675	1.275523816	1.139303366	0.604507916	0.0675134	JAKMIP1	janus kinase and microtubule interacting protein 1
ENSCAFG00000015866	0.690153364	3.05995986	0.534462005	0.328654445	0.723342409	0.447792012	0.198915552	VMO1	vitelline membrane outer layer 1 homolog
ENSCAFG00000015878	1.652479467	2.408447577	2.345240432	1.123871658	1.55203686	3.877856813	2.944325868	UCHL1	ubiquitin C-terminal hydrolase L1
ENSCAFG00000015888	0.77370536	1.901003338	0.981965672	0.964675587	0.862292062	2.094867701	1.473738569	INCENP	inner centromere protein
ENSCAFG00000015902	1.017801349	1.205557387	0.640652242	0.632501597	0.724681037	1.73354631	1.947657911	P3H4	prolyl 3-hydroxylase family member 4 (inactive)
ENSCAFG00000015912	-0.089401322	-1.517273108	-0.021379467	-0.971022156	-1.360969819	-1.748386946	-1.110809593	JUP	junction plakoglobin
ENSCAFG00000015919	2.453305524	1.821112963	1.647279701	3.136528595	0.001381527	0.727546859	2.152680825	WNT5B	Wnt family member 5B
ENSCAFG00000015923	0.381849532	0.880035596	0.057375616	1.188790507	1.076389298	0.141315298	0.528731013	RHOH	ras homolog family member H
ENSCAFG00000015936	-0.511442581	-0.000314301	-1.512753986	-1.161550734	-0.477707946	-1.135440881	-0.687519696	EPHA4	EPH receptor A4
ENSCAFG00000015971	0.85448451	0.626093645	0.432684552	1.009881182	0.528354103	0.794398119	0.388395873	CLCN5	chloride voltage-gated channel 5
ENSCAFG00000015996	0.791443816	1.387267106	1.623842651	1.131947289	0.587151517	2.11562531	1.003684237	CCNB3	cyclin B3
ENSCAFG00000015999	-2.000446163	-3.30773339	-1.750290696	-2.61887932	-1.665112383	-2.96289613	-1.948844504	KRT23	keratin 23
ENSCAFG00000016010	0.982288777	0.799101069	1.182844256	1.084686126	0.236855759	3.047326522	1.284294569	FSCN1	fascin actin-bundling protein 1
ENSCAFG00000016023	-1.296719273	-1.542330953	-1.148912757	-0.254805045	-1.063650238	-2.186387508	-1.143394897	COQ8A	coenzyme Q8A
ENSCAFG00000016052	-0.391286769	-2.328321528	-1.524343503	-1.55729152	-1.016892855	1.723551567	-1.709012902	SLC29A4	solute carrier family 29 member 4
ENSCAFG00000016080	-0.931050582	-0.889451967	0.19830939	-0.685331734	0.055635535	-1.953338124	-2.172357773	TSPYL2	TSPY like 2
ENSCAFG00000016090	3.111001013	3.423605524	2.688039225	2.517087541	1.425641581	3.947885846	4.088461512	TOP2A	DNA topoisomerase II alpha
ENSCAFG00000016092	-0.249993516	-1.218218842	-0.903197904	-0.221272196	0.109601921	-1.020617131	-1.602370263	LOC479761	monocyte to macrophage differentiation factor 2
ENSCAFG00000016100	0.466871192	-0.518865634	-2.972900912	-1.541163746	-0.065877797	-3.237360764	-0.830515844	LOC489080	synaptotagmin 15
ENSCAFG00000016106	1.388999715	2.089716899	2.664926018	1.430559888	1.13814482	3.540566925	2.811878229	CDC6	cell division cycle 6
ENSCAFG00000016124	0.219690977	0.975287662	0.389294676	0.364384651	0.42767275	1.317783764	-0.486242507	CLDN7	claudin 7
ENSCAFG00000016126	0.284771745	-1.353416921	-1.317274984	-2.187791542	-0.473979641	-0.564285913	-0.389928593	SLC2A4	solute carrier family 2 member 4
ENSCAFG00000016139	-0.846787736	-0.891941681	-0.30690422	-0.50756355	-0.392816713	-0.725550042	-0.216487053	MOGAT1	monoacylglycerol O-acyltransferase 1
ENSCAFG00000016150	-1.85872689	-2.936008108	-2.029437656	-2.498026464	-0.520299683	-3.267118024	-0.918990213	NR1D1	nuclear receptor subfamily 1 group D member 1
ENSCAFG00000016170	1.037062938	0.898937853	0.03322912	1.028962313	0.580039367	2.271428962	-0.102481912	RAB15	RAB15, member RAS oncogene family
ENSCAFG00000016186	-0.271238548	0.254134654	-1.183909972	-3.714459356	-3.868673464	-4.622545638	-0.871501189	SCG2	secretogranin II
ENSCAFG00000016189	0.547433263	1.176073192	0.537211333	0.253770297	0.579637255	1.731243578	1.356045104	ZNF488	zinc finger protein 488
ENSCAFG00000016192	-1.346776598	-0.498954806	-0.124168626	-2.975928382	-1.623477707	-2.028043624	-3.213477856	SDK1	sidekick cell adhesion molecule 1
ENSCAFG00000016196	-1.761335068	-1.651198565	-2.645870395	-1.743274842	-0.299126151	-1.420970175	-1.475069985	GDF10	growth differentiation factor 10
ENSCAFG00000016229	-1.647406046	-1.681395149	-0.108854339	-0.278410635	-0.771374257	-1.314839309	-1.298926187	PEX26	peroxisomal biogenesis factor 26
ENSCAFG00000016236	0.495641443	0.521943754	0.620558644	0.756462663	0.339555538	1.499811536	0.356880001	DCP2	decapping mRNA 2
ENSCAFG00000016241	1.739035374	1.286866212	1.203737385	0.805476218	0.409621333	1.418718179	0.851701662	SMC1A	structural maintenance of chromosomes 1A
ENSCAFG00000016280	-1.116354364	-0.925651788	-1.951841648	-1.636921713	-0.95490595	-1.85180303	-0.646218306	TNK1	tyrosine kinase non receptor 1
ENSCAFG00000016302	0.110558155	-0.615981201	-0.784152028	-1.183915861	-0.431438965	-0.621529362	-1.738464319	VWCE	von Willebrand factor C and EGF domains
ENSCAFG00000016368	-0.420806281	-1.096986823	-1.594542335	-1.002597104	na	-0.602211078	-0.520398543	PNMT	phenylethanolamine N-methyltransferase
ENSCAFG00000016392	0.630535198	1.992048415	-0.147543479	0.9253457	1.315219049	1.07928807	1.263959052	TTYH3	tweety family member 3
ENSCAFG00000016396	-2.498821301	-2.346377452	-2.970551282	-2.210074407	-1.098622562	0.157676069	-2.240292197	PPP1R1B	protein phosphatase 1 regulatory inhibitor subunit 1B
ENSCAFG00000016413	-0.914808367	-1.28995842	0.427372139	-1.217585017	-2.240687559	-0.479249731	-0.945235178	GNAI1	G protein subunit alpha i1
ENSCAFG00000016428	0.697170416	0.918769059	0.819531824	0.657841155	0.268637402	0.913426663	0.749217296	ARG2	arginase 2
ENSCAFG00000016437	0.549658864	1.135869484	1.109549667	0.487648268	0.639953435	1.060346435	0.856384757	MXD3	MAX dimerization protein 3
ENSCAFG00000016447	0.286448161	4.722341648	3.891487087	0.876650761	2.47233233	0.409174418	0.467599263	CD5L	CD5 molecule like
ENSCAFG00000016467	-0.010608886	1.42687248	1.7922504	0.696636749	0.403912268	2.162070348	1.381207092	LOC476070	mitotic arrest deficient 2 like 1
ENSCAFG00000016476	-0.782333826	-0.794723565	-0.919276641	-2.251929243	0.311858152	-0.232320212	-1.406714643	PFKFB1	6-phosphofructo-2-kinase/fructose-2,6-biphosphatase 1
ENSCAFG00000016482	1.028522206	1.870365253	1.175503642	1.335835907	0.506046908	4.376866895	2.835283	ASF1B	anti-silencing function 1B histone chaperone
ENSCAFG00000016501	2.07274735	0.876438764	1.454077245	1.853282769	1.531735506	4.051199586	0.737919289	PALM3	paralemmin 3
ENSCAFG00000016503	-1.058849043	-0.879563218	-0.445972542	0.081679493	-0.789383039	-1.459987426	-1.149411117	RRAGB	Ras related GTP binding B
ENSCAFG00000016515	0.355952415	-1.148785243	-2.379086942	-1.43281453	0.338080618	-2.420176617	-0.848982965	PEAR1	platelet endothelial aggregation receptor 1
ENSCAFG00000016522	0.52608524	1.427830627	0.636272345	0.746138876	0.63420991	1.918645928	1.387517826	PLOD1	procollagen-lysine,2-oxoglutarate 5-dioxygenase 1
ENSCAFG00000016530	-1.897920687	-1.772997622	-0.0431899	-0.244815708	-1.916188606	-1.21772507	-2.718633576	PLXDC1	plexin domain containing 1
ENSCAFG00000016556	0.577050764	2.193987559	0.536070177	0.695693755	0.299171349	0.287791968	1.792292417	AQP9	aquaporin 9
ENSCAFG00000016577	1.757705376	1.189489206	0.74275845	-0.589775468	0.879461641	1.861250631	1.797933331	NA	NA
ENSCAFG00000016584	0.375953787	2.834112139	0.567450501	2.165805463	1.004142439	-0.947905354	1.663759406	HK3	hexokinase 3
ENSCAFG00000016589	-1.917343755	-0.77394553	-0.043448065	-0.172132235	-0.409440381	-1.67150222	-2.867972398	SRSF5	serine and arginine rich splicing factor 5
ENSCAFG00000016594	0.432096616	0.633818135	0.634160249	0.695287953	0.665369838	1.839101228	2.315429009	DCTPP1	dCTP pyrophosphatase 1
ENSCAFG00000016600	0.673760319	2.661458962	2.09543376	1.563080465	1.077371066	3.010168729	1.497141946	CCNB2	cyclin B2
ENSCAFG00000016603	-0.677218235	2.988725565	1.258799346	0.995875528	1.90083594	0.280971985	0.296802306	ITGAL	integrin subunit alpha L
ENSCAFG00000016608	-2.237042343	-2.368544552	-3.719881142	-1.754274773	-0.857439415	-1.740622918	-1.283707825	SLIT2	slit guidance ligand 2
ENSCAFG00000016614	-0.881797155	-1.410009027	-0.634109784	-0.350951172	-0.215920926	-0.717749811	-0.919627525	SRCIN1	SRC kinase signaling inhibitor 1
ENSCAFG00000016616	1.951107628	3.222986811	2.40788405	1.844805146	1.445289367	2.937803406	1.924684603	IQGAP3	IQ motif containing GTPase activating protein 3
ENSCAFG00000016670	-0.519353997	-1.23644598	-0.645117123	-1.136273556	-0.414959288	-0.863983258	-0.620471814	SAT2	spermidine/spermine N1-acetyltransferase family member 2
ENSCAFG00000016677	1.264939977	2.797563936	1.726937595	2.004437898	0.975185938	3.851876743	3.045405646	NCAPG	non-SMC condensin I complex subunit G
ENSCAFG00000016686	1.082482312	0.994444475	0.987015246	0.499647467	1.193386265	1.265286136	1.373120458	ANXA2	annexin A2
ENSCAFG00000016691	-2.078290399	-4.10238333	-3.779709457	-3.404463657	-0.2468476	-2.851108071	-3.577942238	ANGPTL7	angiopoietin like 7
ENSCAFG00000016703	-0.873048738	-1.830013321	-3.089202848	-1.492806428	-1.215272256	-1.035513542	-0.175939975	ATP1B2	ATPase Na+/K+ transporting subunit beta 2
ENSCAFG00000016716	-0.346423478	-0.714787055	-1.004330296	-0.139404953	-1.322483373	0.286116374	-0.710347375	CPLX2	complexin 2
ENSCAFG00000016772	2.679628884	1.120607849	-0.412553356	0.35859169	0.652238878	1.31240659	0.388795197	MYL5	myosin light chain 5
ENSCAFG00000016823	-0.297743979	-1.997645079	-3.087877668	-2.371253169	-0.248637495	-2.761931752	-1.408975684	PAPLN	papilin, proteoglycan like sulfated glycoprotein
ENSCAFG00000016831	1.572802512	2.708689356	2.405707853	1.574614968	0.911439355	3.126997726	1.844534496	KIF4A	kinesin family member 4A
ENSCAFG00000016851	-3.186696248	-3.058361443	-1.443420007	-0.20572786	-3.698159501	-2.453104872	-3.606236866	BGLAP	bone gamma-carboxyglutamate protein
ENSCAFG00000016858	0.127227925	0.171291627	1.322474209	0.439284973	0.164569013	1.088491128	0.622385903	DNAL1	dynein axonemal light chain 1
ENSCAFG00000016897	1.049471342	0.608631433	-0.165089332	0.817887967	2.267959637	5.475730546	1.355753608	CACNA1A	calcium voltage-gated channel subunit alpha1 A
ENSCAFG00000016907	0.660823168	3.9541975	0.228657269	0.657669378	-0.505413107	4.821868516	0.434361684	IGF2BP1	insulin like growth factor 2 mRNA binding protein 1
ENSCAFG00000016934	-2.873470437	-1.888933215	-4.315559648	-3.542532057	-2.464825838	-4.589365583	-2.637468049	NGFR	nerve growth factor receptor
ENSCAFG00000016948	-4.142251453	-1.734813761	0.806682239	-2.786799961	-2.079680751	-2.647769698	-2.526087045	LTBP2	latent transforming growth factor beta binding protein 2
ENSCAFG00000016956	0.266701151	-0.972330523	-1.764141665	-2.268432763	0.047819619	-2.02535307	-0.411453477	KCNMB1	potassium calcium-activated channel subfamily M regulatory beta subunit 1
ENSCAFG00000016958	1.299569894	2.003379156	2.075901952	1.476250027	0.896217819	3.225651329	2.255053338	KIF22	kinesin family member 22
ENSCAFG00000016982	-0.362052406	2.035297321	1.302929432	0.863929975	0.975402578	1.930183741	0.293207299	SPDL1	spindle apparatus coiled-coil protein 1
ENSCAFG00000016990	2.157319221	1.87914896	-0.30690422	-0.582235912	3.306085852	0.014864437	2.678374081	CA12	carbonic anhydrase 12
ENSCAFG00000017001	-1.361609846	-1.308085329	-1.47517244	-1.008262816	-0.515159948	-2.016107914	-1.864844738	VAMP2	vesicle associated membrane protein 2
ENSCAFG00000017007	0.472814302	-0.49431576	0.115845256	0.253806298	0.886357983	0.680646725	1.080140637	ASPHD1	aspartate beta-hydroxylase domain containing 1
ENSCAFG00000017013	0.605709552	-2.223421871	-2.383005366	-1.89003806	-2.081519152	-0.588696263	-0.502275175	SGCA	sarcoglycan alpha
ENSCAFG00000017029	-2.304677462	-3.220386993	0.261445138	-1.635779826	-2.59373959	-0.712568007	-3.833506292	DAPK2	death associated protein kinase 2
ENSCAFG00000017037	1.145850391	0.711702945	0.002908953	0.25385528	0.580642887	0.289574085	0.317095844	MUC1	mucin 1, cell surface associated
ENSCAFG00000017040	-1.426099354	-2.61489294	-2.411956345	-1.592094515	2.84124675	-4.964575428	-2.480035993	FOS	Fos proto-oncogene, AP-1 transcription factor subunit
ENSCAFG00000017048	-1.843729648	-0.406678195	0.116083261	-0.311707543	-2.343629844	-2.009712742	-2.940860401	FLVCR2	FLVCR heme transporter 2
ENSCAFG00000017049	0.236005325	1.148724956	0.912519581	1.097098082	0.570287082	2.020252054	1.711725741	PANK3	pantothenate kinase 3
ENSCAFG00000017050	-1.174369777	-0.171973789	-0.803168304	-0.494462937	-1.757459557	-0.201456753	-1.893078627	ACSF2	acyl-CoA synthetase family member 2
ENSCAFG00000017057	-0.201260467	-1.119851125	-1.37418586	-1.111931363	-0.573404012	-2.304911795	-0.209176197	ARHGEF15	Rho guanine nucleotide exchange factor 15
ENSCAFG00000017064	-2.648626752	-6.558807123	-4.480933204	0.03449598	-2.771259841	-4.09319757	-3.84639457	CHAD	chondroadherin
ENSCAFG00000017076	1.006445462	0.355321051	0.866121732	0.033031283	0.194997182	3.096744088	1.365909242	GADD45GIP1	GADD45G interacting protein 1
ENSCAFG00000017093	1.052271845	1.472870124	0.951732645	1.02855529	0.522437386	2.490782376	1.761126684	CALR	calreticulin
ENSCAFG00000017096	0.547014739	0.605689925	0.502640715	0.782516475	0.71665266	3.093038899	1.351696725	FARSA	phenylalanyl-tRNA synthetase subunit alpha
ENSCAFG00000017110	0.098820913	2.226676289	0.865707078	0.68856501	1.703147881	0.707967319	1.791711509	CORO1A	coronin 1A
ENSCAFG00000017113	-0.992694376	-1.155826031	-1.576968849	-0.049417351	-0.800185353	-0.260347247	-1.061543777	DCST1	DC-STAMP domain containing 1
ENSCAFG00000017119	-0.71145604	-0.651572741	0.463884227	0.934680842	-0.324181219	-1.216109137	-0.808499856	DCST2	DC-STAMP domain containing 2
ENSCAFG00000017137	-1.088011515	1.121770111	-0.562595742	-2.641173331	-1.407082408	-0.46788491	-0.461645004	TENM2	teneurin transmembrane protein 2
ENSCAFG00000017138	-0.42105109	-1.588034586	-2.127615619	-0.984985922	-0.129150089	-1.451685058	-0.121437255	CILP	cartilage intermediate layer protein
ENSCAFG00000017172	0.578956838	0.673013103	0.013432519	0.604672398	0.304814623	0.260858623	0.458410499	CHRNB2	cholinergic receptor nicotinic beta 2 subunit
ENSCAFG00000017178	1.400874377	1.095700517	1.117630635	0.620530816	0.219361945	0.974719979	0.947184582	POMT2	protein O-mannosyltransferase 2
ENSCAFG00000017182	-0.688366364	-0.976657659	-1.274020493	-1.490155173	-0.760895092	-1.461343445	0.085326027	SHE	Src homology 2 domain containing E
ENSCAFG00000017188	-1.447396126	-1.00417295	-1.023049757	-0.531013802	-1.419976939	-1.427593461	-1.020834659	NAP1L2	nucleosome assembly protein 1 like 2
ENSCAFG00000017192	-0.120822552	1.50422253	1.443444452	1.225888513	-0.179540249	2.217992417	0.894722036	HMMR	hyaluronan mediated motility receptor
ENSCAFG00000017195	-0.485092304	-0.574407293	-1.218034899	-1.000855883	-0.603299757	-1.433041694	-0.371201822	SLC16A2	solute carrier family 16 member 2
ENSCAFG00000017225	-0.407602524	-0.74238216	-0.579628528	-0.896855169	-0.142006444	-1.078005091	-0.380074126	MAGEE2	MAGE family member E2
ENSCAFG00000017264	1.046758554	2.253721293	1.855483053	1.109907699	0.567217083	3.658362559	1.380097264	PTTG1	PTTG1 regulator of sister chromatid separation, securin
ENSCAFG00000017303	-1.394035108	-0.165827166	-1.864965316	-0.039931688	0.11740317	-1.165297319	-0.510073285	CD19	CD19 molecule
ENSCAFG00000017312	0.693578397	1.054715613	1.23729084	1.079808028	0.337882801	1.897127279	0.737861365	ZWILCH	zwilch kinetochore protein
ENSCAFG00000017319	-2.379256956	-1.785442936	-2.36193181	1.588671751	-1.589871449	-7.28516218	-1.504128057	ACP5	acid phosphatase 5, tartrate resistant
ENSCAFG00000017357	1.864002283	1.615617239	1.139213501	0.64019153	0.09142343	2.771337224	0.305529615	ADAM19	ADAM metallopeptidase domain 19
ENSCAFG00000017365	0.042555384	-0.449433546	-1.349380446	-1.250317046	-0.432302225	-2.008402927	0.168701189	TMEM100	transmembrane protein 100
ENSCAFG00000017379	0.00029987	0.062379655	-0.407669296	-0.884500618	-0.560540346	-0.816511922	-0.614540829	MFSD6L	major facilitator superfamily domain containing 6 like
ENSCAFG00000017403	-0.739898807	-0.211411452	-3.345145062	-2.480292128	-0.065924325	-2.58300104	-1.41000355	NTN1	netrin 1
ENSCAFG00000017439	0.385298676	0.692019908	-0.285750852	0.085270999	0.5992853	0.889435016	1.314532495	USP43	ubiquitin specific peptidase 43
ENSCAFG00000017453	2.385969049	0.774624327	1.275444366	0.922110748	0.674757263	0.680365889	0.409581344	INTS3	integrator complex subunit 3
ENSCAFG00000017458	-0.561414799	2.872654728	-1.169422263	-1.286425924	-0.44142852	-1.688398221	-1.028567044	EML5	EMAP like 5
ENSCAFG00000017468	-0.641174985	-0.481070271	-1.198185416	0.12398071	-0.579281584	-1.033069354	-0.520231597	NAP1L3	nucleosome assembly protein 1 like 3
ENSCAFG00000017474	-0.429860927	1.007035693	0.275737768	1.203471534	1.267631443	0.791204066	1.465975644	MPO	myeloperoxidase
ENSCAFG00000017484	-0.207152661	-0.560900751	0.426083584	-1.403950346	-2.040318484	-1.102449575	-2.265006322	CYFIP2	cytoplasmic FMR1 interacting protein 2
ENSCAFG00000017512	0.191445776	-1.198149025	-0.738411801	-0.00502501	-0.575191385	-0.512028615	-1.176123694	NOX5	NADPH oxidase 5
ENSCAFG00000017514	-0.401989733	-0.16721304	-0.460408409	-0.13381366	-0.061702437	-0.896519724	-0.814750159	PCDH19	protocadherin 19
ENSCAFG00000017535	0.933494142	2.895938213	2.834761208	1.828385253	1.137097774	3.527040306	2.015609932	KIF23	kinesin family member 23
ENSCAFG00000017538	1.445086237	1.417800887	2.032985292	1.295763189	0.852759142	3.640193149	2.220677812	SPC24	SPC24 component of NDC80 kinetochore complex
ENSCAFG00000017544	-0.443903665	-1.981574828	-1.198896068	-2.27078818	-0.269178136	-1.204706055	0.027290717	S100A14	S100 calcium binding protein A14
ENSCAFG00000017587	-0.016564595	1.072457587	0.99939528	0.605181539	0.387224025	1.5959801	0.316349326	PRR11	proline rich 11
ENSCAFG00000017592	0.363082858	0.906501478	1.897802319	0.597501184	0.501805398	3.379997153	0.174802355	SGCD	sarcoglycan delta
ENSCAFG00000017593	0.487258934	1.608557739	1.617669245	0.78544666	0.72360157	2.111520551	1.088537961	CENPI	centromere protein I
ENSCAFG00000017596	-1.024526199	-0.487792739	-0.468266095	-0.606804054	-0.112860182	-1.002755204	-1.226471696	TMEM220	transmembrane protein 220
ENSCAFG00000017604	0.802503628	1.720291479	1.259334025	1.153385946	0.768717347	2.378769533	1.890937554	LOC608024	karyopherin alpha 2 (RAG cohort 1, importin alpha 1) pseudogene
ENSCAFG00000017611	-1.078739086	-0.912959555	-0.25657865	-1.318662537	-0.971526518	-1.612361336	-1.323140793	UACA	uveal autoantigen with coiled-coil domains and ankyrin repeats
ENSCAFG00000017615	1.124479175	0.238107227	0.936613195	1.91720041	-0.179932864	1.457018472	0.447680092	ST8SIA5	ST8 alpha-N-acetyl-neuraminide alpha-2,8-sialyltransferase 5
ENSCAFG00000017616	-0.747179869	-1.177320576	-0.33032706	-2.195312147	-0.542901277	-1.202080068	-0.973615531	LARP6	La ribonucleoprotein 6, translational regulator
ENSCAFG00000017618	-0.808360705	-0.518175313	-0.975331444	-0.618651539	1.367166327	-0.65224202	-0.535231386	DRP2	dystrophin related protein 2
ENSCAFG00000017622	-0.4641809	2.439760709	1.341036803	0.454834315	1.198391996	-0.108482949	1.521176438	PRKCB	protein kinase C beta
ENSCAFG00000017626	-1.059900546	-1.642976521	-1.140217612	-1.688546713	-1.159482552	-2.392026192	-1.40904834	FAXDC2	fatty acid hydroxylase domain containing 2
ENSCAFG00000017636	-1.383723028	-0.71175952	-0.885564245	-0.816544057	-0.674463636	0.194678274	-1.356887172	PPP4R4	protein phosphatase 4 regulatory subunit 4
ENSCAFG00000017658	1.454937354	2.483650189	1.775480491	1.731653905	0.929857392	3.306373935	2.075647785	PLK1	polo like kinase 1
ENSCAFG00000017665	1.214105022	2.170400111	0.921301507	0.963449473	1.96784959	0.277238298	0.957411325	VMP1	vacuole membrane protein 1
ENSCAFG00000017670	1.24475041	0.841067637	0.788903393	0.522524323	0.73927408	0.875140084	1.194094879	UBFD1	ubiquitin family domain containing 1
ENSCAFG00000017675	-1.359689152	-2.15311145	-2.597518054	-1.120350478	0.311858152	-1.225964172	-3.533769123	SERPINA3	serpin family A member 3
ENSCAFG00000017676	-1.201914647	-1.347953182	-0.647539636	-0.577888628	-0.999234199	-0.955330926	-2.009038028	SETBP1	SET binding protein 1
ENSCAFG00000017677	1.175845099	2.179822631	0.556043632	1.900865808	0.466752381	0.471000965	0.09126782	GGA2	golgi associated, gamma adaptin ear containing, ARF binding protein 2
ENSCAFG00000017706	-0.867098297	0.638689552	0.163447221	-0.073671298	-1.053863072	-0.942088209	-2.660613008	OTOA	otoancorin
ENSCAFG00000017727	0.74360102	1.323632749	1.070998041	0.836499867	0.861876219	1.49550776	1.289636403	ADPGK	ADP dependent glucokinase
ENSCAFG00000017734	-1.727272902	0.583507531	-0.971624164	-0.818193614	0.016788295	-1.054741631	-0.356585483	BEX5	brain expressed X-linked 5
ENSCAFG00000017737	-0.037815991	0.505835617	0.679612177	0.286798888	0.494945147	1.80264497	0.651880608	BRIP1	BRCA1 interacting helicase 1
ENSCAFG00000017769	0.383182295	-1.45777892	-1.093491182	-0.385470159	-0.45750716	-0.284379893	0.155196219	DNAH9	dynein axonemal heavy chain 9
ENSCAFG00000017774	-0.667796723	-0.920836175	-0.656932892	-0.016939536	-0.19531279	-1.400260532	-0.937234295	NA	NA
ENSCAFG00000017775	-0.685960595	-0.54706441	-0.460255784	0.08668563	-0.072161024	-0.660377555	-1.056674779	NA	NA
ENSCAFG00000017778	-1.840518419	-1.46619872	-1.438470384	-1.378678528	-0.591847282	-2.72476153	-1.147999224	GPRASP2	G protein-coupled receptor associated sorting protein 2
ENSCAFG00000017811	-1.993610832	-1.913704712	-1.305586409	-1.335056897	-1.053863072	-0.886721452	-1.346636249	PLP1	proteolipid protein 1
ENSCAFG00000017833	na	-1.488178546	-1.437205234	-0.800661558	-0.45750716	-0.711712966	0.307717825	CCDC33	coiled-coil domain containing 33
ENSCAFG00000017836	-0.131907993	1.22945947	0.427793936	0.411116324	0.557311727	1.239157604	0.271788872	PIGW	phosphatidylinositol glycan anchor biosynthesis class W
ENSCAFG00000017844	-0.493227472	-1.398589681	-0.954952313	-0.77975326	-0.850105258	-1.65344805	-0.545121292	DNAH3	dynein axonemal heavy chain 3
ENSCAFG00000017845	-0.965902805	-0.536983508	-1.601003749	-1.137721462	0.628015138	-0.968651023	-1.508234493	DHRS11	dehydrogenase/reductase 11
ENSCAFG00000017866	-1.232077656	0.860863104	-2.830393273	-2.209548667	-0.318336508	-0.783441997	-1.922682437	ISLR	immunoglobulin superfamily containing leucine rich repeat
ENSCAFG00000017874	-0.828240824	-1.293104651	-0.401119952	-0.716999842	-0.732461892	-1.345801439	-1.064966439	ICAM4	intercellular adhesion molecule 4
ENSCAFG00000017875	-0.786484871	-1.695698219	-1.414829488	-0.98978566	-1.991189311	-3.129713743	-1.756620074	ARHGAP44	Rho GTPase activating protein 44
ENSCAFG00000017877	1.547750613	2.857167168	1.232162789	0.090712084	0.576775228	3.200410565	0.771612738	STRA6	signaling receptor and transporter of retinol STRA6
ENSCAFG00000017910	-0.245409397	-0.184306086	-1.466088062	-1.972579397	0.181394638	-1.773838587	-0.551266242	CCDC69	coiled-coil domain containing 69
ENSCAFG00000017913	0.567264377	-1.188961092	-1.609496805	-2.684019255	-0.600187657	-0.910926496	-0.714552465	PMP22	peripheral myelin protein 22
ENSCAFG00000017917	0.45979357	1.118288184	0.197604535	0.531165436	0.409671121	0.631706671	0.335462801	P2RY11	purinergic receptor P2Y11
ENSCAFG00000017924	0.885447993	2.083670909	1.210631173	1.157784193	1.201342637	1.395042854	0.157535029	REXO5	RNA exonuclease 5
ENSCAFG00000017937	-0.755398666	-0.743860279	-1.402881353	-1.199876039	-1.006757024	-0.034774054	0.055253756	CYP1A1	cytochrome P450 family 1 subfamily A member 1
ENSCAFG00000017944	0.588164521	0.770547726	0.017457252	0.806535738	0.316046253	1.415407037	0.665704932	TBC1D8B	TBC1 domain family member 8B
ENSCAFG00000017950	0.157303732	0.472113355	-0.050251505	0.467037594	0.65714409	0.482133442	3.46804332	LMAN1L	lectin, mannose binding 1 like
ENSCAFG00000017952	-2.007244989	-0.494773594	-0.913970877	-1.7944977	-1.141317188	-0.301258316	-1.250375953	ACSM3	acyl-CoA synthetase medium chain family member 3
ENSCAFG00000017956	0.48856901	0.83944225	0.786837115	0.302281487	0.43249729	0.35691349	-0.398422956	CPLX3	complexin 3
ENSCAFG00000017965	-3.436371292	-1.580027197	-3.777787491	-2.223519593	-1.642455452	-1.582709697	-1.755143257	OLFM2	olfactomedin 2
ENSCAFG00000017981	0.822924606	0.927339458	0.185580913	0.367089235	0.340117976	0.73774209	-0.037783766	SCAMP5	secretory carrier membrane protein 5
ENSCAFG00000018016	0.258265009	-2.369445406	-1.486767325	-2.356886523	-0.320863984	-1.81067981	-0.303677799	COL4A6	collagen type IV alpha 6 chain
ENSCAFG00000018020	0.847947081	-2.160055516	-1.491488897	-2.451851568	-0.964525791	-1.937704459	-0.698060356	COL4A5	collagen type IV alpha 5 chain
ENSCAFG00000018027	0.367840739	-0.884018478	-1.850383423	-1.639800771	-0.400751009	-1.948964722	-0.962948285	NA	NA
ENSCAFG00000018036	2.309487497	1.253163955	0.897270648	0.141788481	0.109569708	1.382087976	1.577193915	HSP90AA1	heat shock protein 90 alpha family class A member 1
ENSCAFG00000018123	0.96554498	1.403171324	-0.764250218	0.290311945	2.3839696	0.598363949	2.860624819	ARSI	arylsulfatase family member I
ENSCAFG00000018151	-0.376879159	-0.981853046	-0.474576486	-1.167988631	-0.783169211	-0.802379559	-0.36372395	SLC47A2	solute carrier family 47 member 2
ENSCAFG00000018154	1.677361345	1.11073498	1.891598679	0.143030607	1.221587783	1.177213486	0.728642604	PAK3	p21 (RAC1) activated kinase 3
ENSCAFG00000018169	-1.233693627	-1.515494129	-0.055111267	-1.829869294	-0.358940408	-1.216187179	-1.236274614	CCL14	C-C motif chemokine ligand 14
ENSCAFG00000018171	-0.466663292	3.955487542	2.464813537	-0.584837618	3.973224532	0.570395414	1.006209252	CCL5	C-C motif chemokine ligand 5
ENSCAFG00000018173	-1.790347679	-1.911892132	0.25409376	1.151314412	-0.864195456	-1.502994098	-1.965614403	LAMA3	laminin subunit alpha 3
ENSCAFG00000018175	2.57237712	1.298781668	2.383510634	-1.141097173	3.922515699	-0.120399253	1.472205659	CAPN6	calpain 6
ENSCAFG00000018197	-2.178415186	-1.509261506	0.061332091	-1.980594344	-1.139021203	-1.296150686	-0.860053139	ABCC6	ATP binding cassette subfamily C member 6
ENSCAFG00000018239	0.47972751	0.596524977	0.871573997	1.31008508	-0.084992665	2.13167271	1.027219354	MIB1	MIB E3 ubiquitin protein ligase 1
ENSCAFG00000018254	-1.383495916	-0.878590506	-0.336153407	0.467672465	-1.665825867	0.44645125	-1.386437034	GREB1L	GREB1 like retinoic acid receptor coactivator
ENSCAFG00000018281	-0.277312396	-0.83006363	-0.524495513	-0.70083974	-1.063742746	-1.130117733	-1.376461582	ARHGEF37	Rho guanine nucleotide exchange factor 37
ENSCAFG00000018307	-1.461264703	-1.253685503	-0.38424832	-1.948229837	-0.475858551	-1.359755135	-1.876642686	RETN	resistin
ENSCAFG00000018322	0.477406432	1.459832866	0.611262966	1.217511557	0.367304002	1.642628475	1.014879895	LRRC8E	leucine rich repeat containing 8 VRAC subunit E
ENSCAFG00000018323	0.501436617	-0.929931684	-1.592385008	-2.087480603	-0.363350832	-2.228584743	-0.547339718	ABLIM3	actin binding LIM protein family member 3
ENSCAFG00000018342	-1.028382209	-1.942979685	-1.878752379	-0.885158733	-1.480174026	-0.722626286	-0.896082716	NA	NA
ENSCAFG00000018343	2.880148236	2.044047602	-0.591142247	0.005172108	-0.298685081	0.577755214	2.809044108	TMEM132E	transmembrane protein 132E
ENSCAFG00000018348	1.956142422	2.573757065	1.613620557	0.31675765	1.920904942	2.20033052	2.36275104	CCL2	C-C motif chemokine ligand 2
ENSCAFG00000018351	-0.320043308	-0.540012433	-1.056011422	-1.410072914	-0.11005132	-0.472788367	-1.193496407	ENOSF1	enolase superfamily member 1
ENSCAFG00000018358	0.759807559	0.618556662	0.750198142	1.446522113	0.692040489	0.233256596	-0.090705131	CCL25	C-C motif chemokine ligand 25
ENSCAFG00000018381	-4.325352862	-2.381464844	-2.595226521	-4.386980858	-2.735054211	-3.376464068	-3.832131902	ESM1	endothelial cell specific molecule 1
ENSCAFG00000018385	-1.161748825	-0.562630374	-1.007360108	-0.987113403	-1.122972916	-0.883097595	-1.265548209	CSPG4B	chondroitin sulfate proteoglycan family member 4B
ENSCAFG00000018395	0.400460478	2.225312231	2.047713108	1.482579608	0.78991013	2.62633266	1.64095453	NDC80	NDC80 kinetochore complex component
ENSCAFG00000018405	-3.69766897	-4.258805671	-0.630816699	-1.711522157	-3.142634478	-5.224819592	-3.366765142	NA	NA
ENSCAFG00000018418	0.864458963	1.101841283	0.22387527	0.080989325	1.935812448	0.467799964	1.678918203	RHBDL3	rhomboid like 3
ENSCAFG00000018420	0.75860267	1.373725252	0.497369878	0.496285845	1.891909221	0.735049634	1.952578709	SMCHD1	structural maintenance of chromosomes flexible hinge domain containing 1
ENSCAFG00000018449	0.383182295	0.768085551	-0.770574279	0.12771493	0.815794156	2.357567516	0.776607008	ISL1	ISL LIM homeobox 1
ENSCAFG00000018478	1.485175597	-2.777600447	-0.075685875	-1.522175292	-0.456208194	-3.327500398	-1.681305027	MYOM1	myomesin 1
ENSCAFG00000018481	0.123900899	0.75645624	0.284937397	0.761174176	0.332275575	2.032964958	1.040913534	ATAD5	ATPase family AAA domain containing 5
ENSCAFG00000018506	-1.100525322	-3.326945354	-0.490817544	-0.377054233	-1.549393538	-0.791174625	0.339297442	ANGPTL4	angiopoietin like 4
ENSCAFG00000018519	0.996839282	0.917395354	0.359994548	0.388767248	0.116002566	0.419700629	-0.021901811	TNFRSF13B	TNF receptor superfamily member 13B
ENSCAFG00000018540	-0.2972932	2.563172862	1.528999141	0.533600095	1.4749305	-0.048525787	1.116868792	MYO1F	myosin IF
ENSCAFG00000018564	-0.511456577	-0.497794279	-1.275211849	-1.471130701	-0.28369776	-1.634990551	-1.137061419	GRIA3	glutamate ionotropic receptor AMPA type subunit 3
ENSCAFG00000018571	0.046128284	2.638972833	1.337651539	0.250463855	1.015243297	-0.105740568	0.918396695	ADGRE1	adhesion G protein-coupled receptor E1
ENSCAFG00000018579	-1.063114121	-2.044080676	-1.511289823	-3.073310534	-1.62780928	-1.057046339	-0.720081656	GHR	growth hormone receptor
ENSCAFG00000018588	-1.488012004	-0.686053079	-0.597578374	-0.478152424	-0.766331368	-2.069486914	-1.149639507	L3MBTL4	L3MBTL histone methyl-lysine binding protein 4
ENSCAFG00000018593	-0.507533521	-0.763633768	-0.834635589	-0.606827238	-0.718954635	-0.484803918	-0.446367804	PLCXD3	phosphatidylinositol specific phospholipase C X domain containing 3
ENSCAFG00000018598	-0.275174907	-0.911869938	-1.198185416	-1.970102481	0.603542835	-1.175673659	-0.508617633	C6	complement C6
ENSCAFG00000018600	-4.645145797	-4.402618577	-0.685132058	-1.342425825	-3.086509498	-2.315814046	-2.485830965	LEPR	leptin receptor
ENSCAFG00000018608	0.1565993	-2.654058334	-1.933145049	-4.601832587	-0.187974389	-4.610501942	-0.92322827	C7	complement C7
ENSCAFG00000018619	-0.093771347	-0.769794442	-1.904785458	-2.106742976	0.581739134	-2.200430652	-0.385918234	PTGER4	prostaglandin E receptor 4
ENSCAFG00000018642	-0.914639924	0.004473858	-0.226214172	-0.877051815	-0.232820762	-1.331756221	-1.56124634	NOS2	nitric oxide synthase 2
ENSCAFG00000018654	-0.735907585	-0.844669563	-0.475354471	-1.437195238	-0.64435822	1.11638171	-0.05965451	PRR32	proline rich 32
ENSCAFG00000018661	-1.570132083	-2.66404133	0.649321139	-0.929476337	-2.096694026	-2.450710276	-2.756969864	LIFR	LIF receptor subunit alpha
ENSCAFG00000018697	-2.307638271	-0.74489613	-0.203464723	-0.320439552	-0.84977792	-0.748176036	-1.104632103	TWSG1	twisted gastrulation BMP signaling modulator 1
ENSCAFG00000018722	1.087481823	0.832475161	0.788028607	-0.15972313	0.605103873	1.439298844	1.210279176	NDE1	nudE neurodevelopment protein 1
ENSCAFG00000018724	1.679238452	3.383000278	2.359490226	2.342216751	1.662924063	3.699054169	2.283815144	SPAG5	sperm associated antigen 5
ENSCAFG00000018731	0.295495345	0.433671067	0.498229348	0.938012037	0.333759857	1.972007087	1.108255328	LMBRD2	LMBR1 domain containing 2
ENSCAFG00000018737	-1.646147104	-0.703768296	-1.900750726	-2.681769938	-1.328114759	1.420043463	-0.781191968	APCDD1	APC down-regulated 1
ENSCAFG00000018752	-0.017274944	1.668088675	2.533653051	-0.055029734	0.455429027	0.159875052	1.293941832	IL7R	interleukin 7 receptor
ENSCAFG00000018761	3.955912495	1.996387172	1.307787909	0.689152214	2.098647223	1.002735679	2.242677344	PIEZO2	piezo type mechanosensitive ion channel component 2
ENSCAFG00000018801	-1.306281289	-0.734093406	-0.231071977	-0.872670917	-1.151746352	-0.667516266	-1.253207373	MPPE1	metallophosphoesterase 1
ENSCAFG00000018822	-0.920893414	-1.960925362	-0.621124355	-1.687283965	-1.843433911	-1.996718602	-2.267494198	PATJ	PATJ crumbs cell polarity complex component
ENSCAFG00000018828	-2.77371381	-3.132135986	-2.233238224	-3.104155256	-1.416009136	-2.333132582	-3.063218711	CIDEA	cell death inducing DFFA like effector a
ENSCAFG00000018839	-2.371454698	-0.094208525	-1.379379245	-1.538732638	-0.78676441	-1.552063022	-0.286440033	SHISA9	shisa family member 9
ENSCAFG00000018873	-1.274971197	-2.15229723	-0.900551548	-2.371651778	-1.383997735	-1.695593296	-1.952495213	LOC100686507	fatty acid-binding protein, adipocyte-like
ENSCAFG00000018877	-2.028840206	-1.861346074	-1.895861636	-2.864036983	-1.023479183	1.052309255	-0.906410015	NPR3	natriuretic peptide receptor 3
ENSCAFG00000018897	-0.727550838	-0.983683532	-1.28371726	-1.061198503	-0.082846811	-0.555378086	-1.831742632	NA	NA
ENSCAFG00000018934	0.096015146	1.863038831	2.248549312	1.920437739	1.151785442	3.485871854	3.003324903	UHRF1	ubiquitin like with PHD and ring finger domains 1
ENSCAFG00000018940	na	-0.205028533	-1.792603412	-0.900228531	na	-1.018789519	-3.852735714	ADGRG4	adhesion G protein-coupled receptor G4
ENSCAFG00000018963	-1.099633751	-0.020627257	-0.374871275	-0.652637473	-1.2527895	-1.37402379	-1.017819208	ATF7IP2	activating transcription factor 7 interacting protein 2
ENSCAFG00000018990	-0.357301965	0.083842218	-0.757457215	-1.350162851	na	-1.24907227	-1.030193498	SLC6A4	solute carrier family 6 member 4
ENSCAFG00000019022	-0.47636782	-0.472923502	-0.987763713	0.410075249	-0.564869661	-0.908595992	-0.65607099	ACOT11	acyl-CoA thioesterase 11
ENSCAFG00000019025	0.35294674	0.586562708	0.303953143	0.371011469	0.227087849	0.274743792	0.052709221	NA	NA
ENSCAFG00000019036	0.998315938	2.678534265	-0.043524745	-0.400849619	1.294949587	2.675459376	0.645201451	LIPG	lipase G, endothelial type
ENSCAFG00000019070	1.28017647	1.60541567	1.659924471	1.337906132	0.678693535	2.628546218	1.961111697	CHAF1A	chromatin assembly factor 1 subunit A
ENSCAFG00000019071	-3.426547038	-2.028011468	-1.880509356	-3.49516003	-0.800243259	-1.122630388	-2.093510728	TRARG1	trafficking regulator of GLUT4 (SLC2A4) 1
ENSCAFG00000019121	0.762087066	1.414619436	0.946672482	2.757619379	1.079381543	0.482133442	-0.827026828	ANKRD24	ankyrin repeat domain 24
ENSCAFG00000019132	-0.655265296	-1.232123585	-0.798205554	-1.975435641	-1.289258565	-1.626341336	-0.137558884	RPH3AL	rabphilin 3A like (without C2 domains)
ENSCAFG00000019134	-0.300573758	-1.777392224	-1.773984925	-3.186433872	0.382088897	-3.298909227	-2.825516166	ROGDI	rogdi atypical leucine zipper
ENSCAFG00000019161	-1.753087574	-1.41720042	-1.414225225	0.777942813	-2.755548385	0.395969703	-0.763926618	GABRA3	gamma-aminobutyric acid type A receptor subunit alpha3
ENSCAFG00000019176	1.3243335	0.358910992	0.588073093	-0.31399899	2.223670753	0.530150039	0.508046105	ZNF185	zinc finger protein 185 with LIM domain
ENSCAFG00000019186	0.145432376	1.144831673	0.808521874	0.317866493	-0.007619918	1.531310107	0.923531069	HAUS7	HAUS augmin like complex subunit 7
ENSCAFG00000019211	-2.577921857	-1.346420253	-1.071122465	-1.58142221	-1.035683634	-1.708458012	-1.285171162	TMEM52	transmembrane protein 52
ENSCAFG00000019228	-1.348692928	-0.420330827	-0.485615732	0.018974418	-0.126064765	-1.574423588	-0.557154415	C20H19orf77	chromosome 20 open reading frame, human C19orf77
ENSCAFG00000019241	0.515165525	3.289264915	na	-0.151585197	0.843650384	2.383277014	1.604636021	DUSP9	dual specificity phosphatase 9
ENSCAFG00000019278	-0.022526268	1.090576539	0.120443501	0.595769881	0.622939202	0.08723783	1.541937703	S1PR4	sphingosine-1-phosphate receptor 4
ENSCAFG00000019328	0.376841785	2.291680226	0.638768886	0.00464033	2.385853595	0.721732239	1.217186993	TNFRSF4	TNF receptor superfamily member 4
ENSCAFG00000019330	-1.417645562	-1.657933572	-1.76734696	-1.503365603	-1.141317188	-2.004188729	-1.561357292	ASPA	aspartoacylase
ENSCAFG00000019338	1.660177352	2.083800827	1.914125881	1.642662322	0.760657012	2.908990658	2.364516493	PKMYT1	protein kinase, membrane associated tyrosine/threonine 1
ENSCAFG00000019370	0.594412153	1.270685553	0.821066258	1.137228401	0.458182693	1.774575526	0.991764749	HASPIN	histone H3 associated protein kinase
ENSCAFG00000019372	0.30078345	1.725642419	0.479061417	2.078572027	0.510367586	1.366132651	0.914842356	CCNF	cyclin F
ENSCAFG00000019389	0.241234337	0.947792451	0.846751644	0.834012685	0.843641639	1.962193469	1.334318616	LMNB2	lamin B2
ENSCAFG00000019408	-0.267086893	1.449480044	1.384100759	1.41297981	1.075248624	0.981677193	0.518215806	ARHGAP4	Rho GTPase activating protein 4
ENSCAFG00000019409	0.577304697	0.671455992	0.855639238	0.44731758	0.559568369	1.88849318	1.28095341	LSM7	LSM7 homolog, U6 small nuclear RNA and mRNA degradation associated
ENSCAFG00000019445	-0.593372356	-0.672956402	-0.697390388	-0.813981192	-0.233194387	-0.627015147	0.055858715	NRARP	NOTCH regulated ankyrin repeat protein
ENSCAFG00000019458	-1.620651765	-0.25226811	-1.379379245	0.035678849	-0.324181219	0.547530767	-1.602614769	FAM166A	family with sequence similarity 166 member A
ENSCAFG00000019473	0.758456111	-1.765731327	-2.428543439	-1.886133093	-0.575520445	-2.19461624	-0.52707036	PRDM16	PR/SET domain 16
ENSCAFG00000019489	1.146145539	2.436483206	0.406134219	0.051452572	1.520384513	2.670994251	0.877405447	TP73	tumor protein p73
ENSCAFG00000019493	1.033061065	0.994529303	-0.148632954	-0.210144621	1.723736693	0.310066035	1.370983607	IGFALS	insulin like growth factor binding protein acid labile subunit
ENSCAFG00000019506	-1.466167498	-1.452803598	-0.698274231	-1.016758877	-1.024210456	-1.872397095	-1.05070013	CIRBP	cold inducible RNA binding protein
ENSCAFG00000019512	-1.026244246	-1.688971892	-2.277680217	-1.207689934	-0.213231536	-2.467561106	-2.276566177	ADAMTSL5	ADAMTS like 5
ENSCAFG00000019524	0.785980912	2.046981373	0.27981553	0.964121678	0.94617203	1.06389831	1.529967539	KCNAB2	potassium voltage-gated channel subfamily A regulatory beta subunit 2
ENSCAFG00000019533	-0.029487879	-3.547674011	-4.616016546	-3.500031638	-2.226863935	-2.404473282	-1.244523618	PTGDS	prostaglandin D2 synthase
ENSCAFG00000019566	-1.014051663	-1.339789034	-2.010360121	-1.34980077	-0.03117182	-0.275491331	-0.349053508	DIPK1B	divergent protein kinase domain 1B
ENSCAFG00000019567	-0.735907585	-1.747820141	-1.502799863	-1.068903262	-0.956951099	-1.160594814	-1.52654348	RNF207	ring finger protein 207
ENSCAFG00000019572	1.157289563	1.029398832	0.416000665	-0.275365197	1.657308906	2.237910466	1.522603213	ICMT	isoprenylcysteine carboxyl methyltransferase
ENSCAFG00000019574	1.148008641	3.577030548	1.300164376	1.148730073	1.122169218	2.559940536	1.844549864	ACOT7	acyl-CoA thioesterase 7
ENSCAFG00000019575	-1.247312275	-1.793013114	-1.523613832	-1.452212643	-0.348813149	-2.561505096	-1.170780168	EGFL7	EGF like domain multiple 7
ENSCAFG00000019611	0.933219419	1.893410911	1.719950459	1.179110881	0.730030533	1.978654806	0.233837181	CHTF18	chromosome transmission fidelity factor 18
ENSCAFG00000019631	-0.04894111	-2.172027477	-0.917899031	-2.039554985	-1.816103596	-3.033781625	-1.445398727	F8	coagulation factor VIII
ENSCAFG00000019652	1.020027452	2.119794785	1.346209958	1.582253409	0.334162957	-0.823970204	1.438934003	ARID3A	AT-rich interaction domain 3A
ENSCAFG00000019666	-0.596535206	-0.998133388	-1.739549837	-1.044719987	0.270677137	-2.756101284	-2.263695333	PER3	period circadian regulator 3
ENSCAFG00000019679	-1.061856088	-1.060700392	-1.510968861	-1.533188988	-1.116006562	-1.014170061	-0.406805067	PLPPR3	phospholipid phosphatase related 3
ENSCAFG00000019681	-0.710783118	0.584556935	-1.484345655	-0.889233406	-0.215294654	-1.036762241	-2.462242908	SLC45A1	solute carrier family 45 member 1
ENSCAFG00000019698	-0.199229188	-1.300242731	-2.948197822	-2.950717859	-0.573996691	-1.900293807	-0.439675932	PALM	paralemmin
ENSCAFG00000019720	2.496857538	0.658908442	-0.108456164	0.367950356	1.541562936	0.157745094	2.944201033	MADCAM1	mucosal vascular addressin cell adhesion molecule 1
ENSCAFG00000019753	-2.611670936	-2.917474155	-1.625517131	-2.50077699	-2.654210546	-3.019617927	-1.889084814	RBP7	retinol binding protein 7
ENSCAFG00000019794	-0.798679552	-1.728586454	-1.522034293	-0.689268315	-0.755183795	0.282324828	-1.373970492	SARDH	sarcosine dehydrogenase
ENSCAFG00000019795	1.707817914	0.608803599	2.277766729	2.697792719	-1.141631988	2.111460763	0.637499294	NA	NA
ENSCAFG00000019848	1.560320898	1.798864447	-0.069225229	1.65222956	0.306128755	1.86731758	1.571846825	COL5A1	collagen type V alpha 1 chain
ENSCAFG00000019866	1.719443382	1.608102613	1.140611682	0.996057757	0.425504406	2.536135255	2.261487611	CDT1	chromatin licensing and DNA replication factor 1
ENSCAFG00000019880	1.201735255	0.968305083	0.807491304	1.191393176	0.901394353	1.575226598	-0.049043899	GPSM2	G protein signaling modulator 2
ENSCAFG00000019898	1.770719724	0.822324426	0.294380768	0.273582188	1.850916512	-0.243156838	1.36155857	NA	NA
ENSCAFG00000019901	1.419280917	1.848526357	0.638893316	0.630417829	0.473134923	2.526999042	1.058672672	SLC7A5	solute carrier family 7 member 5
ENSCAFG00000019915	0.479040461	-1.095059372	-0.773876122	-0.630036556	-0.560383286	-0.800035063	-0.956120874	FOXL1	forkhead box L1
ENSCAFG00000019916	-0.072834469	-2.088020995	-1.659280713	-1.170313386	-0.927627637	-2.11381566	-0.946772966	FOXC2	forkhead box C2
ENSCAFG00000019926	-1.281741455	-1.62240512	-2.29261649	-1.811710871	-1.569978131	-1.609284125	-0.901574427	AIF1L	allograft inflammatory factor 1 like
ENSCAFG00000019927	-1.821649582	-2.192971964	-1.037937938	-0.844140582	-1.01796491	-1.169863283	-1.407876402	LAMC3	laminin subunit gamma 3
ENSCAFG00000019945	-1.393177611	-2.365969485	-3.532852282	-1.358937362	-0.350296263	-2.326447861	-1.057795004	ASS1	argininosuccinate synthase 1
ENSCAFG00000019950	3.690616163	-2.507857274	-2.654481226	-3.273057336	2.836857115	-1.884062804	-0.693422603	HMCN2	hemicentin 2
ENSCAFG00000019953	0.624088815	0.209889127	0.53364121	0.324093452	1.311134562	0.98169553	1.821490383	NCS1	neuronal calcium sensor 1
ENSCAFG00000019974	0.205658028	-0.595932359	-1.858357389	-1.716647136	-0.189699637	-2.498666573	-0.136892957	CDH13	cadherin 13
ENSCAFG00000019985	3.47478364	3.457931752	-0.790633176	3.806327712	3.658312335	2.56051213	3.88588708	COL11A1	collagen type XI alpha 1 chain
ENSCAFG00000020004	-0.139642004	-0.400940788	-4.016017209	-4.333698054	-0.525137544	-3.957391823	-2.488004214	VCAM1	vascular cell adhesion molecule 1
ENSCAFG00000020017	-0.008446543	1.232250803	0.617929957	0.658690327	0.510329493	2.262361742	1.004628971	CENPN	centromere protein N
ENSCAFG00000020022	-0.009602639	0.855481827	1.288146158	1.026562973	0.542755294	2.17759736	0.502416232	SASS6	SAS-6 centriolar assembly protein
ENSCAFG00000020030	-1.255521527	-1.180828196	-1.097335895	-0.316987637	-0.895535117	-1.164794937	-1.594434005	KYAT1	kynurenine aminotransferase 1
ENSCAFG00000020033	-3.729797848	-2.788034623	-5.43492511	-0.343988965	0.187769225	-2.08152382	-2.048898088	CLEC3A	C-type lectin domain family 3 member A
ENSCAFG00000020053	-0.050165128	-1.641070128	-1.523618254	-2.351406758	-0.893084127	-2.579576099	-0.432634507	PALMD	palmdelphin
ENSCAFG00000020056	-0.271238548	0.755353914	-0.593019786	-0.818193614	-0.584848297	-0.840903416	-0.561693064	PLPPR4	phospholipid phosphatase related 4
ENSCAFG00000020098	0.549951599	0.881466331	0.374209928	0.244646276	0.696068302	0.926200319	0.10002957	PIP5KL1	phosphatidylinositol-4-phosphate 5-kinase like 1
ENSCAFG00000020108	-1.254200183	-1.494145469	0.695755513	-0.122041692	-1.512067518	-0.106276116	-1.143451736	SLC44A3	solute carrier family 44 member 3
ENSCAFG00000020121	-1.263272311	-0.98953823	0.163409301	-0.643637968	-0.088197534	-1.235722729	0.086838779	ABCA4	ATP binding cassette subfamily A member 4
ENSCAFG00000020133	-0.939909983	-0.770643562	-0.40547155	-0.190508483	-1.150545153	-1.55952665	-1.635753673	BCAR3	BCAR3 adaptor protein, NSP family member
ENSCAFG00000020177	-2.213575394	-1.399129608	-1.077535686	-1.419743438	-0.930898929	-0.417996817	-1.839130875	CALB2	calbindin 2
ENSCAFG00000020182	0.826319926	1.358322276	0.854281195	1.479233545	1.019976327	1.247685295	0.76075562	CDC7	cell division cycle 7
ENSCAFG00000020187	-1.383723028	-0.747226976	-1.007945108	0.393283533	0.017652988	-1.249172745	-1.215002457	HFM1	helicase for meiosis 1
ENSCAFG00000020194	1.228877265	1.898729095	3.327448015	0.270427174	-0.324181219	1.062060683	na	BARHL2	BarH like homeobox 2
ENSCAFG00000020196	1.241414715	1.270328532	0.511561214	0.506754202	0.757180494	1.016532026	1.652807647	HSPA5	heat shock protein family A (Hsp70) member 5
ENSCAFG00000020249	-1.418538739	-0.645571479	-0.072496064	-1.645047162	0.146164557	-0.062936845	-0.830092949	CLCA2	chloride channel accessory 2
ENSCAFG00000020263	0.326315904	-1.981768763	-2.836999149	-1.822689215	-0.160620656	-0.932398354	-0.609083816	PTGS1	prostaglandin-endoperoxide synthase 1
ENSCAFG00000020287	-2.049882793	-1.193103602	0.433878741	-0.046900101	-2.013189485	-1.12858152	-1.103808647	SYDE2	synapse defective Rho GTPase homolog 2
ENSCAFG00000020305	-0.481519957	-1.687546659	2.252020136	-1.810922745	-3.005975802	-3.515726281	-1.583960613	CDH1	cadherin 1
ENSCAFG00000020362	-0.674484753	-0.640922295	-1.254168838	-1.204023967	0.368811669	-0.659538457	-0.60284827	HSD11B2	hydroxysteroid 11-beta dehydrogenase 2
ENSCAFG00000020367	1.595274713	2.093660766	2.984859785	1.960120519	3.28191464	1.566848416	-1.145770393	PLEKHG4	pleckstrin homology and RhoGEF domain containing G4
ENSCAFG00000020369	1.641820759	0.516964034	2.462451576	1.724806396	1.772412299	0.300693529	-1.429268811	SLC9A5	solute carrier family 9 member A5
ENSCAFG00000020380	-2.144565909	-3.109515464	0.183633602	-2.294137824	-2.448184631	-4.438543701	-2.003123751	AK5	adenylate kinase 5
ENSCAFG00000020391	-2.414399673	-2.584384456	-1.88934032	-2.703201329	-1.287677077	-2.629031242	-1.721738443	CES2	carboxylesterase 2
ENSCAFG00000020401	-0.488526298	0.006585784	1.851954035	3.338371621	1.177928118	0.325587459	2.068287299	LHX8	LIM homeobox 8
ENSCAFG00000020406	-1.46011394	-0.745581071	-0.500299197	-1.358303559	-0.603357593	-0.70965666	-2.104200465	NA	NA
ENSCAFG00000020411	-0.782333826	0.583350119	-1.044760315	-1.11281547	0.165965939	-0.542230943	-1.086514378	NEGR1	neuronal growth regulator 1
ENSCAFG00000020429	0.450368091	2.04111663	2.681094539	1.869639527	1.020315115	2.992801328	1.468143148	DEPDC1	DEP domain containing 1
ENSCAFG00000020526	-0.403150868	-0.119983724	-0.395155164	-0.264546951	-0.33680521	-0.841247586	-0.197790793	MIR22	microRNA mir-22
ENSCAFG00000020536	-0.854817128	-0.890831876	-0.762598788	0.051858097	0.542457462	-1.333196543	-1.452873687	MIR214	microRNA mir-214
ENSCAFG00000020713	1.217169165	0.357712575	0.780764634	0.677495594	0.532881821	0.786909621	-0.229691929	NA	NA
ENSCAFG00000022368	0.634868893	0.394062199	0.432150376	0.39183063	0.473895127	0.589570823	0.00780465	NA	NA
ENSCAFG00000022712	-0.40733962	-1.009506365	0.748863366	-0.338905856	-0.848868289	-0.887222228	-0.955944136	NA	NA
ENSCAFG00000022714	-0.419652074	-1.30669298	0.274566435	-0.574305286	-0.441478472	-0.614411161	-0.398022891	NA	NA
ENSCAFG00000022715	-0.922503866	-1.575838283	0.242678967	-0.480419754	-0.767443046	-0.647426325	-0.872044108	NA	NA
ENSCAFG00000022716	-0.242255246	-1.1538587	0.55337275	-0.591577164	-0.890119105	-0.831826158	-0.767283671	NA	NA
ENSCAFG00000022733	-0.180629172	-1.267607793	0.4867926	-0.649018042	-0.747129801	-1.027864833	-0.453393735	NA	NA
ENSCAFG00000023033	1.350073202	0.184663733	0.367327351	0.12255524	0.579057218	2.343280558	-0.057656411	LOC478037	protocadherin alpha-6
ENSCAFG00000023035	0.419643536	0.442445341	0.473911323	0.002325378	1.316386951	0.774776064	1.695030964	ADGRE2	adhesion G protein-coupled receptor E2
ENSCAFG00000023039	-0.616984701	-0.690843656	-0.902573867	-0.475048889	-0.381982715	-0.723026786	0.256178368	NA	NA
ENSCAFG00000023062	0.106164751	2.270468738	1.300979583	0.359436921	1.15086964	0.153014171	1.607478067	FYB1	FYN binding protein 1
ENSCAFG00000023107	1.064886053	1.947390031	3.695393624	-0.689786669	0.395845531	1.80816142	0.867343291	OAS2	2'-5'-oligoadenylate synthetase 2
ENSCAFG00000023117	-0.169746574	-1.173128251	-1.160139214	-0.881813142	-1.24793672	-0.894537294	-0.915037894	NFIA	nuclear factor I A
ENSCAFG00000023134	1.70391979	1.41637441	2.130736016	0.42611529	1.93084432	1.663080415	2.309463336	TNFRSF12A	TNF receptor superfamily member 12A
ENSCAFG00000023144	0.741235993	0.59320093	1.018047012	0.406421329	0.684685034	0.95996941	1.516316291	LOC100688904	UDP-glucuronosyltransferase 3A2-like
ENSCAFG00000023155	-1.491072944	-2.198871014	-2.511778864	-1.843356131	0.753113968	-1.072422777	-0.58845245	IER2	immediate early response 2
ENSCAFG00000023165	-0.39889037	-0.707734942	-0.695650193	-0.470057628	-0.107820588	-1.214419422	-0.632283539	INCA1	inhibitor of CDK, cyclin A1 interacting protein 1
ENSCAFG00000023202	-1.12642555	-2.206630551	-0.968636295	-0.206067741	-0.798973969	-1.118457034	-1.398254857	LOC607539	armadillo repeat-containing protein 4-like
ENSCAFG00000023269	-0.439285822	-0.97385982	-3.286937606	-2.275174128	1.347709416	-1.966943693	-0.089776084	GAS1	growth arrest specific 1
ENSCAFG00000023337	0.052123021	-1.226714204	-1.061296567	-1.295333227	0.167972946	-1.14420279	-0.929670894	LOC487079	homeobox protein Mohawk
ENSCAFG00000023383	-0.635364931	-0.248765324	-0.636296764	-0.705827479	-0.463807905	0.354450181	-0.553149749	NA	NA
ENSCAFG00000023392	1.274191566	0.741260303	-0.770574279	0.162554356	2.347624339	0.298369768	2.723751098	C5H11orf87	chromosome 5 C11orf87 homolog
ENSCAFG00000023437	-1.173131165	-1.182903568	-1.331806725	-2.69055404	-1.467469031	-0.062690573	-0.943874171	LOC486353	SEC14-like protein 4
ENSCAFG00000023556	0.116997796	1.923782025	4.54794043	0.22589936	0.624577163	1.70296646	0.88680856	OAS1	2'-5'-oligoadenylate synthetase 1
ENSCAFG00000023562	0.596101937	-1.260363276	-0.917588744	-1.264818202	0.213200455	-1.813620334	-1.401843458	DMD	dystrophin
ENSCAFG00000023568	-0.283606529	1.407590343	0.397133137	-0.244226829	2.35604408	0.42399316	0.904653708	SH2D2A	SH2 domain containing 2A
ENSCAFG00000023615	1.505667692	2.288873351	1.775134745	3.059329577	1.206031419	1.278895755	1.171762959	MMP12	matrix metallopeptidase 12
ENSCAFG00000023626	-0.798324913	-0.57872116	-1.109175563	-0.134706182	-0.27877085	-0.779182917	-0.315527037	PCARE	photoreceptor cilium actin regulator
ENSCAFG00000023628	1.649969088	2.395228652	1.220017438	1.029219921	1.110148347	3.046136511	2.687333772	NME1	non-metastatic cells 1, protein (NM23A) expressed in
ENSCAFG00000023636	-2.198183799	-0.857074235	-1.689009245	1.85288874	-0.596706369	-2.405869627	-0.823647585	PRSS22	serine protease 22
ENSCAFG00000023658	-0.376325394	-1.750234494	-1.28421909	-0.911386459	-0.500066722	-1.301516969	-1.878773885	ACSM5	acyl-CoA synthetase medium chain family member 5
ENSCAFG00000023690	0.72842488	1.47775155	1.374552536	0.953967614	0.664474644	2.247731752	1.804728096	ERCC6L	ERCC excision repair 6 like, spindle assembly checkpoint helicase
ENSCAFG00000023709	-0.979160743	-1.825171241	-1.680059076	-1.305407304	-1.604122071	-2.053066661	-1.42601863	PLK5	polo like kinase 5 (inactive)
ENSCAFG00000023742	-0.852426036	-0.603260068	-1.037288482	-0.835766392	-0.984215934	-1.506550825	-0.969067863	PTPRR	protein tyrosine phosphatase receptor type R
ENSCAFG00000023759	0.560699349	-0.005370698	-2.443674925	-1.793387362	0.21610882	-2.561309995	-1.535952587	MT2A	metallothionein 1H
ENSCAFG00000023774	0.414902905	-2.154407325	-2.760440816	-1.731736461	0.151956891	-2.439080392	1.620454918	RAMP1	receptor activity modifying protein 1
ENSCAFG00000023831	1.116023806	1.36906035	0.228657269	-0.328592857	0.756529227	2.373913833	0.247425656	NA	NA
ENSCAFG00000023864	-0.014316477	-0.585494803	-0.551900028	-0.639286992	0.116649124	-0.717366731	-0.524299102	NA	NA
ENSCAFG00000023881	-1.432411062	-0.211383829	-0.950840476	-0.50072508	-0.492632027	-0.687527625	-0.822408332	ZNF227	zinc finger protein 227
ENSCAFG00000023887	-1.571465596	-0.591932416	0.338150795	-1.054220326	-0.729903582	-0.167677542	-0.79851277	NA	NA
ENSCAFG00000023928	0.027893714	2.147171297	2.016415308	0.037697383	0.692040489	0.842592809	0.385251709	CCL8	C-C motif chemokine ligand 8
ENSCAFG00000024052	0.846471048	0.387940991	0.847302921	0.489207972	1.048482502	-0.022864014	0.953620176	GGN	gametogenetin
ENSCAFG00000024087	-0.158915569	1.489028769	1.844299507	0.567220237	0.183125824	1.029118274	-0.133212475	CGAS	cyclic GMP-AMP synthase
ENSCAFG00000024101	0.654585462	2.622077658	0.065248373	0.3972091	1.083860645	3.894204121	1.08592559	CHST8	carbohydrate sulfotransferase 8
ENSCAFG00000024146	-0.362173454	-0.543499779	-0.302025893	-0.166482311	-0.371616403	-1.104132435	-0.21889711	TCEAL3	transcription elongation factor A like 3
ENSCAFG00000024171	-1.112113739	-0.836212653	0.160324316	-0.554003797	-1.714886657	-0.619365909	-1.84015086	SPINK2	serine peptidase inhibitor, Kazal type 2
ENSCAFG00000024178	-2.302991887	-0.731844324	-0.913484627	-0.696698457	-0.961740887	-2.004188729	-0.555045827	BEX3	brain expressed X-linked 3
ENSCAFG00000024189	-1.155524907	-1.413859233	-4.052208437	-1.077257486	-0.993651425	-3.993400991	-0.280918093	SERPINF1	serpin family F member 1
ENSCAFG00000024209	-1.862060979	-0.806015622	-0.922262642	0.834701253	-0.799847107	-2.141111744	-1.130127455	OSCAR	osteoclast associated Ig-like receptor
ENSCAFG00000024259	0.201176394	0.844863312	1.373005929	-0.1276881	0.035847633	1.311060209	0.845951241	LOC610614	collagen alpha-4(VI) chain-like
ENSCAFG00000024289	-1.153067877	-0.507154523	-1.101534685	-0.132222121	-0.105582053	-0.540466226	-0.838923038	ZFP28	ZFP28 zinc finger protein
ENSCAFG00000024315	0.625611014	0.248085805	0.575650912	0.072133882	0.160049039	0.420175939	0.340817799	H2AC1	H2A clustered histone 1
ENSCAFG00000024350	0.597514424	1.032853035	1.725652565	0.98782665	0.187621621	2.052920149	0.857709855	CENPP	centromere protein P
ENSCAFG00000024440	-0.09030789	0.728925683	-0.18380808	0.836506008	0.949282127	1.1758331	0.607675541	MEX3A	mex-3 RNA binding family member A
ENSCAFG00000024521	-2.640527513	na	na	-2.866328679	-2.387212373	-2.34794429	0.214231112	NA	NA
ENSCAFG00000024559	-0.21293125	-0.999373927	-1.417132923	-1.137669341	-0.731158595	-1.055609805	0.254385279	TMEM238	transmembrane protein 238
ENSCAFG00000024578	-0.970797724	-2.507822702	-0.956079481	-1.023608621	-0.986444293	-1.849314382	0.458676643	GPR182	G protein-coupled receptor 182
ENSCAFG00000024687	0.124119733	-1.478248978	-1.203914769	-0.456802811	0.240121889	-0.559755561	-0.950709136	NA	NA
ENSCAFG00000024700	1.72229755	1.939834007	2.653489794	0.335815627	-0.053052078	0.567501826	-0.0038857	OOEP	oocyte expressed protein
ENSCAFG00000024748	-1.001154989	-2.334523315	-2.88556629	-1.247330064	-0.430925011	-0.655791058	-1.526153536	CD55	CD55 molecule
ENSCAFG00000024781	-1.641734697	-0.101945289	-0.524508117	-3.468125482	-3.553191717	-3.949909251	-3.280518367	LOC477699	alpha-2-macroglobulin
ENSCAFG00000024782	1.048591491	0.876944011	0.922831197	2.060049847	0.47604885	1.14761074	0.576033956	LRRC73	leucine rich repeat containing 73
ENSCAFG00000024786	0.119717823	-1.910366	-1.918422938	-2.84652061	1.485482251	-2.229796726	-1.927482667	PKHD1L1	PKHD1 like 1
ENSCAFG00000024792	-0.094759373	2.374230282	1.133038798	0.79921608	0.775241744	0.595564872	0.998121463	LOC609800	CMRF35-like molecule 6
ENSCAFG00000024888	-0.843986919	0.746661445	-0.900301876	-1.525586976	-2.027373559	-1.438223859	-2.531427788	FOLH1B	folate hydrolase 1B
ENSCAFG00000024967	-0.867098297	-0.208537321	-0.641256574	-1.199650023	1.33601272	-0.971088237	1.533641319	ASIP	agouti signaling protein
ENSCAFG00000024978	-0.132040484	-0.706148938	-0.957062312	-0.818193614	-0.913904413	-0.503144075	-0.273504065	LRRN4	leucine rich repeat neuronal 4
ENSCAFG00000024988	-2.349141139	-4.02397264	-4.81343547	-3.086918222	-0.712957585	-0.505028895	-2.268030167	FRZB	frizzled related protein
ENSCAFG00000025002	-2.143467515	-1.268029634	-2.287824617	0.996457854	-1.392022132	-5.765967222	-2.803725989	DPP4	dipeptidyl peptidase 4
ENSCAFG00000025083	1.24088369	2.207154291	0.208399506	-0.111228074	0.347959412	1.962074969	1.487199629	FADS1	fatty acid desaturase 1
ENSCAFG00000025108	-1.232883215	-1.524259121	-1.857119678	-0.663771553	-0.377087474	-0.071402306	1.692991306	GPR37L1	G protein-coupled receptor 37 like 1
ENSCAFG00000025183	-0.416522418	-0.782580983	-1.249645242	-1.060085035	-0.784494883	-0.691982121	-0.253986348	EPS8L2	EPS8 like 2
ENSCAFG00000025281	0.314861116	0.983747063	0.278139355	0.417354305	0.459447722	0.35788735	0.503060902	CD1A8	CD1a8 protein
ENSCAFG00000025299	-0.087988619	-0.644376104	-0.488664135	-0.196239106	-1.098622562	-0.827171235	-1.543890679	AOX2	aldehyde oxidase 2
ENSCAFG00000025325	0.327921828	0.021677195	0.677476034	0.659339013	-0.012323067	1.221866698	0.834777735	NEUROG2	neurogenin 2
ENSCAFG00000025327	-0.489939833	-1.34013585	-2.069129296	-0.713623402	-0.794768016	-2.232453013	0.075463044	SOX17	SRY-box transcription factor 17
ENSCAFG00000025345	-0.835469691	-0.097916145	-2.665333978	-3.32326665	-0.653153512	-2.990546455	-0.84290289	RELN	reelin
ENSCAFG00000025353	0.215995079	-1.046011864	-1.746482973	-1.541850585	0.040164521	-1.724797291	-1.119904662	NA	NA
ENSCAFG00000025369	0.887237937	-0.674715911	-1.318250813	-1.419329345	-1.576820893	-1.566440451	-1.325830569	LOC607776	uncharacterized protein CXorf49 homolog
ENSCAFG00000025410	-3.050114726	-5.59440555	-2.646222918	-3.84273714	-3.603117673	-7.517340738	-4.606387815	FABP4	fatty acid binding protein 4
ENSCAFG00000025454	0.200352945	1.755582121	0.96768828	0.210191415	1.054092832	0.106957312	0.628328398	LOC607536	signal-regulatory protein beta-1-like
ENSCAFG00000025649	-0.179091184	-1.205977151	-0.878106945	-0.768889868	0.162638728	-0.874174384	-0.950366115	MIR145	microRNA mir-145
ENSCAFG00000026428	0.285383242	0.684795223	0.578351077	0.526458374	0.905932251	0.971980148	-0.149298025	NA	NA
ENSCAFG00000028453	0.39663093	2.986317023	1.64937813	1.161717389	1.722868353	0.691741053	1.328788956	LOC484306	leukocyte immunoglobulin-like receptor subfamily B member 3
ENSCAFG00000028459	-0.880074587	-1.676917034	-1.109175563	-4.331203002	-1.07651711	-2.023964635	-2.730919749	NA	NA
ENSCAFG00000028460	3.540267306	-0.903517644	1.630757412	0.195295174	-0.186011044	6.086128329	2.353551751	NA	NA
ENSCAFG00000028467	-1.574521718	-1.270619708	-0.075609399	0.306793223	-0.871414255	-1.745932452	-0.952643668	TDRP	testis development related protein
ENSCAFG00000028490	1.38088625	1.046611917	1.45152627	-0.616975813	-0.469225885	2.232448536	1.436486297	PHGDH	phosphoglycerate dehydrogenase
ENSCAFG00000028496	0.603242642	1.083533529	0.631285392	1.788636431	-0.324181219	0.547515246	0.039804566	HOXC5	homeobox C5
ENSCAFG00000028506	-1.417645562	-1.658173303	-0.452252346	0.365568416	-1.910244379	-1.646279219	-1.377097022	LOC607460	pancreatic alpha-amylase
ENSCAFG00000028521	0.607900271	1.315972837	-0.217299763	0.12771493	0.400958444	0.415403962	0.463031978	NA	NA
ENSCAFG00000028530	-0.961500055	-4.207189522	-1.675329307	0.314775495	-2.114867088	-0.267672812	-2.734364413	CHST13	carbohydrate sulfotransferase 13
ENSCAFG00000028535	-0.825920306	-0.891530229	na	-0.614073444	-1.562923957	-1.030936088	-0.929670894	KCNU1	potassium calcium-activated channel subfamily U member 1
ENSCAFG00000028541	-0.806592578	-0.602850272	-1.79016182	-0.532657422	-0.342318096	-0.326471643	-0.912552171	NA	NA
ENSCAFG00000028589	-2.177914725	-0.721120308	-0.695677047	-2.1881301	-0.618678291	-3.392086242	-2.044139571	SELENOP	selenoprotein P
ENSCAFG00000028627	-1.128592137	-0.146491019	-0.656462012	-1.092822279	-0.535921475	-0.671264348	-0.675548032	NA	NA
ENSCAFG00000028642	-0.519966175	-1.4405801	-0.376235265	0.039698599	-0.021091508	-1.694951006	-0.839359706	NA	NA
ENSCAFG00000028672	0.389417281	0.299906814	1.158082204	0.214873862	0.409671121	0.807839334	0.14223632	H2BC12	H2B clustered histone 12
ENSCAFG00000028694	-0.578328918	-0.365757907	-0.888167354	-0.398392227	-0.468674808	-1.37844338	-0.283758483	ZNF793	zinc finger protein 793
ENSCAFG00000028708	-1.865464256	-2.573648059	-1.654682093	-2.125964176	-3.012635238	-1.763770245	-2.244220812	SCD5	stearoyl-CoA desaturase 5
ENSCAFG00000028715	0.250219281	1.687981646	0.249333322	0.420747285	0.730734212	1.868385273	0.889871077	HMGB3	high mobility group box 3
ENSCAFG00000028730	-2.984621566	-3.210809327	-5.072537382	-6.992048691	-3.766193983	-8.911729971	-5.775376599	SOST	sclerostin
ENSCAFG00000028754	-1.960565619	-1.564745073	-1.981952279	-1.806534193	-0.476464079	-3.871635172	-0.94399618	PLPP3	phospholipid phosphatase 3
ENSCAFG00000028759	0.430385966	1.152530376	1.984761632	1.148531103	1.223177442	1.268551714	0.787381141	BAG2	BAG cochaperone 2
ENSCAFG00000028761	-0.466262942	-0.787890062	-1.869503215	-1.485786298	1.282863957	-1.018551767	-0.861181118	LOC102156180	cohesin subunit SA-2-like
ENSCAFG00000028779	-1.613832819	-1.264755158	0.161303011	-0.624952189	-1.553475665	-0.452495458	-1.203654073	NA	NA
ENSCAFG00000028789	-0.540116582	-0.072592678	-1.027912296	-1.210942885	-0.764658958	-1.240956971	-0.410743599	GADL1	glutamate decarboxylase like 1
ENSCAFG00000028797	2.51465023	1.080021486	-0.16280255	-0.554771182	3.728972533	-0.011797989	3.92865634	ADM5	adrenomedullin 5 (putative)
ENSCAFG00000028799	-4.439643918	5.208961289	-4.525232693	-2.950606953	5.345247923	4.441567475	-5.085171477	ARHGEF1	Rho guanine nucleotide exchange factor 1
ENSCAFG00000028801	1.030432349	1.472807591	0.519095078	0.92021706	0.210712445	1.090651425	0.497046229	NA	NA
ENSCAFG00000028810	-1.873251532	-3.756106167	-1.772872353	-1.726124942	-2.079069464	-2.629970401	-1.632266751	GPIHBP1	glycosylphosphatidylinositol anchored high density lipoprotein binding protein 1
ENSCAFG00000028830	0.625611014	0.248085805	0.601453924	0.072133882	0.143205912	0.490305228	0.342735979	H2AC17	H2A clustered histone 17
ENSCAFG00000028833	-0.858084188	-0.607629376	-1.401660002	-1.000157764	-0.540819167	-1.232519602	-0.616967849	NA	NA
ENSCAFG00000028843	-1.652707968	-1.061772082	-1.114496921	-1.136409263	-0.81569671	-2.257893711	-0.284343979	MAP1LC3C	microtubule associated protein 1 light chain 3 gamma
ENSCAFG00000028848	-0.969840697	-1.958382001	-1.570356658	-1.832515042	0.876567276	-2.987265429	-1.202212402	JUNB	JunB proto-oncogene, AP-1 transcription factor subunit
ENSCAFG00000028858	-0.374731505	-1.377212032	-0.840782389	-0.99897771	-0.433808147	-1.311463537	-0.500741681	FHL5	four and a half LIM domains 5
ENSCAFG00000028862	0.594365359	0.229233073	0.880080245	1.729413698	na	0.762454077	0.246811589	XIRP1	xin actin binding repeat containing 1
ENSCAFG00000028865	-1.300100146	-1.017768422	0.09474255	-0.543539753	-0.309197262	-0.562375853	-0.827026828	NA	NA
ENSCAFG00000028869	0.606868267	0.771924734	1.342336193	0.001407918	0.485013273	2.195701492	1.367884074	GPX8	glutathione peroxidase 8 (putative)
ENSCAFG00000028878	-0.92900636	-0.968130183	-1.54481239	1.376482165	-1.014523242	-2.326066318	-1.056742965	NA	NA
ENSCAFG00000028906	-0.337028066	-1.044648029	-0.354331059	-0.686770862	-0.255187375	-0.862359929	-0.775056646	NA	NA
ENSCAFG00000028912	-0.38284753	1.880111204	1.444462049	0.137036655	0.807889116	0.831296352	0.343922342	LOC100686047	protein CD300H-like
ENSCAFG00000028930	2.738111213	-3.798717521	-3.100780854	-2.638607593	0.249423938	-4.019175378	-1.448339707	LOC607080	musculoskeletal embryonic nuclear protein 1
ENSCAFG00000028962	-0.984343949	-0.893709988	-0.307580616	-0.582231902	-0.353788357	-0.686590577	-0.328676704	SLC25A21	solute carrier family 25 member 21
ENSCAFG00000028978	0.2585666	3.287437326	0.7576791	0.660371171	1.682887652	0.060147251	1.291541454	IL2RG	interleukin 2 receptor subunit gamma
ENSCAFG00000029080	0.172275895	-1.736468939	-1.191737189	-2.429790622	-1.615406772	-1.455740002	-1.302275965	NA	NA
ENSCAFG00000029083	-0.152720941	-0.73904821	-1.448411137	-1.514197639	-1.71966409	-1.362917217	-1.500013474	LOC607776	uncharacterized protein CXorf49 homolog
ENSCAFG00000029101	-0.885272835	-1.444660938	-1.144168894	-0.412319183	-0.53563807	-0.76561882	-0.386039317	NA	NA
ENSCAFG00000029127	-1.112169708	-0.780379316	-1.574426834	-0.07096802	-1.245658985	-0.939455306	-0.825138596	NA	NA
ENSCAFG00000029141	-0.305983775	-0.797905022	-0.588112	-0.717791611	-0.407096483	-1.111656083	-0.912274565	FGF16	fibroblast growth factor 16
ENSCAFG00000029163	-0.331954734	-0.412620092	-1.061296567	-0.194558791	-0.682750797	-0.588846903	-0.147047069	MYL7	myosin light chain 7
ENSCAFG00000029189	-1.295686724	-2.412628557	-0.872373991	-0.387575234	-1.587909128	-2.58200966	-2.453356374	TIMP3	TIMP metallopeptidase inhibitor 3
ENSCAFG00000029191	1.670197968	2.107509829	2.401686299	1.075028328	-0.360259977	2.847446706	1.997846901	STMN1	stathmin 1
ENSCAFG00000029203	-0.359991961	0.456932368	0.71779875	0.68034605	0.534517438	1.130152016	0.740843939	EIF5A2	eukaryotic translation initiation factor 5A2
ENSCAFG00000029213	-3.485292383	-3.431198609	-3.192056153	-0.812104021	na	na	-3.055131166	LOC607979	eukaryotic translation initiation factor 3, subunit L pseudogene
ENSCAFG00000029260	0.831661457	0.429228883	0.78690025	0.088683257	0.152472384	0.618299065	0.29437863	NA	NA
ENSCAFG00000029292	-1.227561286	-1.136771245	-1.89144973	-2.186772555	-0.397876744	-2.984313035	-1.597095647	GGT5	gamma-glutamyltransferase 5
ENSCAFG00000029297	0.395479844	2.574402039	0.574347392	1.554984625	0.485567143	0.078687743	1.390260128	ANKRD22	ankyrin repeat domain 22
ENSCAFG00000029322	0.093445723	-1.249677587	-0.383904009	-0.273693479	-1.305997893	-1.968792797	-0.531624296	SCN2B	sodium voltage-gated channel beta subunit 2
ENSCAFG00000029331	1.073947034	2.216864857	2.361154211	1.645306141	1.021526255	2.827274803	1.474363412	AURKA	aurora kinase A
ENSCAFG00000029334	-0.479483287	1.396547168	1.35425854	1.008004228	0.58908309	1.696119544	0.878374052	GINS1	GINS complex subunit 1
ENSCAFG00000029353	-0.134384234	-1.887800332	-0.391611534	-1.056030366	-0.396624895	-0.43427449	-1.090152541	LNP1	leukemia NUP98 fusion partner 1
ENSCAFG00000029367	-0.487050647	-1.950220353	-1.266503588	-1.830928608	0.703162352	-2.592436257	-1.030193498	COL28A1	collagen type XXVIII alpha 1 chain
ENSCAFG00000029379	1.28193821	2.293241682	1.206406961	1.45890761	1.003798147	3.099902669	2.831780168	UBE2S	ubiquitin conjugating enzyme E2 S
ENSCAFG00000029394	0.811958007	1.154248157	-0.463572476	0.839679827	2.905185329	3.776620303	1.646802956	HAS2	hyaluronan synthase 2
ENSCAFG00000029396	1.691649806	2.681514896	1.311086809	0.782220834	0.54359619	2.733330506	2.22417941	NA	NA
ENSCAFG00000029442	-0.748172544	-1.82918932	-0.026657635	-1.201411397	-2.43050671	-3.903049585	-2.237140328	CCN2	cellular communication network factor 2
ENSCAFG00000029443	-0.267289244	-0.53644068	-0.508091467	0.309695041	-0.338583007	-0.659934593	-0.584641363	WDR64	WD repeat domain 64
ENSCAFG00000029458	-0.122414935	-0.651572741	-0.721578119	-0.279678871	-0.45750716	-0.514393851	-0.273504065	SNAI3	snail family transcriptional repressor 3
ENSCAFG00000029504	-0.62481915	0.051106235	-1.101825534	-0.489554987	0.00409714	-0.992375251	-0.510977211	ZNF432	zinc finger protein 432
ENSCAFG00000029509	na	0.899129155	0.451740529	1.283962334	0.35954049	0.003283813	1.187006868	MCEMP1	mast cell expressed membrane protein 1
ENSCAFG00000029537	-1.979948565	-0.537912532	-1.80089283	-0.790143705	-0.500325354	-1.486803393	-0.672685222	GJB2	gap junction protein beta 2
ENSCAFG00000029570	0.094893129	-1.643294554	-1.02584637	-1.212059894	-0.60765036	-2.28200505	-0.8916073	KANK3	KN motif and ankyrin repeat domains 3
ENSCAFG00000029647	-0.707812962	-0.382124179	-0.155785188	-0.95936473	-0.626548235	-0.328022294	-0.215023063	AKR1D1	aldo-keto reductase family 1 member D1
ENSCAFG00000029652	0.327921828	1.337468759	0.176469109	1.136753753	1.771155143	0.007646298	0.339524098	NA	NA
ENSCAFG00000029722	-0.040659442	0.224619163	0.620571754	0.365743423	0.359773816	0.750644404	1.008634021	TLCD1	TLC domain containing 1
ENSCAFG00000029801	-1.166117163	-1.582346105	-0.427914887	-0.511813771	-1.095882473	-1.184074551	-1.48655407	DUSP26	dual specificity phosphatase 26
ENSCAFG00000029819	0.542386767	0.397807325	-0.100302241	0.432790724	0.815122147	1.060619394	0.683168024	CELSR3	cadherin EGF LAG seven-pass G-type receptor 3
ENSCAFG00000029826	-0.648754583	-1.263268838	-1.375645274	-1.327697266	0.363947923	-2.534443175	-0.775820359	NA	NA
ENSCAFG00000029830	0.462156474	0.200612671	0.941258423	0.674487115	0.31818978	1.498243241	0.281845814	LOC102156332	apolipoprotein L2-like
ENSCAFG00000029836	0.650345475	1.456163504	0.99012532	0.313382687	0.146913683	2.324517346	0.898567236	CENPW	centromere protein W
ENSCAFG00000029890	-1.13354227	-1.769383409	-1.022075061	0.086462228	-0.944989451	-1.932388318	-0.886718356	FGF9	fibroblast growth factor 9
ENSCAFG00000029920	-1.801422017	-1.757189026	-0.475608793	-1.259020332	-1.781867578	-1.088026199	-1.113267501	TSC22D3	TSC22 domain family member 3
ENSCAFG00000029925	-0.577155271	-1.251005927	-1.461027075	-0.73621739	0.55076097	-1.501663886	-0.511090653	EDA	ectodysplasin A
ENSCAFG00000029937	0.5175589	-3.504268769	-2.062080593	-1.729963609	-3.274808778	-3.560808427	-2.099332619	EFHD1	EF-hand domain family member D1
ENSCAFG00000029984	-0.114390953	-0.579272583	-1.02487461	-0.475432452	-0.43819175	-0.122395096	-0.653297625	ZFP92	ZFP92 zinc finger protein
ENSCAFG00000030025	-1.650241946	-0.641655438	-1.787073598	-2.187390295	-0.649369815	-3.887966093	-1.581680088	FGL2	fibrinogen like 2
ENSCAFG00000030083	-0.177502852	1.477547627	0.625732308	1.272904813	1.240867877	-0.106829057	1.257899203	MYO1G	myosin IG
ENSCAFG00000030087	-0.040609474	2.538427906	2.223535438	1.571627584	0.71380687	2.920908662	2.197927945	PCLAF	PCNA clamp associated factor
ENSCAFG00000030164	0.690153094	1.169877764	0.786083286	0.485792895	0.347077678	1.217586625	1.091405434	NA	NA
ENSCAFG00000030172	-1.078820529	-0.575455154	-0.937972847	-0.217737036	-0.2600931	-1.105165051	-0.776815837	LOC106558999	zinc finger protein 677-like
ENSCAFG00000030221	-0.282029678	-0.718091485	-0.588112	-0.346708182	-0.525031843	-0.05445639	-0.466723977	ZFP28	ZFP28 zinc finger protein
ENSCAFG00000030234	-0.505597229	-0.618652182	-0.321178103	-0.671633928	-0.672832667	-0.65224202	-0.398422956	NA	NA
ENSCAFG00000030245	-0.450658464	-1.319892683	-2.076333019	-1.068459028	0.253000082	-2.593313034	-0.860835701	CA11	carbonic anhydrase 11
ENSCAFG00000030249	-0.979160743	-0.532591186	-0.304484682	-0.525621668	-0.747415378	-0.243067602	-0.05965451	OR4D9D	olfactory receptor family 4 subfamily D member 9D
ENSCAFG00000030262	-1.753918179	-1.970239424	-0.579055133	-1.83375509	-1.688771675	-0.373539118	-2.434975084	BAMBI	BMP and activin membrane bound inhibitor
ENSCAFG00000030293	-0.242001603	-0.354583594	-0.6183073	-0.324298521	-0.889533966	-0.115318262	-0.238019685	LOC608550	ferritin heavy chain-like
ENSCAFG00000030300	1.792368844	2.34722254	1.695419747	0.294956803	1.203013757	0.682595485	2.618907143	CCR7	C-C motif chemokine receptor 7
ENSCAFG00000030331	-0.820165962	-0.523344958	-0.3242053	-0.456307453	-0.313069375	-0.907606827	-0.814054929	LOC478183	pre-mRNA-splicing factor SYF2
ENSCAFG00000030384	-1.663394061	-1.271485301	-0.466392243	-1.142941176	-0.744526622	-1.259482482	-0.398596483	NA	NA
ENSCAFG00000030399	-1.129037044	-0.708856084	-1.513366984	-0.724292176	-0.777400604	-0.554890703	-0.936816205	NA	NA
ENSCAFG00000030461	-1.939506522	-1.787839497	-0.343808115	-0.497222689	-0.755483615	-1.742393986	0.385617019	ZNF879	zinc finger protein 879
ENSCAFG00000030496	0.000488068	-1.293268488	-0.815278484	-0.621366272	-0.750634505	-0.477164688	-1.103404224	FHAD1	forkhead associated phosphopeptide binding domain 1
ENSCAFG00000030507	0.679767653	-0.039970062	1.414117675	0.562136114	0.026379125	0.424225952	0.146902689	H2AC11	H2A clustered histone 11
ENSCAFG00000030509	0.109147063	2.558933773	1.072308699	0.878054612	0.91027285	0.226413835	0.821174181	NA	NA
ENSCAFG00000030537	1.824116909	-0.239490103	1.431651365	1.085551386	0.894513045	2.025134284	0.838306646	HSPB8	heat shock protein family B (small) member 8
ENSCAFG00000030542	0.433590313	1.488137565	0.810260057	0.646270106	0.546121077	2.198358699	1.871991356	FEN1	flap structure-specific endonuclease 1
ENSCAFG00000030565	1.078974814	1.548394959	0.746848186	0.071903949	0.966798664	-0.103435103	0.639665242	DUSP5	dual specificity phosphatase 5
ENSCAFG00000030588	-2.544636238	-2.694205578	-0.436772003	0.436993713	-2.709451562	-2.57190559	-2.277550681	LOC607460	pancreatic alpha-amylase
ENSCAFG00000030589	-1.125966677	-0.789142292	-0.199179239	-0.674114916	-0.954833079	-0.666393014	-1.582290946	HYKK	hydroxylysine kinase
ENSCAFG00000030597	-0.364717002	-0.754236915	-0.873729817	-0.338615847	-0.146528298	-0.818016862	-0.351035903	LOC482919	claudin-22
ENSCAFG00000030603	-0.671092081	-0.451850018	-1.064875223	-0.49166112	-0.683897476	-1.364116425	-0.66135904	NA	NA
ENSCAFG00000030693	-0.652997467	-0.35788984	-0.417347813	-0.200936672	-0.832281457	-0.944232715	-0.804386997	KIAA0040	KIAA0040
ENSCAFG00000030713	0.536006766	1.787382192	0.726529864	0.571282016	1.219416688	0.637899614	-0.556216146	BTBD19	BTB domain containing 19
ENSCAFG00000030744	0.854842026	0.821544257	0.593072019	0.450796486	0.379098404	0.825487457	0.448286309	LRRC46	leucine rich repeat containing 46
ENSCAFG00000030746	2.901495242	-1.581954466	0.683734141	1.149816976	-0.163879688	3.026976393	3.064393973	NA	NA
ENSCAFG00000030756	0.331880308	0.537443514	0.694916356	0.435644062	-0.01931072	0.520583685	0.035228477	PRSS54	serine protease 54
ENSCAFG00000030761	0.16357421	-0.845546688	-1.438770386	-0.841962045	-0.409553078	-0.945146958	-0.010500178	ZNF835	zinc finger protein 835
ENSCAFG00000030764	-1.235642708	-1.206991135	-1.119767912	-0.998314784	-1.145080529	-1.115966618	-1.003872541	SLC25A29	solute carrier family 25 member 29
ENSCAFG00000030812	1.168838723	0.932612145	1.482145109	0.301335932	0.577267361	2.686433595	0.982076409	MRPL51	mitochondrial ribosomal protein L51
ENSCAFG00000030830	-1.938100082	-1.687973321	-0.964488025	0.563337458	-5.050080778	-1.641196454	-2.722814779	AOC2	amine oxidase copper containing 2
ENSCAFG00000030851	-0.762986483	-1.010763922	-1.20603136	-0.836728789	-1.006779966	-1.556258141	-1.119656324	HLF	HLF transcription factor, PAR bZIP family member
ENSCAFG00000030864	-0.318260579	-0.418549131	-0.294091333	-0.54776644	-0.621155501	-0.460950706	-0.046218108	NA	NA
ENSCAFG00000030867	1.242860651	0.360779841	0.599857332	0.535815524	na	0.680646725	na	HPCAL4	hippocalcin like 4
ENSCAFG00000030875	1.518361499	1.117736475	1.620225668	-0.553313355	-0.375412539	2.488308322	1.579530574	PHGDH	phosphoglycerate dehydrogenase
ENSCAFG00000030892	-1.141194508	0.063145209	-1.554951438	-1.927921219	-0.395072948	-1.725968697	-1.885045337	PERP	p53 apoptosis effector related to PMP22
ENSCAFG00000030893	-0.636565941	-0.786709116	-0.633527808	-0.295488056	-0.577943509	-1.226204436	-1.271684749	NA	NA
ENSCAFG00000030902	-0.009997999	1.105728869	1.040559263	1.367755122	0.604323238	2.075091894	0.17680042	TRIM59	tripartite motif containing 59
ENSCAFG00000030997	-3.527342774	-2.8857372	-1.618243727	-1.059184083	-2.941348368	-4.819565347	-2.255538709	CCDC3	coiled-coil domain containing 3
ENSCAFG00000031014	-0.574115877	-1.440507497	-1.03209603	-0.442042719	0.171058634	-2.95983317	-1.087740341	FAM180A	family with sequence similarity 180 member A
ENSCAFG00000031031	-0.908036332	-1.279684432	-0.877421479	0.336891187	-1.166192983	-0.113773166	-0.578115766	DUSP15	dual specificity phosphatase 15
ENSCAFG00000031048	-0.920526121	-1.054831307	-0.944983913	-0.30059188	-0.521981672	-0.989027332	-1.493209829	LOC100686099	zinc finger protein 84
ENSCAFG00000031063	-0.403084732	-2.694656123	-1.076491333	-0.206441997	-1.865037886	-1.146145578	-0.932678321	SBK3	SH3 domain binding kinase family member 3
ENSCAFG00000031101	-0.103306476	2.550330435	1.340876412	1.298505566	0.903200751	-0.022916205	0.64401822	CD48	CD48 molecule
ENSCAFG00000031154	-1.547387366	-1.044490631	-1.699446332	-0.589489301	-1.970399202	-1.692779741	-1.741497514	MYORG	myogenesis regulating glycosidase (putative)
ENSCAFG00000031158	-2.146721915	-1.627872923	-0.764438646	-1.454639095	-0.691228089	-1.42207268	-1.109897037	EPDR1	ependymin related 1
ENSCAFG00000031182	2.232226832	0.905680286	1.580710506	0.067381947	-0.087492283	1.504048043	1.07832323	MRPL14	mitochondrial ribosomal protein L14
ENSCAFG00000031187	-1.480402618	-1.174275204	-1.417353774	-1.933918061	-0.081897775	-1.101644428	-0.477733662	FGF12	fibroblast growth factor 12
ENSCAFG00000031239	-2.584681879	-2.785846354	-0.491950531	0.475940486	-2.787502874	-2.573803025	-2.291785683	LOC607460	pancreatic alpha-amylase
ENSCAFG00000031264	-0.505129733	-1.358385901	-1.136897281	-1.103153935	-0.891300903	-1.124520355	-0.11382449	CYYR1	cysteine and tyrosine rich 1
ENSCAFG00000031321	-0.267289244	-0.532591186	-0.85905802	-0.663771553	-0.396624895	-0.433468766	-2.183647476	WNT6	Wnt family member 6
ENSCAFG00000031329	0.348396587	1.012714381	0.96876745	1.284449713	na	2.298442442	-0.47082771	NA	NA
ENSCAFG00000031331	0.460012239	1.15187065	2.970538887	0.715414553	1.060445061	0.930226533	1.293248871	OCIAD2	OCIA domain containing 2
ENSCAFG00000031380	-0.985887468	-0.454976993	-1.259351864	-1.038905347	-0.309757874	-2.163321665	-1.262338923	C1QTNF7	C1q and TNF related 7
ENSCAFG00000031420	0.818381354	0.534275213	0.7408206	0.360944781	0.328847833	2.279106118	1.807631413	NOP10	NOP10 ribonucleoprotein
ENSCAFG00000031429	-0.742240798	-1.147913124	-1.136043562	-1.820072191	-0.145031518	-1.478870655	-1.597304856	GNA14	G protein subunit alpha 14
ENSCAFG00000031437	-2.607208959	-2.152048594	-1.194906362	-2.031976682	-1.99649321	-2.774027421	-0.493842192	NA	NA
ENSCAFG00000031454	-1.133316968	-0.473928984	-0.487655158	-0.961234362	-1.117237837	-0.776976391	-0.834258134	NA	NA
ENSCAFG00000031469	-1.218780452	-1.023532994	-1.648387302	-1.485356297	-1.616136677	-2.145013169	-1.96082625	LOC100686484	zinc finger protein 77
ENSCAFG00000031485	-1.639214925	-0.922850545	-0.883830796	-0.828937913	-1.205945986	-1.201715573	-1.181403097	LOC490972	transmembrane protein C17orf113
ENSCAFG00000031494	0.61226643	0.483841837	1.804644246	0.162703976	0.312414695	1.272061674	0.316031572	LOC478743	histone H2B type 1-C/E/F/G/I
ENSCAFG00000031495	-1.052121943	-0.469372222	-1.406804438	-0.918122369	-0.164026345	-1.290199474	-0.856866559	ZNF461	zinc finger protein 461
ENSCAFG00000031499	1.153265511	0.9023932	0.077862334	0.390552862	1.876784902	0.350428842	1.322776246	GLIS3	GLIS family zinc finger 3
ENSCAFG00000031536	-0.960160005	-1.324404808	-1.83079179	-0.151856845	-0.69562236	-1.502952536	-1.528649818	LDLRAD4	low density lipoprotein receptor class A domain containing 4
ENSCAFG00000031608	-0.715423448	-1.23003898	-1.14414884	-1.584602951	-0.905746239	-0.013793243	-0.361831953	NUDT2	nudix hydrolase 2
ENSCAFG00000031609	1.450633778	-2.573185468	-2.519240541	-2.998832471	-2.656135067	-0.40152812	-0.356585483	NA	NA
ENSCAFG00000031630	0.516043644	1.669767357	-0.045526753	0.530798125	0.522109072	0.686552696	0.232355662	GNG4	G protein subunit gamma 4
ENSCAFG00000031664	-0.755398666	0.019492689	-1.369085156	-0.959024829	0.047682269	-1.082940344	-2.31151799	KCNT2	potassium sodium-activated channel subfamily T member 2
ENSCAFG00000031682	1.384242659	0.832366611	0.836806069	1.175522646	na	-0.232320212	0.813287818	LOC474938	glutathione S-transferase A2
ENSCAFG00000031738	0.904728867	1.872588927	0.79168119	0.856125248	1.22570019	1.339440283	0.858769416	COLGALT1	collagen beta(1-O)galactosyltransferase 1
ENSCAFG00000031754	0.594365359	0.180739364	0.714115007	0.322097314	0.057656939	0.495325302	0.326050952	H2AC5	H2A clustered histone 5
ENSCAFG00000031795	-4.311198117	-0.46614442	-4.072240639	-2.351385379	1.030300225	-0.542040202	-0.976474733	NA	NA
ENSCAFG00000031804	0.112485092	-0.704366388	-1.055299245	-0.893556288	-0.317581796	-0.415546048	-0.303474013	NA	NA
ENSCAFG00000031860	1.338298392	0.640047661	1.203802657	0.396793907	0.125699997	1.339763979	0.672319025	H2AC6	H2A clustered histone 6
ENSCAFG00000031912	-1.763314394	-4.622293689	-4.603401187	-3.540362901	-0.273754839	-5.286711249	-5.248234073	SBSN	suprabasin
ENSCAFG00000031934	-0.382108966	-0.70707122	-1.144555502	-0.750586075	-1.15226344	-0.700084247	0.040115151	NA	NA
ENSCAFG00000031941	-1.044781903	-0.23599217	-0.447268527	-0.875148836	-0.949160322	-0.908001316	-0.418236127	NA	NA
ENSCAFG00000031965	0.563367429	-0.740056359	-0.978616487	-1.146763376	-1.096351937	-1.94294462	0.249869496	FGF1	fibroblast growth factor 1
ENSCAFG00000032016	0.756735194	-0.189054899	0.423296868	0.577693547	0.977029758	0.006731752	1.497424221	HILPDA	hypoxia inducible lipid droplet associated
ENSCAFG00000032019	0.383182295	2.014000569	0.636300762	-1.505899454	na	2.819097741	0.530991611	NLRP12	NLR family pyrin domain containing 12
ENSCAFG00000032029	-1.014850388	-1.061353716	-1.358003947	-0.755122415	-0.591580248	-1.411568557	-1.287799682	NA	NA
ENSCAFG00000032084	-1.19213099	-1.114654712	-0.894780638	-0.790569353	-0.649122331	-0.928628858	-0.794888441	SMIM19	small integral membrane protein 19
ENSCAFG00000032086	0.357046785	1.125773129	0.625575393	1.165120111	0.391734111	1.620865683	0.830169198	CBX2	chromobox 2
ENSCAFG00000032088	0.366870007	0.498997824	0.609894204	0.180990831	0.594547481	1.186119537	0.117506714	LOC483842	centrin-4
ENSCAFG00000032135	-0.144575722	-0.509514248	-0.488030202	-0.201731841	-0.410477607	-0.505704009	-0.304314702	CLDN24	claudin 24
ENSCAFG00000032243	1.159137275	0.20913591	-0.276563246	0.418317509	1.104391475	0.354918774	2.946782349	DIO2	iodothyronine deiodinase 2
ENSCAFG00000032267	1.769671729	0.107680003	na	0.504627617	1.363439412	-0.35340864	2.009573055	WNT2	Wnt family member 2
ENSCAFG00000032289	-1.260043959	-2.59118388	-0.681162187	-0.879957342	-1.802122873	-2.061491906	-1.524492337	BMP6	bone morphogenetic protein 6
ENSCAFG00000032290	0.112404972	0.868321121	0.772455368	0.903565842	1.158459024	0.447930588	-0.222687916	RAPGEFL1	Rap guanine nucleotide exchange factor like 1
ENSCAFG00000032312	-0.334501247	-0.437358815	-1.008152187	-1.001964168	0.003645658	-0.836983954	-0.527814565	ZNF71	zinc finger protein 71
ENSCAFG00000032313	-1.38203017	-2.068879977	-1.53069094	-3.594267448	-0.477181623	-3.056587674	-0.869154888	FGL1	fibrinogen like 1
ENSCAFG00000032326	-1.379197027	-0.828966389	-1.125552361	1.209500105	-0.806559381	-1.713121701	-0.336340317	S100A2	S100 calcium binding protein A2
ENSCAFG00000032339	-0.383028491	-0.462671975	-0.611863733	-2.265511914	-0.324181219	-0.463151177	na	CYP2A13	cytochrome P450 family 2 subfamily A polypeptide 13
ENSCAFG00000032342	-1.289635461	-1.944169165	-0.704443251	-1.370226592	-1.426659306	-0.164823433	-2.306021942	PDGFD	platelet derived growth factor D
ENSCAFG00000032363	0.684882961	1.375587358	1.102371087	0.487372488	0.428647376	1.362856736	1.209095477	TXN	thioredoxin
ENSCAFG00000032377	-0.081663109	0.890064999	-0.018112763	0.927824989	1.760825149	1.490051958	0.335117444	EVA1A	eva-1 homolog A, regulator of programmed cell death
ENSCAFG00000032379	0.509333192	0.953942041	0.817860591	-0.201686883	2.402889825	2.311407114	1.080493662	PEG10	paternally expressed 10
ENSCAFG00000032384	-1.160069664	-2.908795605	-1.912285886	-0.795234548	0.151565387	-0.48345543	-0.191124437	IL17B	interleukin 17B
ENSCAFG00000032412	-0.747434401	-0.322247597	-0.922854655	-1.142186091	-0.915082936	-1.829913596	-0.889590949	FLI1	Fli-1 proto-oncogene, ETS transcription factor
ENSCAFG00000032422	-3.168710606	-4.211270309	-1.228754981	-1.67908429	-2.007574717	-2.940584826	-2.692790106	RARRES1	retinoic acid receptor responder 1
ENSCAFG00000032444	-0.378169395	-0.39921176	-0.538979549	-0.299310211	-0.785789718	-0.162824236	-0.238019685	LOC608550	ferritin heavy chain-like
ENSCAFG00000032489	-0.71145604	-0.949742051	-1.15471406	-0.782696437	-0.405593831	-0.358752329	0.0128361	SHISA7	shisa family member 7
ENSCAFG00000032511	1.148404085	0.464227053	0.931587711	0.793966316	0.011076162	1.417148224	1.013356463	C15H1orf109	chromosome 15 C1orf109 homolog
ENSCAFG00000032529	0.892091933	1.851740612	0.551150159	0.125245339	1.204608384	0.717573467	1.792495264	NA	NA
ENSCAFG00000032571	-1.284312037	-1.174361058	-1.642859171	-0.106640944	-0.57298374	-0.709926279	-0.950091039	ENHO	energy homeostasis associated
ENSCAFG00000032579	-1.208084374	-2.429315319	1.11115279	-0.676242412	-2.191888379	-0.894010759	-0.314647718	IRX3	iroquois homeobox 3
ENSCAFG00000032625	1.016838232	1.009937286	1.750940524	2.569709389	0.491668813	1.049113502	0.047401657	NA	NA
ENSCAFG00000032626	1.16013041	1.109579488	1.335588935	1.444595596	0.51143957	2.504030932	2.387693272	SRM	spermidine synthase
ENSCAFG00000032636	-1.360577592	-1.100311199	-1.012255687	-0.500293322	-0.861482735	-1.364642112	-0.489402974	ZNF775	zinc finger protein 775
ENSCAFG00000032700	-0.417849819	-0.658804454	-0.592403767	-1.170802558	-0.00631269	-0.616235923	-0.713945032	ST8SIA6	ST8 alpha-N-acetyl-neuraminide alpha-2,8-sialyltransferase 6
ENSCAFG00000032722	-0.570525304	-1.200601409	-0.866510284	-1.130692065	-0.64435822	0.175772998	-1.179219014	PRIMA1	proline rich membrane anchor 1
ENSCAFG00000032747	-1.384214989	-1.704493834	-1.632109166	-1.532948447	-1.366167274	-1.298682005	-0.801403339	FN3K	fructosamine 3 kinase
ENSCAFG00000032756	-1.753876894	-0.569485257	-1.617937413	-0.225906205	-1.202365756	-0.67870175	-0.710295554	NA	NA
ENSCAFG00000033086	-1.958870961	-1.037105793	-0.957062312	-3.202850269	-0.876149607	-0.79553333	-1.367040005	NA	NA
ENSCAFG00000033113	0.225980065	0.744035082	-0.006847981	0.635937387	0.530998522	1.791638292	-0.004213453	NA	NA
ENSCAFG00000033364	-0.06715058	-0.869687027	-1.414443346	-2.180572651	-0.147313181	-0.594987635	-0.679242253	LOC102156389	uncharacterized LOC102156389
ENSCAFG00000033684	0.08761257	0.160236226	2.892209866	2.426012283	-0.012323067	3.356609027	0.055253756	NA	NA
ENSCAFG00000033956	-1.988999736	-1.5708549	-0.217053299	-0.474017039	-0.206926894	-1.587016999	-0.956640089	NA	NA
ENSCAFG00000034058	6.019905657	-8.169449143	0.005987906	0.482312962	-6.606102892	na	-6.859710803	NA	NA
ENSCAFG00000034213	0.271347781	0.065569721	0.750416032	1.49091539	0.65714409	0.081840636	-0.036466026	NA	NA
ENSCAFG00000034308	-0.65961469	-0.539982967	-0.660964558	0.752551256	-0.256003718	-1.769272182	-0.729205351	NA	NA
ENSCAFG00000034990	-0.271238548	-1.787899917	-1.306007974	-1.704293624	na	-1.629008806	-0.47082771	NA	NA
ENSCAFG00000035199	1.348100507	0.8655607	1.09254291	-0.329461963	-0.351914472	1.718699547	1.283481513	NA	NA
ENSCAFG00000035513	0.468618341	0.592594729	1.960924248	1.588067156	0.311858152	0.95405245	na	LOC111093651	uncharacterized LOC111093651
ENSCAFG00000035573	-0.782333826	-2.506626206	-1.343128228	-0.073671298	na	-0.366739286	0.086838779	NA	NA
ENSCAFG00000035612	-1.944703451	-1.61145024	-0.603327911	-1.73095699	-1.879881165	0.30910129	-0.895027019	NA	NA
ENSCAFG00000035682	-0.684346069	-0.766018293	-0.318986044	-0.250846338	-0.785993445	0.048125147	-0.386095018	NA	NA
ENSCAFG00000036082	-0.910085242	-2.720484906	-2.053433685	-1.016262166	0.195795557	-0.377405328	-0.054374918	NA	NA
ENSCAFG00000036179	-0.538974454	-0.517729783	-1.305605131	-0.916046068	-0.613675321	0.371354983	-0.271360017	CELF4	CUGBP Elav-like family member 4
ENSCAFG00000037946	-1.034664201	-1.499254248	-1.061296567	-1.068903262	-0.956951099	-1.100551261	-0.845105283	NA	NA
ENSCAFG00000038120	-0.199235269	-0.86301419	-0.403007083	-0.177909347	-0.469922921	-0.387813529	-0.140960691	NA	NA
ENSCAFG00000038248	-1.896231553	-2.313428096	-1.175724306	-1.790311455	-0.785789718	-1.517739489	-1.350476859	NA	NA
ENSCAFG00000038477	-1.727272902	-0.755718269	-0.614953759	0.158136864	-1.397546492	-1.206155177	-0.50302079	LOC102153906	uncharacterized LOC102153906
ENSCAFG00000038655	na	0.254134654	1.858838383	1.356693213	na	1.450698585	0.376521145	NA	NA
ENSCAFG00000038670	-0.331654794	-0.332043474	-0.35368237	-0.95419665	-0.276562226	-0.700191166	-0.110095519	NA	NA
ENSCAFG00000038694	na	-0.815892201	-0.788072622	-0.797467454	0.329338479	-1.269537026	-0.811668305	NA	NA
ENSCAFG00000038716	-0.483665304	-1.144994954	-0.03664598	-0.903273799	-0.184109118	-0.429719405	-0.454872381	NA	NA
ENSCAFG00000038781	-1.610288497	-2.273824277	-0.201653323	0.74359347	-0.749351196	-0.622130716	-0.950053757	NA	NA
ENSCAFG00000038863	-0.481040598	-0.859945952	-0.003460506	-0.650126414	-0.6560519	-0.38833907	-0.614844683	NA	NA
ENSCAFG00000039349	-0.217443202	-2.041063268	-1.409142067	-1.029717307	-0.060341306	-0.864663268	0.60184683	LOC111095006	uncharacterized LOC111095006
ENSCAFG00000039630	0.04069109	0.850035743	0.959725086	0.114637929	0.332962871	0.420388207	0.297558803	NA	NA
ENSCAFG00000039915	0.552192271	1.211284538	1.139756879	1.312955307	0.221299301	1.009937276	1.30391629	NA	NA
ENSCAFG00000040994	-0.331644328	-0.683254261	-1.98066761	-2.117772796	0.084057732	-1.627628053	-0.39800378	NA	NA
ENSCAFG00000041010	-0.603002574	1.699225929	0.5521538	-0.422012371	2.533844121	0.618809658	0.648531843	LOC609263	T-cell receptor gamma chain C region
ENSCAFG00000041016	-0.906700444	-1.610109649	-2.029614773	-0.320661072	-0.341353568	-1.753979582	-0.873646467	NA	NA
ENSCAFG00000041041	1.586783899	1.121721333	-0.498693287	0.679337886	0.93383248	0.753551117	0.141001962	NA	NA
ENSCAFG00000041107	0.868162002	0.511253582	0.43738572	0.790960608	0.918976772	1.29356755	0.830036098	NA	NA
ENSCAFG00000041280	-1.482366072	-1.253083606	-0.645618925	-0.608081167	-2.063920676	1.402731919	-1.614154193	NA	NA
ENSCAFG00000041323	-1.287588712	-0.604225973	-0.342587799	-0.238335968	-0.623881195	-0.872258884	-0.55916093	NA	NA
ENSCAFG00000041351	-0.156934288	-0.838599589	-0.517826181	-0.618651539	-0.785993445	-0.460950706	0.961200954	MIR8805	microRNA mir-8805
ENSCAFG00000041364	-0.503708301	-0.596776746	-0.611863733	-0.745340086	-1.030623496	-1.206155177	-0.228599494	NKAIN2	sodium/potassium transporting ATPase interacting 2
ENSCAFG00000041406	-0.865927698	-0.992464101	-1.402574003	-0.818473639	-0.856815955	-1.397892585	-1.864612424	NA	NA
ENSCAFG00000041532	-0.660115246	-1.749235088	-0.413800007	-1.546961851	-1.204531179	-1.845991055	-1.173392161	CTDSPL	CTD small phosphatase like
ENSCAFG00000041559	-0.264120061	-1.904070058	-0.263406236	-0.333623963	-0.291499441	-0.248675175	-0.112802865	NA	NA
ENSCAFG00000041630	-1.152033424	-1.797324701	-1.430212225	na	-0.176258297	-1.415252237	0.809307997	NA	NA
ENSCAFG00000041766	0.047488297	-0.773375758	-0.785503365	-0.442256004	-0.687409351	-0.954468731	-0.328676704	NA	NA
ENSCAFG00000041809	-0.846787736	-0.373278755	-0.289165316	-0.107281079	0.023240545	-1.018789519	-0.976474733	NA	NA
ENSCAFG00000041946	-3.121927714	1.155926772	-2.916437742	-2.137375104	0.118652746	-2.461145063	-1.638178478	NA	NA
ENSCAFG00000041982	-0.853661857	-1.425318563	-0.757457215	-1.454774661	-0.283845802	-0.639356089	-0.9876631	NA	NA
ENSCAFG00000041995	9.025726827	-5.225290794	-3.504804298	na	na	na	na	NA	NA
ENSCAFG00000042006	na	-2.749917096	-0.79371715	na	na	na	2.599116423	NA	NA
ENSCAFG00000042086	-0.30163465	-0.857414727	-0.655252973	-0.444946873	-0.930898929	-0.520501019	0.11729337	NA	NA
ENSCAFG00000042100	0.725619207	0.202157558	-1.343128228	-0.725874992	-1.319701058	-1.066411694	-1.226647609	NA	NA
ENSCAFG00000042165	1.215047181	1.940910878	-0.048710169	0.193535771	2.104522607	0.215610376	0.6067878	NA	NA
ENSCAFG00000042194	0.337103246	-1.226059618	-1.364766586	-1.489967634	-0.367912269	-2.692747988	-0.405774191	NA	NA
ENSCAFG00000042246	-0.146330086	-2.044473261	-0.510601466	-1.243961691	-1.465386249	-1.990214168	-0.613900785	NA	NA
ENSCAFG00000042264	-1.078136199	-0.313617639	-0.694246298	-0.56376433	-1.009240854	-1.36337433	-1.095905487	NA	NA
ENSCAFG00000042293	0.759807559	1.502732249	-0.156461047	0.613749384	0.440183785	0.276310568	1.586754776	NA	NA
ENSCAFG00000042313	1.166775294	1.979706733	1.565922849	1.051718496	0.851647632	2.770393081	2.056345571	CENPT	centromere protein T
ENSCAFG00000042330	-0.383028491	-1.570645705	-0.580893101	-1.154310497	-0.718954635	-1.587674586	-0.500782032	NA	NA
ENSCAFG00000042378	0.899097498	-0.924491713	-0.938385771	-1.254018397	0.28447666	-0.95536361	-0.262428348	NA	NA
ENSCAFG00000042390	0.005912713	1.244661259	0.667722146	0.755993464	0.873368709	2.022560141	1.183583123	TUBB2A	tubulin beta 2A class IIa
ENSCAFG00000042397	-0.86723318	2.867920508	-1.568130662	-0.943380874	0.080781443	-0.450352985	-0.421444042	NA	NA
ENSCAFG00000042448	-2.247819563	0.162597196	-0.718713296	-1.654110289	-0.760275896	-1.856351509	-0.614540829	NA	NA
ENSCAFG00000042467	-2.729741364	-2.450020294	0.172309877	-2.084402512	-1.747582682	-1.915063681	-2.060391601	NA	NA
ENSCAFG00000042481	0.118918465	0.542955678	0.266879856	0.532428778	0.814725767	1.461518111	1.949902109	NA	NA
ENSCAFG00000042483	-0.517137272	-1.164310439	-0.933468898	-0.422961501	-0.769540893	-0.069406176	-1.030614654	NA	NA
ENSCAFG00000042575	1.026478595	0.217990815	0.07464172	0.056759122	0.273844096	0.615869809	0.634696397	NA	NA
ENSCAFG00000042637	1.180666449	0.337713862	1.15204316	1.850017151	0.38157755	0.920498214	0.094244499	NA	NA
ENSCAFG00000042710	-1.326971503	-3.198934454	-0.528060893	-1.612194209	-0.637997187	-3.270711211	-2.488895273	LOC475605	very low-density lipoprotein receptor-like
ENSCAFG00000042712	-0.949396547	-0.767236837	-0.894298226	-0.079400619	-0.891764666	-0.606500302	-0.392531448	NA	NA
ENSCAFG00000042737	0.510144141	1.902714934	0.82159028	0.348390185	0.64658739	2.12592367	1.119219614	NA	NA
ENSCAFG00000042778	-0.690163431	2.153168089	-1.172053908	-1.010542537	0.146164557	-0.468763406	-0.51141017	NA	NA
ENSCAFG00000042795	-0.2013394	-2.506949551	-2.07379834	-2.427912807	-1.32478873	-2.738302603	-0.338345449	CLDN5	claudin 5
ENSCAFG00000042812	-1.218637153	-0.934560716	-1.312020546	-0.285888753	-0.364304414	-1.788262515	-1.374279188	NA	NA
ENSCAFG00000042862	0.532806402	-0.726982934	-0.938385771	-0.564892901	-0.01931072	-0.872258884	-0.821637222	NA	NA
ENSCAFG00000042998	-1.390868666	-2.158263852	-2.118967922	-2.615243701	-1.840169494	-3.078516989	-1.820541934	NA	NA
ENSCAFG00000043038	0.733978845	0.991353653	0.198564402	0.087931993	0.666260508	1.057316022	0.29437863	NA	NA
ENSCAFG00000043115	1.28807678	0.257559297	1.826505481	-1.254018397	na	1.391158356	1.709144469	NA	NA
ENSCAFG00000043280	-1.069873957	-1.343341427	-1.268909547	-0.045502754	-0.67798592	-1.936240801	-0.974995857	SHC2	SHC adaptor protein 2
ENSCAFG00000043492	-0.196770303	-2.09602149	-1.32822733	-1.133263177	-0.167517731	-1.523411514	-0.851049135	NA	NA
ENSCAFG00000043524	-1.830761758	-0.916623554	-0.003748969	-0.737837443	0.807522757	-0.699026606	-1.69589126	NA	NA
ENSCAFG00000043540	0.487664611	0.386936767	0.983800495	1.7189571	-0.234865694	1.618594057	0.744548876	NA	NA
ENSCAFG00000043544	-1.078136199	-1.210944091	-1.210643982	-0.244226829	-0.619040777	0.344432836	0.352358817	NA	NA
ENSCAFG00000043571	-1.046355528	-0.794723565	-0.66928009	-0.299222291	-0.001477103	-0.928596382	-0.023154045	NA	NA
ENSCAFG00000043597	0.79230975	0.405649146	1.422614588	0.185316658	-0.128849355	0.568524894	0.610988692	H1-5	H1.5 linker histone, cluster member
ENSCAFG00000043646	2.35216404	1.168221767	0.806728243	0.166517893	0.069069454	2.187736842	1.404414774	NA	NA
ENSCAFG00000043880	-0.152720941	-2.298059253	-0.866280455	-0.397318247	-0.227133589	-0.515856954	-0.06168488	NA	NA
ENSCAFG00000043945	4.255043364	-0.105209891	1.880550443	1.059016111	-0.25554962	4.508559066	0.908141194	NA	NA
ENSCAFG00000044018	-0.722070678	-0.624571413	-1.012270187	-0.287425795	-0.250395245	-1.3725863	-1.049652872	NA	NA
ENSCAFG00000044114	-0.605694233	-1.017934934	-0.48475285	-0.257983445	-0.69050712	-0.446463192	0.257120602	NA	NA
ENSCAFG00000044137	0.22187978	1.601177767	0.500012732	0.18997494	0.217290568	0.730067695	0.443177886	NA	NA
ENSCAFG00000044295	2.880410042	2.327894511	na	2.225189244	-2.312602265	2.55963154	2.582245876	NA	NA
ENSCAFG00000044319	0.929929858	0.850555382	0.076799329	0.085270999	0.546338803	0.081191301	1.03501667	NA	NA
ENSCAFG00000044408	-1.69278613	-1.59315339	0.098224544	-1.608744268	-0.785993445	-0.691087426	-0.436175655	SGK2	serum/glucocorticoid regulated kinase 2
ENSCAFG00000044451	-1.428721365	-1.12713081	-2.073487012	-0.298937771	-0.817271259	1.032536171	1.763470523	NA	NA
ENSCAFG00000044486	0.271347781	0.471511253	0.04480705	na	0.586322816	1.151209898	1.064594096	NA	NA
ENSCAFG00000044568	-1.300442532	-0.443454004	-0.547793877	-1.308057974	-0.618473541	-0.517577687	0.182465994	NA	NA
ENSCAFG00000044596	-0.540116582	-0.904276912	-0.52766111	-0.241244447	-0.061246183	-0.79553333	-0.827026828	NA	NA
ENSCAFG00000044601	1.030432349	0.480819215	-0.308102651	0.819107363	1.483403035	0.801051964	0.273989299	NA	NA
ENSCAFG00000044628	0.281321336	1.005822885	2.174332393	1.098050182	0.069311872	1.384746834	0.702112633	FAM72A	family with sequence similarity 72 member A
ENSCAFG00000044648	-0.62771215	-0.587931558	-0.692882018	-0.519727221	-0.377794247	-0.115503751	-1.002153372	NME5	NME/NM23 family member 5
ENSCAFG00000044731	0.458801722	0.893724431	0.489771053	0.282614908	0.263153759	1.498215381	1.236515059	NA	NA
ENSCAFG00000044737	na	0.254134654	1.414994328	1.368340527	0.027102683	1.190715045	na	NA	NA
ENSCAFG00000044765	0.489572061	0.337199681	2.176938488	0.385549485	na	1.909851733	0.803416616	NA	NA
ENSCAFG00000044821	-1.735666209	-0.884532844	-2.877551859	0.277521086	-0.973753849	-3.022487077	-1.949740478	SCIN	scinderin
ENSCAFG00000045051	0.381640708	0.103180762	0.78510794	0.160465137	0.28447666	0.620914385	0.158072232	LOC478743	histone H2B type 1-C/E/F/G/I
ENSCAFG00000045064	-0.827149462	-1.595160179	-0.424414063	-1.114026505	-0.285334464	-0.906042804	0.627450818	NA	NA
ENSCAFG00000045190	0.190770218	-0.891387674	-0.242210493	-0.789791055	-0.221863271	-1.067878028	-0.808041943	NA	NA
ENSCAFG00000045312	-1.52587712	-1.373971048	-1.417382192	-0.995268957	-0.336202642	-0.759516317	-1.063005119	TNFSF12	tumor necrosis factor (ligand) superfamily, member 12
ENSCAFG00000045381	-1.046355528	-0.956809436	-1.784166804	-0.244226829	-1.490775688	0.516542237	1.742033148	NA	NA
ENSCAFG00000045412	-1.569135764	-1.899677378	-2.205789932	-2.353637465	-0.716720197	-1.885742645	-1.739056701	HIF3A	hypoxia inducible factor 3 subunit alpha
ENSCAFG00000045483	-1.520908949	-1.193746444	-0.870166873	-0.326596055	-0.604014813	-1.307704963	-1.239737784	LOC610465	RNA-binding Raly-like protein
ENSCAFG00000045561	-0.759507689	-0.682807333	-0.66928009	1.040666104	-0.64435822	-0.282927268	-0.50302079	LOC106557534	uncharacterized LOC106557534
ENSCAFG00000045603	-0.463955655	-0.946746238	-1.513366984	-0.264196679	-0.800243259	-0.168741913	0.273989299	NA	NA
ENSCAFG00000045785	-0.646597468	-0.891769351	-0.39684534	-0.86986492	-1.233220722	-0.987165653	-0.70579088	SPAAR	small regulatory polypeptide of amino acid response
ENSCAFG00000045810	-0.81912954	-0.172207255	-0.951512696	-0.994581766	0.040685831	-0.483420843	-0.648227403	NA	NA
ENSCAFG00000045897	0.918050549	0.213135646	0.234950981	0.979647369	0.697377001	0.993813394	1.397987979	LOC102153371	uncharacterized LOC102153371
ENSCAFG00000045924	0.903269945	2.284888428	-0.625068931	1.158297948	1.149730798	2.407946449	1.464186065	ZNF469	zinc finger protein 469
ENSCAFG00000045937	1.630510466	1.294227635	0.906320962	1.283962334	0.322547734	1.148363694	2.038593318	NA	NA
ENSCAFG00000045952	1.601387388	0.27575821	0.174635438	-0.529472807	2.000626484	0.76728112	2.042957724	NR4A3	nuclear receptor subfamily 4 group A member 3
ENSCAFG00000045997	-0.843101897	-0.80725945	-0.599119216	-0.830587058	-0.676112495	-0.614752554	-0.487246567	NA	NA
ENSCAFG00000046041	-1.563469242	1.941710309	-2.871161482	-0.762030479	0.095043917	-0.183260672	-0.331521398	NA	NA
ENSCAFG00000046132	1.076731232	0.943528769	0.578682437	0.624327867	0.79610419	1.727045252	2.358907335	ECE2	endothelin converting enzyme 2
ENSCAFG00000046215	-1.24098549	-3.249961214	-1.622848837	1.501086318	-1.306372776	-2.494891617	-3.340455355	NA	NA
ENSCAFG00000046247	-0.611075318	-0.487729748	-1.03637147	-0.579498925	-0.204730895	-2.052095988	-0.351883685	LOC102152916	zinc finger protein 671
ENSCAFG00000046288	-1.744151507	-1.709827639	-0.482208143	-1.042370022	-1.468770809	-0.90531642	-2.037401353	NA	NA
ENSCAFG00000046360	1.092363539	1.52944479	0.020057253	-0.057333255	0.309740713	1.498110132	1.326917504	FADS1	fatty acid desaturase 1
ENSCAFG00000046375	0.687696009	0.414764055	0.286985485	0.590663972	0.604254094	-0.021004657	0.738758318	NA	NA
ENSCAFG00000046401	-0.165008229	-1.531373972	-1.00216738	-0.376872683	-1.633246548	-1.039755069	-1.027200863	MIA	MIA SH3 domain containing
ENSCAFG00000046491	-2.987959401	-0.604586914	-1.313920179	-0.043865672	-1.262632929	-1.313928594	-0.641476272	GPHA2	glycoprotein hormone subunit alpha 2
ENSCAFG00000046547	0.421740545	0.858871178	0.371373413	1.710081029	0.473895127	0.11404648	0.21361406	NA	NA
ENSCAFG00000046786	0.500695323	0.217306851	0.635645587	0.941298876	0.41189483	1.187196513	0.099291113	NA	NA
ENSCAFG00000046806	-1.235951969	-0.893803674	na	-0.151279043	-1.670808132	-0.40152812	-0.195302966	NA	NA
ENSCAFG00000046815	2.277641415	1.246124163	0.80817266	0.116954437	-0.045084274	1.472186629	1.513587856	NA	NA
ENSCAFG00000047070	0.950489721	0.298204682	0.946859748	0.036236733	0.275957706	0.496511198	0.31843839	NA	NA
ENSCAFG00000047084	0.197379792	-0.009623035	1.683094587	3.307167762	0.907328518	0.454262479	0.35592633	NA	NA
ENSCAFG00000047111	-0.535338318	-0.058433639	-0.246917561	-0.436446449	-0.509936768	-0.377091444	-0.290628538	EFCAB10	EF-hand calcium binding domain 10
ENSCAFG00000047156	-0.979160743	-0.657521743	-0.853845879	-0.493319568	-0.305483833	-0.139641165	0.004188794	NA	NA
ENSCAFG00000047164	0.16975296	-2.08252775	-1.209347811	-1.312180588	-0.358082906	-1.86738812	-1.866590106	NA	NA
ENSCAFG00000047167	-0.403573265	-0.678442909	-0.999591476	-1.194346928	-0.822292704	-1.233293244	-0.547008954	NA	NA
ENSCAFG00000047258	2.340733679	2.346383171	0.255867641	1.804592407	-2.959512034	2.305573909	3.095995758	NA	NA
ENSCAFG00000047274	-1.274088234	-1.100200904	-0.531747094	-0.864765827	-1.149031499	-1.077128099	-0.694993363	NA	NA
ENSCAFG00000047343	-0.076031023	2.00632134	0.749477558	0.464608513	0.540613523	0.556467941	1.138258512	LAMP3	lysosomal associated membrane protein 3
ENSCAFG00000047433	-1.476101676	-3.140805219	-5.849588799	-7.332082569	-3.945915657	-9.047379389	-5.546908102	MEPE	matrix extracellular phosphoglycoprotein
ENSCAFG00000047451	-0.655861636	-0.55261366	-1.329990663	-0.589228474	-0.057383244	-0.355670699	-0.343255879	ZNF382	zinc finger protein 382
ENSCAFG00000047554	-1.225064147	0.53678257	-0.610570058	-0.598749151	-0.085129632	-1.228419404	-1.117100101	NA	NA
ENSCAFG00000047572	-0.631982848	0.429228883	-1.061296567	-1.292322192	0.057396331	-0.203847502	-0.53209354	NA	NA
ENSCAFG00000047610	0.634394175	-2.853871861	-1.603069155	-3.435164165	-0.561474056	-1.787244847	-1.151919215	ADIRF	adipogenesis regulatory factor
ENSCAFG00000047672	-0.195575362	-0.013651891	-0.162145096	-0.530234383	-0.944989451	-1.018789519	-0.462251196	PRR15	proline rich 15
ENSCAFG00000047714	-0.406892821	-0.701646842	-1.336725778	-1.063154333	-0.040112389	-0.631448078	-0.991055081	NA	NA
ENSCAFG00000048021	-2.020734841	-1.455468998	0.707448587	1.114764923	-1.24037065	-1.601616716	-1.161026997	NA	NA
ENSCAFG00000048026	1.511349474	0.509734791	1.166932336	0.157438262	0.653735412	1.867109206	1.170011616	STOML2	stomatin like 2
ENSCAFG00000048037	-0.091650626	-0.569859565	-0.349385272	-0.478795799	-0.490326225	-0.305744954	-0.530398743	NA	NA
ENSCAFG00000048053	-0.349736084	-0.231367135	-1.024516924	-0.462904456	-0.42358532	-1.515281257	-0.473395104	LOC484969	zinc finger protein 177
ENSCAFG00000048330	-0.523016634	-0.838599589	-0.576171766	-0.618651539	-1.420816981	-0.886721452	-0.111356429	NA	NA
ENSCAFG00000048374	-0.490377454	-1.795230641	-0.709788437	-0.518342503	-1.108672659	-0.243156838	0.220012645	LOC111093391	uncharacterized LOC111093391
ENSCAFG00000048394	1.298799761	-0.110470471	1.521814915	0.749626794	-0.045758956	0.352837332	0.310548734	NA	NA
ENSCAFG00000048405	-0.427927251	-0.186221446	-1.156623537	-0.240345291	na	-1.350122269	-1.386741155	NA	NA
ENSCAFG00000048539	1.358118602	2.130942436	1.894457727	1.427466267	0.735940443	2.900516519	1.750882755	BIRC5	baculoviral IAP repeat containing 5
ENSCAFG00000048550	-0.863305623	-0.570057265	0.315900646	0.072401307	-1.225602565	-0.523168087	-0.784370625	NA	NA
[truncated: 32 more rows]
