# Supplementary material for: Transcriptomic Analysis of Canine Osteosarcoma from a Precision Medicine Perspective Reveals Limitations of Differential Gene Expression Studies
Source: Genes (Basel). 2022 Apr 13;13(4):680. doi: 10.3390/genes13040680 (PMC9031617; doi:10.3390/genes13040680)
Supplement: Supplementary file 1 [file genes-13-00680-s001.zip › Supplemental_Data_4_gene_count_matrix.csv]

gene_id	SL325661	SL325662	SL325663	SL325660	SL325665	SL325671	SL325667	SL325656	SL325657	SL325658	SL325659	SL325664	SL325670	SL325666
ENSCAFG00000014413	932	585	902	1081	636	1196	747	243	603	129	120	198	49	195
ENSCAFG00000014412	712	485	654	879	541	1308	769	665	1784	615	442	509	1362	825
ENSCAFG00000014410	421	171	558	309	759	669	615	231	314	345	139	403	369	307
ENSCAFG00000014417	0	0	1	0	0	3	0	0	2	0	0	3	0	3
ENSCAFG00000014416	235	154	238	344	198	433	312	42	221	200	360	177	649	207
ENSCAFG00000014415	212	126	170	354	143	362	241	60	188	162	165	136	368	175
ENSCAFG00000014414	0	4	0	0	0	0	0	0	0	0	0	0	0	0
ENSCAFG00000020943	0	0	0	0	0	0	0	0	0	0	0	0	0	0
ENSCAFG00000020948	7	20	37	23	7	45	97	7	24	41	46	18	70	9
ENSCAFG00000020949	0	0	0	0	0	0	0	1	2	0	0	1	0	1
ENSCAFG00000012716	737	459	635	659	323	781	719	218	2990	919	1184	977	469	882
ENSCAFG00000012717	7688	4018	4838	7466	3970	5486	6879	3703	7908	10037	10374	6715	4525	9901
ENSCAFG00000012714	3	0	0	0	0	0	0	0	0	0	0	0	0	0
ENSCAFG00000012715	75	61	108	144	91	154	166	62	178	190	296	79	743	176
ENSCAFG00000012712	114	247	242	48	121	31	117	41	189	54	47	75	13	86
ENSCAFG00000012713	29	6	24	4	9	6	15	3	275	0	0	0	2	57
ENSCAFG00000012710	616	242	457	423	244	318	803	404	962	71	1597	644	69	496
ENSCAFG00000012711	4	6	6	2	0	6	3	5	3	3	0	0	3	0
ENSCAFG00000012718	7197	3596	2939	12283	1026	4034	8602	3898	844	3607	1532	3450	1181	2390
ENSCAFG00000012719	1090	1173	1353	1845	915	2264	1753	498	1229	890	1629	895	1337	510
ENSCAFG00000023418	0	5	0	11	0	18	15	10	0	0	0	0	0	0
ENSCAFG00000046078	0	2	1	3	1	4	1	1	1	1	1	1	3	0
ENSCAFG00000046079	143	104	106	116	71	123	106	158	184	124	107	97	207	259
ENSCAFG00000046072	0	8	3	0	0	12	0	0	0	4	4	0	12	8
ENSCAFG00000046073	6	20	9	0	0	6	2	0	20	3	18	6	17	0
ENSCAFG00000046070	0	0	0	0	0	0	0	0	0	0	0	0	0	0
ENSCAFG00000023412	8	12	29	49	0	12	71	27	34	0	0	45	29	135
ENSCAFG00000046076	0	8	1	1	0	1	5	1	2	0	5	0	0	2
ENSCAFG00000023414	104	92	93	104	92	184	182	47	77	60	102	68	91	66
ENSCAFG00000046074	0	0	0	0	0	0	0	0	0	0	0	0	0	10
ENSCAFG00000046075	0	0	0	0	0	0	0	0	0	0	0	0	0	2
ENSCAFG00000011160	192	91	118	209	157	255	146	59	146	141	347	119	339	150
ENSCAFG00000011161	3	5	4	8	3	10	6	1	8	5	6	8	6	5
ENSCAFG00000011162	10	30	33	46	6	37	54	24	11	6	4	12	0	11
ENSCAFG00000011163	0	8	0	4	0	0	0	3	0	0	0	2	0	5
ENSCAFG00000011164	439	998	902	937	504	1253	1412	319	2476	1717	1316	1085	521	453
ENSCAFG00000011165	418	294	434	500	285	681	581	170	441	313	485	299	411	230
ENSCAFG00000011166	5	4	3	2	2	2	2	2	1	2	1	2	5	4
ENSCAFG00000011167	1650	1413	1662	2156	2667	2157	2437	1321	2804	1403	1965	2318	3432	2652
ENSCAFG00000011168	559	670	394	355	153	178	747	1142	87	18	39	162	213	323
ENSCAFG00000011169	2	13	19	5	15	46	14	3	68	10	30	7	31	2
ENSCAFG00000025812	0	1	0	0	0	0	0	0	0	0	1	0	0	1
ENSCAFG00000025810	0	1	0	0	2	0	0	0	0	0	0	0	2	0
ENSCAFG00000025817	0	1	0	1	0	0	0	0	0	0	1	0	0	0
ENSCAFG00000010419	0	0	0	0	4	0	2	0	0	0	0	0	9	16
ENSCAFG00000025814	9	16	8	12	7	24	39	5	21	19	17	8	28	3
ENSCAFG00000010417	1707	1723	1840	2186	1348	3065	1605	772	2470	3235	2826	1358	2187	913
ENSCAFG00000010416	328	243	400	588	278	953	599	158	402	314	556	251	429	298
ENSCAFG00000025819	0	0	0	0	0	0	0	0	0	0	0	0	0	1
ENSCAFG00000010414	0	0	3	0	2	0	0	0	2	2	0	0	42	0
ENSCAFG00000010413	854	1034	846	798	430	571	642	123	257	243	190	234	88	309
ENSCAFG00000010412	111	36	103	87	75	60	34	176	583	297	226	204	792	319
ENSCAFG00000010411	1613	1790	1924	2905	1310	3410	2615	1534	2496	2888	3465	1692	4089	2022
ENSCAFG00000010410	0	0	0	0	0	0	0	0	0	0	0	0	0	0
ENSCAFG00000047039	0	2	0	0	0	0	0	0	0	6	0	0	6	0
ENSCAFG00000047038	0	70	10	7	19	0	0	0	118	6	153	3	9	0
ENSCAFG00000047035	0	0	0	0	0	0	0	0	0	0	0	0	0	0
ENSCAFG00000047034	0	4	0	0	0	0	0	0	0	0	0	0	2	0
ENSCAFG00000047037	0	0	0	0	0	0	0	0	0	0	0	0	0	0
ENSCAFG00000047036	0	2	0	0	0	0	0	0	0	0	0	0	0	0
ENSCAFG00000047031	0	0	0	0	2	0	0	0	2	6	0	0	0	0
ENSCAFG00000047030	0	0	0	5	0	0	0	0	0	0	0	0	2	0
ENSCAFG00000047033	2	12	5	6	4	3	0	0	2	0	26	0	2	5
ENSCAFG00000047032	0	0	0	0	0	0	0	0	0	0	0	0	0	0
ENSCAFG00000006244	296	292	354	407	212	714	384	60	378	293	664	248	281	128
ENSCAFG00000006247	319	281	501	242	80	480	534	6	459	0	0	2	0	0
ENSCAFG00000006246	35	44	49	57	14	50	121	0	13	0	3	0	0	0
ENSCAFG00000006241	865	850	957	1304	516	1780	1236	429	1150	1089	1072	760	1448	707
ENSCAFG00000006240	1044	1170	1530	1809	969	2626	2346	206	550	452	1043	598	282	225
ENSCAFG00000006243	1023	484	707	1007	904	1347	1125	685	2344	1303	1395	1253	2432	1403
ENSCAFG00000006249	3833	2470	2983	4200	2487	4596	3892	1251	3564	2405	2313	2393	2781	2383
ENSCAFG00000006248	1460	1530	656	1485	931	2053	792	6	10	2	12	37	0	18
ENSCAFG00000002554	247	298	248	581	343	375	487	155	519	348	440	325	1271	290
ENSCAFG00000002557	15	11	23	53	14	35	35	11	97	10	33	8	72	10
ENSCAFG00000002556	0	0	0	0	0	0	0	0	0	0	0	0	0	3
ENSCAFG00000002551	4930	4433	5407	5251	4491	6185	6719	2838	7107	5115	7117	5587	7341	5032
ENSCAFG00000002550	404	292	211	152	139	206	178	111	170	311	194	233	214	107
ENSCAFG00000002553	577	445	439	568	388	650	449	164	504	380	559	351	292	249
ENSCAFG00000002552	649	546	592	1007	581	1110	1223	463	849	565	1003	529	327	845
ENSCAFG00000002558	829	626	821	602	507	701	861	167	561	524	774	430	630	319
ENSCAFG00000040021	4	5	0	2	0	0	0	0	0	0	0	0	2	0
ENSCAFG00000040020	0	0	0	0	0	0	0	0	0	0	0	0	0	0
ENSCAFG00000040027	0	0	0	0	0	0	0	0	0	0	0	0	0	0
ENSCAFG00000040028	0	2	4	2	5	2	0	0	3	3	0	0	0	0
ENSCAFG00000013148	4	17	4	4	0	0	2	0	14	2	0	0	0	2
ENSCAFG00000013149	498	394	379	637	224	706	405	146	267	126	270	205	131	118
ENSCAFG00000013144	137	136	119	222	70	163	158	55	158	114	167	117	186	122
ENSCAFG00000013146	1705	1315	1727	2770	1202	3213	1992	1917	1726	1870	2284	1076	3310	1506
ENSCAFG00000013140	606	484	425	881	346	915	719	167	734	377	634	167	878	403
ENSCAFG00000013142	8	16	12	7	5	16	13	2	9	6	15	4	4	0
ENSCAFG00000013143	2712	2142	2679	2824	1623	3006	2871	2518	3242	2625	2059	2464	3093	2153
ENSCAFG00000038073	0	12	4	0	0	0	0	0	0	0	7	0	0	0
ENSCAFG00000049506	0	0	0	0	0	0	0	0	2	0	0	0	0	0
ENSCAFG00000049505	2	3	0	2	0	0	0	0	0	0	0	0	0	2
ENSCAFG00000049504	0	1	1	1	1	1	0	1	0	1	2	1	1	0
ENSCAFG00000049503	0	0	0	0	0	1	0	0	1	0	0	0	0	0
ENSCAFG00000049502	4	14	16	2	4	1	1	8	7	2	2	3	2	5
ENSCAFG00000038075	101	47	120	23	34	72	74	15	16	14	49	5	42	45
ENSCAFG00000049500	0	3	0	0	0	0	0	0	0	0	0	0	0	0
ENSCAFG00000049509	0	0	0	0	0	0	0	0	0	0	0	0	0	0
ENSCAFG00000049508	0	1	1	0	0	0	1	0	0	0	0	0	3	0
ENSCAFG00000026892	0	0	0	0	0	0	0	0	0	0	0	0	0	0
ENSCAFG00000026893	0	0	0	0	0	0	0	0	0	0	0	0	0	0
ENSCAFG00000026891	2	2	3	1	0	0	0	1	1	1	1	0	0	0
ENSCAFG00000026896	0	0	1	0	0	0	0	1	0	0	1	0	1	2
ENSCAFG00000026897	0	1	0	0	0	0	0	0	0	0	0	0	0	0
ENSCAFG00000026894	2	2	1	0	0	0	0	0	1	0	0	1	0	0
ENSCAFG00000003202	1246	1046	1113	1318	714	1635	1032	544	1269	1134	1398	783	2271	862
ENSCAFG00000003200	4	20	4	0	4	8	0	0	4	0	0	0	0	2
ENSCAFG00000003201	4	6	13	3	6	0	4	3	15	10	0	0	25	0
ENSCAFG00000041088	0	5	0	2	0	0	0	0	8	0	0	0	2	3
ENSCAFG00000041089	2	1	2	2	0	1	1	1	2	0	2	0	1	1
ENSCAFG00000041082	383	301	448	765	249	542	582	168	400	283	533	233	535	371
ENSCAFG00000041083	0	7	0	0	0	0	0	0	0	0	0	0	0	0
ENSCAFG00000041080	0	0	2	0	0	0	0	0	0	0	0	0	3	0
ENSCAFG00000041081	0	0	0	0	0	0	1	0	0	0	0	0	0	1
ENSCAFG00000041086	0	0	0	0	0	2	0	0	0	0	0	1	2	0
ENSCAFG00000041087	0	0	0	0	0	0	0	0	0	0	0	0	0	0
ENSCAFG00000041084	0	0	0	0	0	0	0	0	0	0	0	0	0	0
ENSCAFG00000041085	1	0	1	1	0	0	1	1	0	1	0	0	0	1
ENSCAFG00000000959	1394	920	1241	1475	837	1837	1735	582	1036	677	1058	965	1441	1038
ENSCAFG00000000958	4417	2065	5457	5706	12251	8497	3402	1348	3113	1937	12967	11801	20558	7050
ENSCAFG00000000957	250	204	208	684	160	307	362	105	129	22	63	39	805	42
ENSCAFG00000000956	1075	855	696	1217	531	904	698	724	1033	982	883	614	1625	896
ENSCAFG00000000955	24	42	41	43	26	45	50	7	65	34	107	40	246	37
ENSCAFG00000000954	1010	786	898	976	484	1084	930	738	1262	1201	1222	826	2755	1537
ENSCAFG00000000953	11683	8838	9916	8983	5104	7769	15052	4497	3612	2544	3553	4304	5717	6970
ENSCAFG00000000951	227	288	281	315	132	522	322	36	262	293	300	129	526	143
ENSCAFG00000000950	36848	30003	25284	43878	20251	31457	22814	24704	20740	17122	14271	17254	41293	29183
ENSCAFG00000046854	0	0	0	0	0	0	0	0	0	0	0	0	0	0
ENSCAFG00000046855	7	29	11	10	10	3	5	0	10	4	10	0	8	0
ENSCAFG00000032734	4	8	7	7	4	18	20	27	423	3	8	11	6	16
ENSCAFG00000046857	0	0	0	0	0	0	0	0	0	0	0	0	0	0
ENSCAFG00000019151	13	5	4	0	0	0	8	6	5	0	0	8	0	6
ENSCAFG00000019150	0	2	9	12	12	15	6	0	149	2	45	3	26	47
ENSCAFG00000032730	18	26	31	33	11	40	21	14	32	4	31	10	14	14
ENSCAFG00000019152	824	552	993	1062	690	1845	1042	207	1148	1089	1067	678	1013	551
ENSCAFG00000046858	2	3	0	4	0	0	2	0	2	4	4	2	0	0
ENSCAFG00000019158	113992	82059	89028	143253	88024	121982	106134	63425	58426	39161	46485	58466	78155	97042
ENSCAFG00000032738	454	707	896	731	415	1405	860	414	1059	853	917	713	1024	322
ENSCAFG00000032739	1	0	0	0	0	0	0	0	1	0	0	0	1	0
ENSCAFG00000039854	2	16	2	5	3	2	0	3	0	0	18	0	0	6
ENSCAFG00000045503	0	0	0	0	0	0	0	0	0	0	0	0	0	0
ENSCAFG00000045502	3	4	1	0	0	0	1	0	0	0	0	0	0	3
ENSCAFG00000045501	10	42	13	0	0	0	0	0	8	0	3	0	2	10
ENSCAFG00000045500	0	4	0	0	0	0	0	0	0	0	0	0	0	0
ENSCAFG00000045507	0	0	0	0	0	0	0	0	0	0	0	0	0	0
ENSCAFG00000045506	0	0	0	0	0	0	0	0	0	0	0	0	0	0
ENSCAFG00000045505	0	1	3	0	0	0	0	0	0	0	0	0	0	1
ENSCAFG00000045504	0	0	0	0	0	0	0	0	0	0	0	0	0	0
ENSCAFG00000032080	30	6	15	4	3	13	9	7	4	8	10	0	7	0
ENSCAFG00000032081	1119	1975	1570	2726	1138	2373	3171	985	2371	2358	3480	1628	2036	1112
ENSCAFG00000045509	0	14	0	2	0	0	0	0	0	0	0	0	0	0
ENSCAFG00000045508	0	0	0	0	0	0	0	0	0	0	0	0	0	3
ENSCAFG00000032084	597	605	620	935	530	965	804	103	311	213	397	337	354	278
ENSCAFG00000032085	0	0	0	0	0	0	0	0	0	0	0	0	0	0
ENSCAFG00000032086	44	44	48	29	47	46	55	38	236	84	140	85	290	112
ENSCAFG00000043905	33	68	55	65	24	93	90	11	50	32	54	36	73	14
ENSCAFG00000043904	0	0	0	0	0	3	0	0	0	0	6	0	6	0
ENSCAFG00000043907	2	12	3	2	0	0	0	0	2	0	0	5	0	3
ENSCAFG00000043906	15	16	0	18	19	27	0	11	15	0	17	0	18	0
ENSCAFG00000043901	0	0	0	0	0	0	0	0	0	0	0	0	0	0
ENSCAFG00000043900	0	0	0	0	0	0	0	0	0	0	2	0	0	0
ENSCAFG00000043903	0	0	0	0	0	0	0	0	0	0	0	0	0	0
ENSCAFG00000043902	0	18	0	0	0	0	0	0	0	0	0	2	10	42
ENSCAFG00000043909	0	17	3	0	0	0	0	0	0	0	0	0	0	0
ENSCAFG00000043908	0	3	0	0	1	0	0	1	2	0	0	0	1	2
ENSCAFG00000023413	181	245	206	248	109	292	193	24	204	161	212	91	232	48
ENSCAFG00000046071	4	4	2	2	9	4	3	0	10	0	7	2	8	35
ENSCAFG00000005201	153	110	71	161	31	188	79	66	5	7	14	6	4	17
ENSCAFG00000005202	1942	1166	1460	2293	1408	2296	1484	1092	1639	842	1426	912	3639	1281
ENSCAFG00000005203	3227	1486	2837	1529	2718	2104	1766	753	1310	1314	1545	2844	598	1871
ENSCAFG00000005204	22645	18856	25276	27180	28085	33678	25946	6706	22936	23984	35515	18990	30774	11892
ENSCAFG00000005205	1024	828	637	1164	588	690	963	681	759	554	864	618	860	858
ENSCAFG00000005206	2180	1643	1712	2284	1285	2868	1783	795	2305	1710	1192	1334	3093	1474
ENSCAFG00000046077	0	0	0	0	0	0	0	0	0	0	0	0	0	0
ENSCAFG00000049082	16	27	24	20	17	18	15	0	244	16	6	57	7	103
ENSCAFG00000049083	0	0	0	0	2	0	0	0	2	0	0	0	0	0
ENSCAFG00000049080	45	15	13	10	4	19	22	1	3	3	4	0	39	2
ENSCAFG00000049081	22	12	26	36	4	1	21	1	276	2	5	13	1	3
ENSCAFG00000049086	577	543	784	620	456	927	932	261	591	305	295	495	197	299
ENSCAFG00000049087	0	0	0	0	0	0	0	0	0	0	0	0	0	0
ENSCAFG00000022407	0	0	0	0	0	0	0	0	0	0	0	0	0	0
ENSCAFG00000049085	2	5	17	2	1	2	0	0	2	4	4	0	4	11
ENSCAFG00000022409	1	1	3	1	1	1	1	1	1	1	0	0	0	0
ENSCAFG00000049088	0	0	0	0	0	0	0	0	0	0	0	0	0	0
ENSCAFG00000049089	0	4	2	2	0	1	2	0	1	1	2	0	0	0
ENSCAFG00000034360	17	101	16	12	6	14	9	0	10	9	10	12	6	8
ENSCAFG00000038816	0	0	0	0	0	0	0	0	0	0	0	0	0	0
ENSCAFG00000038813	6	4	6	0	4	7	0	3	0	13	0	0	0	0
ENSCAFG00000038812	0	2	0	0	0	0	0	0	0	0	0	0	0	3
ENSCAFG00000028447	9	12	8	21	2	9	8	3	14	6	12	1	5	12
ENSCAFG00000028445	0	0	0	0	0	0	0	0	0	0	0	0	0	1
ENSCAFG00000028444	0	0	0	0	0	0	0	0	0	0	0	0	0	0
ENSCAFG00000028443	0	0	0	0	0	0	0	0	0	0	0	0	1	0
ENSCAFG00000028440	0	1	0	0	0	0	0	0	0	0	0	0	0	0
ENSCAFG00000003981	0	0	0	0	0	0	0	0	5	0	0	0	0	4
ENSCAFG00000009924	1276	970	958	1769	774	1892	1437	778	1328	775	1496	743	597	734
ENSCAFG00000009927	0	0	0	0	0	0	0	0	30	0	0	0	0	0
ENSCAFG00000009926	906	1666	1634	1610	1040	3198	1559	375	2158	1289	1696	1148	1358	618
ENSCAFG00000009921	0	2	0	0	0	0	0	0	0	0	2	0	0	0
ENSCAFG00000009920	180	167	208	225	194	273	229	166	526	343	311	171	534	209
ENSCAFG00000003987	1815	1333	1861	2767	1598	3136	3949	888	1005	521	990	781	1166	1585
ENSCAFG00000009922	1727	1821	1736	3058	1422	2930	2284	1555	2323	2133	2076	1466	2960	2245
ENSCAFG00000003989	2733	1793	3474	3238	2364	3229	4900	2388	6416	4002	9481	4236	6005	2373
ENSCAFG00000003988	155	205	159	300	145	310	235	98	231	79	194	176	622	266
ENSCAFG00000009928	1648	1486	1863	2681	1504	3310	2329	935	1787	1057	2442	1396	1600	1447
ENSCAFG00000043019	0	0	0	0	0	0	0	0	0	0	0	0	0	0
ENSCAFG00000043018	0	0	0	1	1	1	0	1	1	0	1	0	0	1
ENSCAFG00000043013	0	8	0	2	0	0	0	0	0	0	0	0	0	0
ENSCAFG00000043012	0	0	0	0	0	0	0	0	0	0	0	0	0	0
ENSCAFG00000043011	0	0	0	0	0	0	0	0	0	0	0	0	0	0
ENSCAFG00000043010	17	36	34	2	9	0	2	0	0	0	0	0	13	4
ENSCAFG00000043017	38	71	49	186	8	154	125	17	142	28	24	51	9	22
ENSCAFG00000043016	26	2	23	3	0	4	13	0	92	0	2	15	3	0
ENSCAFG00000043015	0	2	0	0	0	0	0	0	0	0	0	0	0	0
ENSCAFG00000043014	0	0	0	0	0	0	0	0	0	0	0	0	0	0
ENSCAFG00000035926	0	0	0	0	0	0	0	0	0	0	0	0	0	0
ENSCAFG00000025815	1	5	2	2	1	7	7	0	4	4	3	2	3	0
ENSCAFG00000025818	0	1	0	0	0	1	0	0	0	0	1	0	0	0
ENSCAFG00000029314	38	40	55	24	31	51	44	0	112	79	11	0	39	8
ENSCAFG00000029316	0	1	0	0	0	0	0	0	0	0	0	0	0	1
ENSCAFG00000029317	0	0	0	0	0	0	2	0	0	0	0	0	0	1
ENSCAFG00000029311	31	15	29	74	0	14	32	8	327	3	2	8	0	0
ENSCAFG00000029312	261	346	328	360	157	467	267	69	421	84	366	226	194	83
ENSCAFG00000029313	89	104	110	362	22	75	1125	157	378	35	384	250	74	619
ENSCAFG00000005978	2242	2274	1538	3722	1196	2166	1492	951	1308	613	820	811	1956	1142
ENSCAFG00000005979	792	537	667	1047	622	1252	781	181	752	266	883	535	935	582
ENSCAFG00000005976	4	10	0	38	0	0	8	0	10	0	3	2	0	7
ENSCAFG00000005977	0	0	9	16	15	0	6	0	0	0	10	0	0	0
ENSCAFG00000005972	4	10	9	32	4	11	13	19	166	17	845	6	237	57
ENSCAFG00000005973	1021	703	972	999	877	1114	1857	447	1507	473	1015	995	845	1203
ENSCAFG00000005970	28311	17464	27918	18868	17282	39291	16719	4342	6878	6077	14474	8247	11605	4761
ENSCAFG00000041369	0	0	0	0	0	0	0	0	0	0	0	0	0	0
ENSCAFG00000041368	0	7	2	0	0	0	0	0	0	0	0	0	0	0
ENSCAFG00000041367	0	6	0	2	0	0	0	2	0	0	0	0	0	0
ENSCAFG00000041366	0	0	0	0	0	0	0	0	0	0	0	0	0	0
ENSCAFG00000035929	3	17	10	0	0	0	0	2	3	2	0	2	2	0
ENSCAFG00000019341	0	0	0	0	0	0	0	0	40	0	0	0	2	0
ENSCAFG00000037048	0	0	0	3	3	9	10	2	2	0	3	0	0	4
ENSCAFG00000007196	63	47	83	10	715	32	161	87	18	22	14	212	181	115
ENSCAFG00000007197	2376	1435	1888	2962	1763	2347	2293	1136	2175	1525	3124	2097	2603	2118
ENSCAFG00000007194	119	84	82	99	57	113	49	33	46	39	65	19	21	20
ENSCAFG00000037044	0	0	0	0	0	0	0	0	0	2	0	0	0	3
ENSCAFG00000037043	4	18	0	0	0	0	0	0	16	0	0	0	8	0
ENSCAFG00000007190	178	112	123	196	123	112	112	33	112	60	181	130	59	88
ENSCAFG00000037040	0	0	0	0	0	0	0	0	0	0	0	0	0	0
ENSCAFG00000002612	979	883	1052	1279	617	1246	1022	922	988	459	2254	676	537	749
ENSCAFG00000002613	36	37	29	12	40	13	23	14	37	23	35	20	34	25
ENSCAFG00000002610	175	119	179	299	234	326	339	90	167	148	245	131	282	181
ENSCAFG00000002611	2	40	8	2	0	2	5	5	2	2	6	6	4	5
ENSCAFG00000002616	76	69	70	101	46	90	88	57	104	23	181	56	57	69
ENSCAFG00000002617	0	2	0	0	3	0	2	0	0	0	0	0	3	7
ENSCAFG00000002614	22	43	26	24	10	16	17	6	11	6	5	9	19	10
ENSCAFG00000002615	260	311	273	264	252	237	592	122	305	153	532	292	178	296
ENSCAFG00000002618	91	98	79	49	38	49	62	26	38	36	110	30	24	20
ENSCAFG00000002619	0	0	91	84	0	0	54	0	175	0	81	0	0	0
ENSCAFG00000035425	0	0	0	0	0	0	0	0	0	0	0	2	0	0
ENSCAFG00000028948	0	0	1	0	0	1	0	0	0	0	1	0	0	0
ENSCAFG00000028942	715	500	515	890	475	1140	763	350	571	519	934	459	708	552
ENSCAFG00000028943	0	1	2	0	1	1	1	0	2	2	2	0	4	1
ENSCAFG00000028940	38	77	33	88	18	121	74	26	57	32	41	87	8	79
ENSCAFG00000028947	2208	1265	2897	3443	2097	4309	4102	3059	1466	239	595	3580	11384	5263
ENSCAFG00000028944	0	3	4	3	0	0	0	0	6	6	3	0	9	3
ENSCAFG00000018336	0	0	0	0	0	0	0	0	0	0	0	0	0	0
ENSCAFG00000037958	0	4	0	0	0	0	0	0	0	0	0	0	0	0
ENSCAFG00000016793	888	702	929	1117	489	1300	929	385	829	566	858	432	551	520
ENSCAFG00000018334	101	224	222	294	104	376	445	205	220	191	300	213	83	109
ENSCAFG00000018333	1984	2546	2825	2555	1416	2398	4318	2461	3828	3656	4459	2428	1740	1475
ENSCAFG00000044379	9	26	6	7	2	15	6	0	7	7	10	9	4	0
ENSCAFG00000044378	1	6	0	0	0	0	0	0	0	0	0	0	2	0
ENSCAFG00000018330	1292	962	1307	1373	1092	1416	1452	704	1834	1062	1163	1302	1828	1025
ENSCAFG00000044373	8	34	10	9	3	6	3	4	4	4	2	4	0	9
ENSCAFG00000044372	0	0	0	0	0	3	2	3	6	3	14	4	0	2
ENSCAFG00000044371	0	0	0	0	0	0	0	0	0	0	0	0	0	3
ENSCAFG00000044370	0	0	0	0	0	0	0	0	0	0	0	0	4	0
ENSCAFG00000044377	1	5	6	6	4	11	10	1	3	2	3	4	2	3
ENSCAFG00000044376	0	0	0	0	0	0	0	0	0	2	0	0	0	0
ENSCAFG00000044375	0	0	0	0	0	0	0	0	0	0	0	0	0	0
ENSCAFG00000044374	2	4	1	1	4	2	2	0	3	0	2	0	4	2
ENSCAFG00000004751	977	667	783	351	644	333	513	316	193	188	165	319	245	245
ENSCAFG00000004753	1	7	2	5	0	2	0	0	30	0	27	11	175	1
ENSCAFG00000004752	1289	775	972	1194	956	1200	786	597	1266	632	1001	858	2002	991
ENSCAFG00000004755	1067	824	959	1052	606	747	1001	788	854	660	409	653	805	901
ENSCAFG00000004754	92	80	78	111	62	101	67	132	578	539	297	158	1473	502
ENSCAFG00000004757	607	444	833	385	677	533	600	441	401	451	274	275	420	307
ENSCAFG00000004756	1551	1058	1126	1572	813	1350	1356	1065	1974	852	1411	1200	1228	1194
ENSCAFG00000004759	382	396	571	938	547	1130	1004	337	564	267	533	475	849	504
ENSCAFG00000038302	2528	13852	5681	8471	3773	2031	7520	88711	1610	4266	9644	1453	9996	9008
ENSCAFG00000003082	1295	916	928	1167	683	1259	751	528	604	331	559	599	608	573
ENSCAFG00000019212	950	694	829	1060	647	1273	833	380	926	570	993	689	1218	520
ENSCAFG00000019210	978	720	731	731	787	679	890	922	1610	1273	874	741	2310	1519
ENSCAFG00000019211	481	177	164	382	160	237	237	9	40	29	49	52	10	30
ENSCAFG00000019216	7190	4191	5605	7982	5337	7509	7507	3809	7481	3728	5411	5340	8088	6595
ENSCAFG00000019217	1211	487	1089	617	948	765	1022	540	2005	726	1471	853	460	650
ENSCAFG00000019214	307	326	180	520	172	257	317	167	298	121	138	127	85	121
ENSCAFG00000019215	773	528	643	863	661	783	878	595	848	713	752	717	1035	805
ENSCAFG00000019218	865	531	654	432	552	592	578	361	1323	401	999	490	380	343
ENSCAFG00000019219	2559	1719	2143	3606	1640	4375	3545	908	3734	1374	2092	1885	2419	2233
ENSCAFG00000009266	783	634	737	1150	618	1399	894	177	925	506	976	504	1610	596
ENSCAFG00000009267	875	848	1027	1107	689	1729	1268	348	1217	783	1327	770	918	484
ENSCAFG00000009264	7	0	0	9	6	13	3	0	7	4	24	5	0	4
ENSCAFG00000009262	21	16	32	10	0	24	25	17	14	38	11	5	32	25
ENSCAFG00000009261	1631	1141	1400	2464	1531	3243	2475	524	1700	1087	1885	871	2583	1412
ENSCAFG00000009268	652	589	691	888	530	1158	806	347	757	552	750	428	1542	485
ENSCAFG00000009269	2	0	0	15	0	0	0	0	4	0	0	0	17	0
ENSCAFG00000035556	0	0	0	0	0	0	0	0	0	0	0	0	0	0
ENSCAFG00000035552	2	14	2	6	0	0	0	2	2	0	0	0	0	13
ENSCAFG00000035551	0	0	0	0	0	0	0	0	0	0	0	0	0	0
ENSCAFG00000034607	6	0	0	0	0	6	0	0	4	4	4	0	0	0
ENSCAFG00000034601	2	0	2	10	2	2	4	3	4	0	4	0	3	0
ENSCAFG00000034603	3	0	0	0	0	2	8	0	8	17	0	0	2	0
ENSCAFG00000031079	2951	3333	3663	2929	2987	4469	7585	909	2505	935	2031	2005	1404	2230
ENSCAFG00000031076	0	7	4	0	0	2	0	0	0	0	0	0	0	4
ENSCAFG00000031077	0	0	0	0	0	0	0	0	0	0	0	0	0	0
ENSCAFG00000031070	0	1	0	0	0	1	1	0	0	1	0	0	0	0
ENSCAFG00000031071	0	1	0	0	0	1	3	1	1	0	0	0	0	1
ENSCAFG00000031073	0	0	0	0	0	0	0	0	0	0	0	0	0	0
ENSCAFG00000031386	0	0	0	0	0	0	0	0	0	0	0	0	0	0
ENSCAFG00000031387	50	56	59	32	38	29	53	8	30	103	87	36	14	30
ENSCAFG00000031385	222	229	310	404	297	505	352	69	209	76	304	262	205	127
ENSCAFG00000031382	5318	1851	4283	2379	2829	4468	2836	4327	3428	2210	4871	4343	4251	6794
ENSCAFG00000031380	104	66	159	153	42	208	132	10	43	19	25	27	0	9
ENSCAFG00000031381	2767	1636	2528	2999	2038	3901	2687	1134	2338	1096	1599	1473	1820	1893
ENSCAFG00000013457	302	336	444	472	235	748	403	133	372	215	424	251	434	250
ENSCAFG00000009482	2704	850	946	1695	2412	1034	978	394	428	1797	837	726	476	268
ENSCAFG00000009483	1092	940	852	1369	745	978	945	430	530	251	493	481	783	617
ENSCAFG00000009480	2582	1928	1824	2455	1640	1959	2662	1794	1815	722	698	1515	999	1820
ENSCAFG00000009481	1532	1506	1513	2713	1694	1488	2314	762	459	139	568	676	49	913
ENSCAFG00000009486	65	60	111	103	154	161	112	104	123	1819	172	110	1169	73
ENSCAFG00000009487	109	55	147	114	146	193	134	57	169	144	200	160	698	252
ENSCAFG00000009484	131	238	238	185	126	358	352	85	373	106	140	155	91	103
ENSCAFG00000009488	5050	3892	4832	5862	5283	6351	4377	6709	5674	3740	5736	4032	7459	6029
ENSCAFG00000028164	0	0	0	0	0	0	0	0	0	0	0	0	0	0
ENSCAFG00000028165	0	0	0	0	0	0	0	0	0	0	1	0	0	0
ENSCAFG00000028166	0	3	2	0	1	1	0	0	1	0	1	0	0	0
ENSCAFG00000028167	0	0	0	0	0	0	0	0	0	0	0	0	0	0
ENSCAFG00000028161	2	1	1	0	1	2	1	2	3	0	0	1	1	0
ENSCAFG00000028169	0	0	0	0	0	0	0	0	0	0	0	0	0	0
ENSCAFG00000016293	990	2263	1997	1843	703	2868	2423	932	3144	1527	2168	1936	1389	395
ENSCAFG00000016292	594	328	516	388	519	405	680	342	767	251	400	809	464	828
ENSCAFG00000016291	6	36	15	1	6	1	16	0	4	2	2	2	28	17
ENSCAFG00000016290	2	13	0	0	0	0	0	0	22	0	0	14	2	3
ENSCAFG00000016297	0	0	0	0	0	4	0	0	6	0	0	3	2	4
ENSCAFG00000016296	12	10	0	4	6	8	0	6	0	0	16	9	0	2
ENSCAFG00000016295	841	695	720	914	711	846	846	453	829	299	693	539	1154	658
ENSCAFG00000016298	388	206	229	157	140	189	214	135	235	78	164	231	98	361
ENSCAFG00000030389	0	0	0	0	0	0	0	0	0	0	0	0	0	0
ENSCAFG00000030388	4	0	0	0	0	0	0	0	0	6	0	0	0	0
ENSCAFG00000030384	2204	1434	1495	2518	1108	2028	1249	311	721	778	870	682	612	617
ENSCAFG00000030387	2	0	0	0	0	0	0	0	0	0	0	0	0	0
ENSCAFG00000030386	1	1	0	0	0	0	0	1	0	0	0	0	0	0
ENSCAFG00000030380	1066	842	997	1365	811	1589	1291	354	1101	805	1219	639	1836	826
ENSCAFG00000025699	0	0	0	0	0	0	0	0	1	0	0	0	0	0
ENSCAFG00000025698	0	0	0	0	0	0	0	0	0	0	0	0	0	0
ENSCAFG00000031921	0	0	1	0	0	1	0	0	0	0	1	0	1	0
ENSCAFG00000031928	0	0	0	0	0	0	0	0	0	0	0	0	0	0
ENSCAFG00000025692	0	0	0	0	0	0	0	0	1	0	1	0	1	0
ENSCAFG00000025696	0	0	0	0	0	0	0	0	0	0	0	0	0	0
ENSCAFG00000030036	231	360	209	357	216	298	275	60	286	550	302	178	184	190
ENSCAFG00000030035	0	1	0	0	0	0	0	0	0	0	2	0	1	0
ENSCAFG00000030034	926	1099	726	1352	687	1120	671	391	681	387	371	579	712	506
ENSCAFG00000030033	1392	608	1197	1133	1509	1130	937	1206	2352	1401	1629	1671	2590	1700
ENSCAFG00000030032	0	4	2	0	0	0	0	0	2	0	0	0	0	2
ENSCAFG00000030038	6	48	19	0	0	0	1	0	2	3	6	0	6	3
ENSCAFG00000011740	14021	11541	11859	30588	7599	25114	22854	15538	12039	4020	7029	8842	3457	24383
ENSCAFG00000011741	1835	1646	1592	1962	1033	2365	1739	896	2195	1346	1694	1177	1137	1250
ENSCAFG00000011742	2982	1452	1794	2499	874	2002	2263	1612	3373	1633	2181	1575	1320	1800
ENSCAFG00000011744	18157	15481	16899	20839	17675	18334	26857	13605	9338	11149	27071	12042	4195	10268
ENSCAFG00000011745	280	159	118	285	80	447	179	56	1269	79	412	396	151	1891
ENSCAFG00000011746	145	112	119	70	34	189	133	67	178	103	71	75	95	82
ENSCAFG00000011747	0	0	0	0	0	0	0	0	0	0	0	2	0	4
ENSCAFG00000011748	1332	1131	1362	1714	929	2402	1676	681	1693	824	1722	778	2181	1052
ENSCAFG00000011749	946	845	834	1261	699	1175	1202	332	1154	705	1079	714	1978	478
ENSCAFG00000027929	0	0	0	0	0	0	0	0	0	0	0	0	0	0
ENSCAFG00000027920	0	1	0	0	0	0	0	0	0	0	0	0	0	0
ENSCAFG00000027922	1	2	0	1	1	2	1	0	0	1	0	1	0	1
ENSCAFG00000027925	0	0	0	0	0	0	0	0	0	0	0	0	0	0
ENSCAFG00000027924	0	2	0	0	0	0	0	1	0	0	0	0	0	0
ENSCAFG00000027927	0	0	0	0	0	0	0	0	0	0	0	0	0	0
ENSCAFG00000027926	0	1	2	1	2	3	1	1	3	2	1	1	4	2
ENSCAFG00000025043	0	0	0	0	0	0	0	0	0	0	0	0	0	0
ENSCAFG00000026348	2	3	6	6	2	13	10	1	12	7	12	9	4	0
ENSCAFG00000026349	2	2	7	2	2	2	2	4	4	1	2	3	3	3
ENSCAFG00000026346	1	1	2	2	1	6	5	2	4	6	7	5	5	1
ENSCAFG00000026347	0	1	0	0	0	0	0	0	0	0	0	0	0	0
ENSCAFG00000026344	0	1	1	1	1	0	0	0	0	1	1	1	3	0
ENSCAFG00000026345	0	0	0	0	0	0	0	2	0	0	0	0	2	1
ENSCAFG00000026340	0	1	0	0	0	0	0	0	0	0	0	0	0	0
ENSCAFG00000026341	2	1	0	0	0	0	0	0	0	0	0	0	0	0
ENSCAFG00000015249	306	239	337	335	203	484	348	104	417	308	504	231	646	217
ENSCAFG00000015248	3850	2901	3465	4928	3827	4914	6036	2568	5614	3875	4632	3653	2377	3391
ENSCAFG00000015242	1669	1910	2796	3085	2015	4917	3394	1270	3168	3306	4226	1856	5713	1444
ENSCAFG00000015244	5	39	14	7	4	3	2	11	55	4	3	6	11	54
ENSCAFG00000015247	437	439	483	688	292	989	466	152	390	439	570	287	823	301
ENSCAFG00000015246	1016	551	953	2321	1119	3342	1571	289	646	858	2460	450	4186	513
ENSCAFG00000037560	0	6	0	2	2	4	3	2	2	0	0	0	6	5
ENSCAFG00000027693	0	0	0	0	0	0	0	0	0	0	0	0	0	0
ENSCAFG00000027694	11	15	11	47	7	13	22	12	15	10	14	3	10	17
ENSCAFG00000027699	0	0	0	0	0	0	0	0	0	0	0	0	1	0
ENSCAFG00000008679	595	650	594	639	285	1014	827	262	937	348	447	433	226	281
ENSCAFG00000023338	3917	4128	4091	4087	2668	4345	5116	1680	2143	1036	1094	3050	1435	2686
ENSCAFG00000023331	7	7	10	8	5	21	9	9	8	5	9	5	17	18
ENSCAFG00000023335	4	7	0	14	5	204	0	0	0	0	35	58	5	13
ENSCAFG00000023337	12	37	31	60	14	51	28	7	0	0	0	22	0	0
ENSCAFG00000048845	0	0	0	0	0	0	0	0	0	0	1	0	0	0
ENSCAFG00000048844	0	0	0	0	0	0	0	0	0	0	0	0	0	0
ENSCAFG00000048847	3	20	17	0	0	4	0	0	2	2	2	0	0	10
ENSCAFG00000048846	0	11	2	0	0	0	0	0	0	0	0	0	0	0
ENSCAFG00000048841	60	45	34	36	32	34	31	38	32	22	23	34	44	50
ENSCAFG00000048840	3	33	5	0	0	0	2	2	0	2	2	6	11	48
ENSCAFG00000048843	1	2	0	0	0	1	0	1	0	0	0	0	0	2
ENSCAFG00000048842	0	0	0	0	0	2	0	0	0	0	0	0	0	0
ENSCAFG00000048849	0	0	0	0	0	0	0	0	0	0	0	0	0	0
ENSCAFG00000048848	0	0	0	0	0	0	0	0	0	0	0	0	0	0
ENSCAFG00000014598	3	0	5	3	0	0	0	0	60	4	0	2	132	3
ENSCAFG00000014599	2398	2032	2788	3456	2423	4147	3582	605	1630	2343	2565	1474	3020	787
ENSCAFG00000014596	1522	1113	1259	1725	914	1982	1263	1098	1534	1504	1180	814	1351	1117
ENSCAFG00000000474	2	0	0	5	2	2	2	9	2	3	3	0	6	2
ENSCAFG00000014594	162	90	75	131	68	153	109	60	156	5	35	110	195	95
ENSCAFG00000014595	3598	3691	2458	3890	1773	4862	3035	1012	1493	787	834	1097	2579	1163
ENSCAFG00000014592	4805	4095	3944	6825	4014	7695	5945	2425	4840	3011	4029	3540	3519	3750
ENSCAFG00000014590	0	7	0	38	0	6	8	6	72	9	2	62	5	40
ENSCAFG00000014591	141	69	93	74	93	61	105	83	119	58	147	106	104	99
ENSCAFG00000006865	1221	1541	2546	1290	2788	2084	1474	661	929	1067	2301	902	477	333
ENSCAFG00000006864	56	50	49	94	30	98	63	26	56	27	35	27	31	27
ENSCAFG00000006867	853	811	730	1204	586	1078	800	424	883	553	983	759	538	604
ENSCAFG00000006861	4347	3171	1784	5051	1791	4244	2876	915	533	328	214	1498	130	1806
ENSCAFG00000006869	290	221	286	419	306	447	357	71	291	169	298	194	424	197
ENSCAFG00000006868	384	392	588	228	188	355	281	91	598	293	568	259	200	108
ENSCAFG00000016578	184	122	158	180	183	176	143	115	160	220	205	97	304	117
ENSCAFG00000016579	5	1	6	6	5	11	8	12	6	2	8	1	5	5
ENSCAFG00000016576	61	105	53	62	35	75	79	19	663	69	45	353	43	94
ENSCAFG00000016577	503	450	94	269	80	158	101	976	1523	158	116	216	731	410
ENSCAFG00000016574	904	653	1069	1659	886	2123	1837	455	1218	737	1603	973	1221	942
ENSCAFG00000016575	15	7	19	10	3	12	2	16	31	0	2	2	21	6
ENSCAFG00000016572	320	194	336	591	409	822	596	238	485	308	531	381	892	500
ENSCAFG00000016573	0	0	0	5	0	0	0	0	0	3	8	0	0	0
ENSCAFG00000016570	917	1573	1355	1875	948	2217	1811	628	1578	1156	1714	1212	1555	1093
ENSCAFG00000016571	939	326	590	492	456	498	408	172	644	474	629	404	320	568
ENSCAFG00000023594	640	581	614	976	688	571	1027	935	1099	288	467	1317	851	910
ENSCAFG00000014621	700	673	732	1374	507	1558	1150	525	960	220	520	519	209	516
ENSCAFG00000023596	141	110	144	205	163	215	253	67	148	76	178	114	200	128
ENSCAFG00000023597	0	0	0	0	0	0	1	0	0	0	0	0	2	0
ENSCAFG00000014624	576	611	493	619	452	677	662	190	1186	1789	603	358	260	199
ENSCAFG00000014625	3166	2494	2654	2977	2107	3251	2970	1247	2685	2035	2330	2369	4333	2279
ENSCAFG00000023592	494	528	386	865	388	607	743	361	860	414	889	357	173	367
ENSCAFG00000014629	48	170	258	86	96	128	240	44	247	293	377	226	100	15
ENSCAFG00000024648	0	0	0	0	0	2	0	0	0	0	14	0	0	0
ENSCAFG00000024641	515	370	488	922	381	978	1122	340	404	493	486	268	163	284
ENSCAFG00000024643	6315	4430	4490	8125	4073	5877	4465	4285	4177	1697	2125	3471	5361	5273
ENSCAFG00000024642	0	0	0	0	0	0	0	0	0	0	0	0	0	0
ENSCAFG00000024645	1687	956	1330	1569	987	2214	1194	1198	917	794	754	1118	851	1591
ENSCAFG00000024644	1210	730	1007	1082	42	1124	49	0	1228	35	849	1081	903	95
ENSCAFG00000024647	9	15	12	14	3	10	21	44	24	16	57	8	17	11
ENSCAFG00000024646	22	127	53	194	94	169	144	0	563	62	149	72	50	108
ENSCAFG00000043259	0	0	0	0	3	0	0	0	3	4	4	0	0	2
ENSCAFG00000043258	1045	310	674	1334	706	1449	1134	91	767	308	722	677	710	436
ENSCAFG00000038382	11	22	7	19	0	5	26	5	4	4	8	4	0	2
ENSCAFG00000043251	1	1	1	1	2	1	2	0	1	1	1	0	1	1
ENSCAFG00000043250	0	2	0	0	0	0	0	0	0	0	0	0	0	0
ENSCAFG00000043253	0	0	0	0	0	0	0	0	0	0	0	0	0	3
ENSCAFG00000043252	1	6	1	2	2	5	2	2	2	5	5	2	9	1
ENSCAFG00000043255	0	0	0	0	0	0	0	0	0	0	0	0	0	2
ENSCAFG00000043254	2	10	29	9	8	6	3	11	30	11	1	5	11	1
ENSCAFG00000043257	0	0	0	0	0	0	0	1	0	0	0	0	0	4
ENSCAFG00000043256	0	1	0	0	2	0	0	0	1	0	0	0	8	20
ENSCAFG00000012507	0	0	0	54	0	54	54	76	0	0	0	0	159	70
ENSCAFG00000049507	0	0	0	0	0	0	0	0	0	0	0	0	0	0
ENSCAFG00000001071	104	80	120	42	77	156	184	67	319	1164	80	16	160	8
ENSCAFG00000001070	1861	1389	2155	2507	1602	3439	2680	1374	3440	2778	3476	2164	3030	1812
ENSCAFG00000001077	677	530	416	1869	162	1018	1166	900	2530	463	685	591	643	917
ENSCAFG00000001076	3271	2095	2654	3060	2099	4325	3066	2167	5724	2817	2820	2874	6047	3795
ENSCAFG00000001075	11043	5056	6759	7554	6657	7181	6875	4527	7967	5449	9408	5921	15006	7695
ENSCAFG00000001074	0	2	0	0	0	0	0	0	0	0	0	0	0	2
ENSCAFG00000001078	16	20	9	6	4	17	8	2	32	2	0	33	0	18
ENSCAFG00000012509	471	507	573	637	407	744	752	180	658	402	570	362	491	239
ENSCAFG00000012508	603	742	910	1236	799	1615	1518	524	1404	1479	1888	1041	2170	707
ENSCAFG00000038070	0	5	0	0	0	0	0	0	0	0	0	0	0	2
ENSCAFG00000046559	1	2	1	2	0	2	1	0	1	1	1	1	1	1
ENSCAFG00000046558	0	0	0	0	0	0	0	0	0	0	0	0	0	4
ENSCAFG00000046555	0	3	0	0	0	0	0	0	0	0	0	0	0	0
ENSCAFG00000046554	0	7	0	0	0	0	0	0	0	0	0	0	0	2
ENSCAFG00000046557	5	18	34	20	15	22	39	6	29	8	17	23	55	55
ENSCAFG00000046556	0	19	9	4	5	4	10	0	6	2	0	6	2	6
ENSCAFG00000046551	0	0	0	0	0	0	0	0	4	0	0	0	0	0
ENSCAFG00000046550	0	0	0	0	0	0	0	0	0	0	0	0	0	0
ENSCAFG00000046553	101	84	83	155	87	191	143	38	92	36	108	74	85	101
ENSCAFG00000046552	0	1	0	0	0	0	1	0	0	0	0	0	1	0
ENSCAFG00000049501	6	26	14	14	12	4	10	0	6	6	21	9	4	8
ENSCAFG00000025998	0	3	0	1	0	0	0	0	0	0	1	0	2	0
ENSCAFG00000025999	0	0	0	0	0	0	0	0	1	0	0	0	0	0
ENSCAFG00000025996	0	1	0	0	0	0	0	0	0	0	1	0	0	0
ENSCAFG00000025994	9	11	17	19	9	29	35	5	29	22	24	18	17	3
ENSCAFG00000025992	0	0	0	1	0	0	0	0	0	0	1	0	3	1
ENSCAFG00000025991	7	11	13	5	4	18	16	8	12	19	11	12	16	4
ENSCAFG00000040786	0	0	0	0	0	0	0	0	0	0	0	0	0	0
ENSCAFG00000040784	0	11	0	3	0	0	0	0	0	0	0	0	0	5
ENSCAFG00000043783	0	6	0	0	0	0	0	0	0	0	0	0	0	2
ENSCAFG00000043782	0	2	0	4	0	3	0	1	0	0	0	0	3	0
ENSCAFG00000043781	6	4	1	0	0	1	1	1	13	1	6	2	1	0
ENSCAFG00000043780	0	0	0	0	0	0	0	0	0	0	0	0	2	0
ENSCAFG00000043787	3	17	6	0	2	0	2	2	0	0	0	0	0	4
ENSCAFG00000043786	0	0	0	2	0	0	4	0	0	0	0	3	14	4
ENSCAFG00000043785	0	10	0	2	0	0	0	3	0	0	0	0	0	4
ENSCAFG00000043784	2	0	0	0	0	0	0	0	0	0	0	0	0	0
ENSCAFG00000043789	0	0	0	0	0	0	0	0	0	0	0	0	0	0
ENSCAFG00000043788	58	54	60	41	12	19	34	5	43	36	19	17	10	15
ENSCAFG00000039269	0	0	0	0	0	0	0	0	0	6	11	0	0	0
ENSCAFG00000039268	0	0	0	0	0	0	0	0	2	0	0	0	0	7
ENSCAFG00000010628	67	60	67	52	4	20	311	64	156	3	26	0	0	0
ENSCAFG00000010629	599	910	867	772	578	1322	880	171	959	694	789	531	1031	283
ENSCAFG00000044268	17	22	15	34	18	41	20	4	7	9	24	7	37	5
ENSCAFG00000039261	6	7	0	7	4	8	7	0	8	9	9	4	14	0
ENSCAFG00000010625	133	144	79	154	94	147	107	32	1020	87	58	607	103	153
ENSCAFG00000010626	127	120	137	176	139	342	180	22	71	49	44	111	18	229
ENSCAFG00000010627	904	833	794	923	587	1171	1091	321	1103	408	856	1016	508	681
ENSCAFG00000010621	1139	921	1305	1248	803	1647	1366	956	1812	1108	1277	1359	4179	2257
ENSCAFG00000010622	0	11	0	0	0	0	0	0	0	0	0	0	0	0
ENSCAFG00000039266	0	5	0	0	0	3	0	0	0	0	0	0	2	2
ENSCAFG00000048067	0	0	0	0	0	0	0	0	0	0	0	0	0	0
ENSCAFG00000048066	0	0	0	0	0	0	0	0	0	0	0	0	0	0
ENSCAFG00000048065	1	1	1	1	1	1	2	2	1	1	0	0	6	1
ENSCAFG00000048064	0	4	0	3	0	0	0	0	0	0	0	0	0	0
ENSCAFG00000048063	6	31	17	0	0	0	0	2	0	0	0	0	0	0
ENSCAFG00000048062	5	5	3	4	0	5	6	0	2	0	3	0	2	4
ENSCAFG00000048061	0	2	1	0	1	0	0	2	1	0	1	0	0	1
ENSCAFG00000048060	0	1	1	2	0	1	1	0	0	1	1	0	0	1
ENSCAFG00000048069	0	2	0	0	0	0	0	0	0	0	0	0	4	0
ENSCAFG00000048068	3	33	4	30	3	30	5	0	0	0	0	0	3	9
ENSCAFG00000047202	0	11	3	4	0	1	2	0	0	0	0	3	18	0
ENSCAFG00000047203	0	0	0	0	0	0	0	0	0	0	0	0	0	0
ENSCAFG00000040252	41	189	79	84	27	66	76	50	8	9	18	34	32	27
ENSCAFG00000047201	8	22	10	0	0	0	0	0	0	0	0	0	0	0
ENSCAFG00000047206	0	8	0	0	0	0	0	0	0	0	3	0	10	40
ENSCAFG00000047207	0	0	0	0	0	0	0	0	0	0	0	0	0	0
ENSCAFG00000047204	0	3	0	1	0	0	0	0	1	0	0	0	0	2
ENSCAFG00000047205	5	8	8	10	6	11	5	0	27	5	10	7	12	0
ENSCAFG00000047208	2	0	0	0	0	0	0	0	12	3	5	0	0	0
ENSCAFG00000047209	294	210	354	148	419	188	342	126	220	443	130	142	119	184
ENSCAFG00000003504	8	24	19	68	9	60	7	0	94	8	11	6	28	32
ENSCAFG00000003507	509	364	433	594	285	563	451	210	745	322	416	311	870	446
ENSCAFG00000003501	1345	1023	1466	1679	1974	2266	1836	244	1694	1385	1144	1551	734	1085
ENSCAFG00000003503	79	109	139	61	24	140	234	94	289	16	33	169	87	195
ENSCAFG00000041785	0	3	0	0	0	0	0	0	0	0	0	0	0	0
ENSCAFG00000041784	5	5	1	1	3	2	5	1	5	6	19	1	3	6
ENSCAFG00000041787	6	137	17	8	0	0	6	3	4	0	6	3	0	13
ENSCAFG00000041786	0	0	0	0	0	0	4	0	0	0	0	0	0	0
ENSCAFG00000041781	1	0	1	0	0	0	0	1	0	0	1	0	1	0
ENSCAFG00000041780	0	4	0	0	2	0	0	0	0	0	0	0	0	2
ENSCAFG00000041783	0	0	0	0	0	0	0	0	0	0	0	0	0	0
ENSCAFG00000041782	3	4	8	5	4	19	13	8	36	8	26	16	9	0
ENSCAFG00000041789	0	19	21	0	16	40	34	10	18	19	31	16	50	24
ENSCAFG00000041788	0	4	3	2	0	22	0	0	6	3	0	14	6	11
ENSCAFG00000000858	7	85	10	5	7	4	0	0	0	0	0	10	60	9
ENSCAFG00000000853	31	19	9	11	23	14	3	2	137	25	4	36	7	3
ENSCAFG00000000850	14594	7233	10817	7175	6332	10141	9154	4709	9755	14200	26107	8357	6939	9568
ENSCAFG00000000851	1607	833	1081	1574	1243	1298	1049	316	4643	1630	615	957	872	362
ENSCAFG00000000856	1313	835	1009	1140	759	1499	1006	772	1782	1456	1853	948	2392	1214
ENSCAFG00000000854	0	0	0	3	0	0	0	0	0	0	0	0	0	0
ENSCAFG00000000855	4	11	10	12	0	17	5	2	15	3	11	2	19	0
ENSCAFG00000018905	101	96	126	184	90	185	161	57	97	89	159	116	171	125
ENSCAFG00000018904	72	38	63	98	51	123	88	19	112	59	73	62	46	53
ENSCAFG00000041123	295	173	223	216	121	154	128	320	251	37	147	258	28	280
ENSCAFG00000041122	10	55	15	0	0	0	0	0	0	0	0	0	0	10
ENSCAFG00000041125	0	0	0	0	0	0	0	0	0	0	0	0	0	1
ENSCAFG00000038295	0	3	0	0	0	11	0	0	7	0	0	4	4	21
ENSCAFG00000041127	1	2	3	6	5	4	2	1	1	3	2	1	1	2
ENSCAFG00000041126	3	12	13	12	12	17	4	0	0	0	4	0	0	0
ENSCAFG00000041129	10	6	7	6	12	7	12	0	0	2	6	0	0	2
ENSCAFG00000041128	0	3	4	0	0	6	0	2	4	8	0	2	6	0
ENSCAFG00000038294	3	16	0	0	0	0	2	4	5	7	6	28	0	11
ENSCAFG00000018909	226	164	257	329	162	610	361	93	247	223	196	91	355	136
ENSCAFG00000044579	1	2	2	0	0	0	2	0	0	0	0	3	0	2
ENSCAFG00000044578	0	0	0	0	2	0	0	0	0	0	0	0	0	0
ENSCAFG00000044571	0	4	0	3	0	0	0	2	19	0	0	8	2	6
ENSCAFG00000044570	0	5	6	4	4	5	7	3	7	17	7	3	6	1
ENSCAFG00000044573	0	9	3	0	0	0	0	0	0	0	0	0	0	6
ENSCAFG00000044572	0	0	0	0	0	0	0	0	0	0	0	0	0	0
ENSCAFG00000044575	3	0	2	4	0	2	0	0	37	1	0	0	0	0
ENSCAFG00000044574	12	19	0	9	0	0	0	8	5	0	3	0	0	0
ENSCAFG00000044577	0	0	0	0	0	0	0	0	0	0	0	0	0	1
ENSCAFG00000044576	0	9	0	10	6	10	0	0	12	0	0	0	12	0
ENSCAFG00000049334	6	0	0	8	0	0	2	0	0	0	0	0	3	0
ENSCAFG00000049335	1	0	1	4	0	2	0	0	2	0	1	1	8	4
ENSCAFG00000049336	0	0	0	0	0	0	0	0	0	0	0	0	0	0
ENSCAFG00000049337	14	9	17	38	2	3	4	0	0	0	3	1	0	0
ENSCAFG00000033652	0	0	0	0	0	0	0	0	0	0	0	0	0	0
ENSCAFG00000049331	0	7	4	0	0	0	0	0	0	0	0	0	0	3
ENSCAFG00000038606	2	17	2	6	9	2	3	2	0	2	0	0	6	5
ENSCAFG00000049333	0	1	1	0	3	1	0	2	4	0	0	1	0	2
ENSCAFG00000038608	0	0	0	2	0	0	0	0	0	0	0	0	0	2
ENSCAFG00000049338	0	0	0	0	0	0	0	0	0	0	0	0	0	0
ENSCAFG00000049339	0	12	0	2	4	0	0	0	0	0	5	0	0	17
ENSCAFG00000022486	16	22	34	77	25	27	49	18	40	24	26	20	9	70
ENSCAFG00000012082	6398	3099	5492	2519	4921	2544	2618	657	1093	2106	1480	2341	1807	1139
ENSCAFG00000012083	15	23	59	24	18	40	37	18	37	40	52	34	43	4
ENSCAFG00000012080	1157	947	1281	1647	846	1704	1246	572	1397	900	941	850	1401	977
ENSCAFG00000012081	1896	734	1371	2338	1451	1549	1315	578	1735	279	707	695	1474	796
ENSCAFG00000012086	3392	2390	2733	4033	1485	4723	4529	546	26515	6374	4004	2581	3447	1720
ENSCAFG00000012084	858	714	604	1008	327	708	1275	1749	580	30	300	775	84	633
ENSCAFG00000012085	3413	1576	2226	2915	1208	3465	3067	1064	2745	1540	6285	1018	1273	404
ENSCAFG00000012088	550	429	494	866	525	773	709	307	516	509	798	458	889	524
ENSCAFG00000012089	659	574	729	924	511	1055	960	356	1142	527	835	603	860	432
ENSCAFG00000001819	332	534	528	661	346	1192	774	193	549	640	719	379	350	182
ENSCAFG00000001818	2081	1580	1735	2860	1350	3495	2402	1361	3978	2077	2526	1752	6591	2570
ENSCAFG00000001815	46	57	68	102	7	170	348	27	21	15	18	21	6	93
ENSCAFG00000001814	1779	599	1330	1507	1477	2022	1861	5407	3041	1794	5326	2951	3008	3280
ENSCAFG00000001816	254	159	249	479	108	516	185	40	559	297	414	90	89	85
ENSCAFG00000001811	1940	2545	1513	2589	1295	3609	4049	633	2046	1023	2250	1120	1203	788
ENSCAFG00000001813	0	0	12	6	0	25	8	0	0	4	4	0	0	0
ENSCAFG00000001812	218	232	300	256	178	412	253	75	422	195	227	154	473	131
ENSCAFG00000004368	0	2	0	0	0	0	0	0	0	0	2	0	0	0
ENSCAFG00000004369	44	51	58	117	26	93	177	54	123	43	67	60	62	108
ENSCAFG00000004360	7353	4246	3228	9050	3049	6489	6919	2141	5444	2404	4571	3247	2822	3498
ENSCAFG00000004361	2360	1410	2023	982	1297	1356	1376	640	871	564	650	815	947	1053
ENSCAFG00000004362	8	27	22	56	16	61	65	21	10	5	11	6	3	3
ENSCAFG00000004363	25	34	68	3	3	4	34	25	33	0	3	3	217	17
ENSCAFG00000004365	2076	1313	1681	2528	1153	3180	2070	408	1669	904	4197	1013	1853	823
ENSCAFG00000004366	336	237	516	596	1359	1182	477	143	580	27	293	520	316	62
ENSCAFG00000018019	144	169	121	150	147	197	168	196	399	26	99	261	432	340
ENSCAFG00000018018	37019	28277	28122	41604	23492	38622	39715	16935	26405	24368	23418	17918	20145	23815
ENSCAFG00000018012	2264	1276	1529	2009	900	1585	2188	955	2696	1000	3353	1300	2760	1505
ENSCAFG00000018011	785	450	535	760	570	706	656	321	920	307	726	579	510	444
ENSCAFG00000018010	4113	2441	3374	4541	2503	5204	4752	1579	3945	2855	3750	2711	4293	2714
ENSCAFG00000018017	92	65	92	136	48	168	86	16	91	91	113	83	205	68
ENSCAFG00000034447	0	0	0	0	0	0	0	0	0	0	0	0	3	0
ENSCAFG00000018015	0	0	0	0	0	0	0	0	0	0	0	0	0	0
ENSCAFG00000018014	0	0	0	0	0	0	0	0	0	0	0	0	0	0
ENSCAFG00000032290	5	0	5	0	0	0	16	4	24	30	23	29	6	5
ENSCAFG00000032293	0	0	0	0	0	0	0	0	0	0	0	0	0	0
ENSCAFG00000032292	2	0	0	1	0	0	0	2	1	2	1	0	5	0
ENSCAFG00000032295	0	0	0	0	0	0	0	12	0	0	0	0	0	0
ENSCAFG00000032294	8	6	6	1	3	7	4	0	4	1	6	1	0	3
ENSCAFG00000032297	27	35	68	61	21	56	77	24	31	10	25	26	32	61
ENSCAFG00000034197	0	0	0	0	0	0	0	0	0	0	0	0	0	0
ENSCAFG00000034190	0	0	0	0	0	0	0	0	0	0	4	0	0	0
ENSCAFG00000034192	4	23	5	8	2	0	0	0	7	0	0	0	0	0
ENSCAFG00000028769	286	215	244	284	164	424	292	166	442	432	560	233	1112	211
ENSCAFG00000010198	184	133	236	343	66	346	504	217	636	149	129	393	148	784
ENSCAFG00000028762	119	105	71	155	65	112	219	28	794	287	153	125	154	85
ENSCAFG00000028760	1662	1343	969	2093	870	1262	1838	928	1684	537	974	1150	994	1572
ENSCAFG00000028761	82	299	227	248	88	364	305	20	186	10	25	332	96	82
ENSCAFG00000028766	3	0	0	0	0	0	0	0	0	0	0	3	0	0
ENSCAFG00000028767	0	0	0	0	0	0	0	0	0	0	0	0	0	0
ENSCAFG00000028764	0	1	3	1	0	1	3	1	2	1	1	0	1	1
ENSCAFG00000028765	65510	42940	50084	75398	25608	49371	59977	12373	55192	30566	27327	18526	18122	15409
ENSCAFG00000004944	10	18	12	43	28	55	41	5	23	0	14	8	6	10
ENSCAFG00000049011	42	21	11	19	24	15	28	24	32	7	15	16	15	39
ENSCAFG00000004946	9853	6901	6964	7861	6421	8514	6544	2735	3926	3157	3186	3732	3395	5018
ENSCAFG00000004940	3	8	4	4	0	7	0	0	2	0	0	2	0	0
ENSCAFG00000004942	0	3	0	3	0	0	0	3	0	0	0	0	0	0
ENSCAFG00000010197	6	53	17	2	2	4	0	0	7	0	0	0	2	2
ENSCAFG00000004948	146	384	440	381	158	743	602	111	918	1920	1545	326	57	28
ENSCAFG00000049013	0	0	0	0	0	0	0	0	0	0	0	0	0	0
ENSCAFG00000049012	0	0	0	1	0	0	0	0	0	0	0	0	0	1
ENSCAFG00000049015	0	4	0	0	0	0	0	0	0	0	0	0	0	0
ENSCAFG00000010193	10279	6118	9436	8703	6473	8414	7931	3698	9380	6310	10020	4637	6417	5220
ENSCAFG00000005019	266	364	193	147	50	121	77	155	201	31	19	47	256	99
ENSCAFG00000005018	647	607	383	1031	545	558	810	423	839	358	580	576	587	778
ENSCAFG00000042041	48	24	45	25	17	28	15	41	34	48	35	26	56	42
ENSCAFG00000005013	0	0	0	0	0	0	0	0	0	0	3	0	0	4
ENSCAFG00000005012	0	9	2	21	0	7	13	69	34	0	0	6	0	0
ENSCAFG00000005015	1113	873	918	892	887	1213	1308	474	770	630	846	861	923	751
ENSCAFG00000005014	6887	4663	5811	4605	6411	4968	4114	4661	3322	6560	4051	3495	4789	2736
ENSCAFG00000005016	506	444	499	618	275	822	482	116	516	239	481	308	557	358
ENSCAFG00000015612	774	890	997	1121	640	1287	1449	413	852	839	1185	673	557	502
ENSCAFG00000015613	935	630	1127	1089	826	2190	1581	996	1819	1921	1980	1545	2393	858
ENSCAFG00000010222	0	10	11	3	22	0	16	0	77	0	14	9	2	6
ENSCAFG00000015611	5077	4039	5119	7466	4564	4990	9536	4969	5408	2512	3382	4841	2870	6708
ENSCAFG00000018439	1720	1382	1274	2409	1209	2159	2323	712	1410	1422	751	620	4135	1671
ENSCAFG00000018438	4701	4231	4728	5795	2522	3953	4868	3277	2954	2137	1264	2167	1154	4238
ENSCAFG00000015614	15	14	10	8	6	12	4	2	40	0	4	10	0	0
ENSCAFG00000015615	8	7	7	8	3	7	4	5	6	7	10	0	6	6
ENSCAFG00000030635	27109	18682	21423	38450	17288	27325	19540	16626	12448	10085	12298	12657	13547	22238
ENSCAFG00000030637	0	0	0	0	0	0	0	0	1	0	0	0	0	1
ENSCAFG00000030636	0	0	0	0	0	0	0	0	2	2	0	0	0	1
ENSCAFG00000030630	10	6	3	28	46	15	0	4	18	14	22	52	6	6
ENSCAFG00000030633	2	0	0	3	0	0	0	0	5	2	11	0	1	3
ENSCAFG00000010229	43	27	71	85	22	234	67	23	125	38	182	44	127	11
ENSCAFG00000018437	1911	1268	2272	1842	1695	2084	2809	772	2094	1059	973	1800	1796	1083
ENSCAFG00000015619	3	14	0	0	0	0	0	0	3	0	0	0	2	10
ENSCAFG00000020612	0	1	0	0	0	0	0	0	0	0	0	0	0	0
ENSCAFG00000001709	1059	727	929	815	643	1116	561	880	3968	2301	2007	1111	4645	2679
ENSCAFG00000037364	0	22	3	0	0	0	2	0	0	0	0	0	0	5
ENSCAFG00000032909	0	2	0	0	0	0	0	2	0	0	0	0	0	1
ENSCAFG00000012419	460	477	436	471	243	711	405	107	469	962	803	223	470	148
ENSCAFG00000012418	2009	1689	1943	2788	1168	3184	2129	899	2817	2742	2907	1738	9479	1860
ENSCAFG00000001701	1448	1278	1769	2070	2172	2174	2171	2017	2071	1833	2180	2560	3916	2230
ENSCAFG00000001700	5497	3571	4439	6089	8195	3781	7054	5345	7693	11213	6234	7195	7736	7745
ENSCAFG00000001703	136	94	142	192	111	184	119	46	126	125	239	119	399	166
ENSCAFG00000012416	798	625	677	1180	460	1066	944	535	770	301	626	632	1429	946
ENSCAFG00000001704	2240	2287	2111	2765	1693	3224	2192	612	3281	2713	1848	1362	2333	1239
ENSCAFG00000029853	2046	781	1479	1541	2335	3298	2003	799	1156	662	2829	1145	842	1171
ENSCAFG00000012412	13	22	16	17	7	28	17	21	29	90	74	9	48	8
ENSCAFG00000023835	394	334	433	945	504	799	742	210	447	296	713	378	704	328
ENSCAFG00000036109	0	0	0	0	0	0	0	0	0	0	0	0	0	0
ENSCAFG00000029855	0	1	1	0	0	0	0	0	0	0	0	0	0	0
ENSCAFG00000036101	0	0	0	0	0	0	0	0	0	0	0	0	0	4
ENSCAFG00000029732	269	275	228	483	167	359	368	65	231	196	279	190	417	136
ENSCAFG00000029733	134	152	137	196	111	181	210	79	160	110	175	117	201	138
ENSCAFG00000014026	1266	734	1081	1505	1407	1767	1468	646	1713	837	1045	1484	2564	1669
ENSCAFG00000014027	769	439	753	1071	777	1256	997	219	475	354	947	456	780	682
ENSCAFG00000014025	89	222	73	131	113	161	112	92	19	287	3835	78	655	91
ENSCAFG00000014023	0	0	0	0	0	0	0	0	0	0	0	0	0	0
ENSCAFG00000014021	316	583	597	818	277	745	502	189	666	371	691	404	351	401
ENSCAFG00000014028	3625	2608	2777	2997	1392	2226	2297	3733	3977	4036	1459	1767	1688	1686
ENSCAFG00000014029	208	139	202	268	84	485	283	30	421	150	368	142	449	276
ENSCAFG00000008079	6	6	0	2	0	0	2	0	0	0	0	0	57	7
ENSCAFG00000008077	561	345	481	690	441	933	562	146	455	400	584	333	737	277
ENSCAFG00000008071	138	192	205	188	72	286	170	83	34	148	59	64	28	113
ENSCAFG00000008386	0	29	0	7	0	18	39	10	0	0	0	0	2	3
ENSCAFG00000008387	653	602	785	877	879	856	973	262	625	613	626	865	730	596
ENSCAFG00000008384	258	191	305	341	283	540	454	164	507	339	354	375	468	336
ENSCAFG00000008385	1003	971	1066	1839	757	1585	1029	1029	904	474	999	640	612	962
ENSCAFG00000008382	223	135	123	252	128	194	164	56	101	6	10	86	124	14
ENSCAFG00000008383	4393	1963	2942	3261	3870	5142	2680	948	1549	1812	3279	2506	4871	1664
ENSCAFG00000008380	31	42	30	38	168	44	40	55	490	107	88	116	298	89
ENSCAFG00000008381	2210	1086	1708	2495	1447	1406	1338	688	1200	1039	1383	1848	515	952
ENSCAFG00000008388	861	1008	959	1143	601	1226	1412	421	1361	750	1176	833	874	634
ENSCAFG00000008389	248	164	195	259	139	305	171	131	231	146	246	139	312	166
ENSCAFG00000023869	1010	967	1012	960	629	1237	838	349	880	740	1182	663	641	467
ENSCAFG00000023864	37	56	42	73	15	53	80	18	26	9	17	21	6	22
ENSCAFG00000035459	90	69	112	92	82	167	95	89	106	55	121	105	89	132
ENSCAFG00000023863	0	0	0	0	0	6	0	2	0	0	3	0	0	2
ENSCAFG00000019154	2035	1528	2024	1616	1028	1885	1641	1003	1520	1316	1217	1509	1798	1587
ENSCAFG00000046856	6	9	11	7	3	18	2	4	18	7	15	5	29	5
ENSCAFG00000026754	1	0	0	0	0	0	0	0	0	0	0	0	1	0
ENSCAFG00000019156	279	631	495	461	143	764	451	201	595	39	108	735	547	279
ENSCAFG00000046850	0	0	0	0	0	0	0	0	0	0	0	0	0	0
ENSCAFG00000046851	0	0	6	0	0	6	8	0	0	3	0	0	0	0
ENSCAFG00000046852	0	5	0	0	0	0	0	0	0	0	0	0	0	0
ENSCAFG00000031826	0	0	0	0	0	0	0	0	0	0	0	0	0	0
ENSCAFG00000032731	628	204	127	6759	24	2387	1513	132	536	237	2961	1260	836	638
ENSCAFG00000015801	946	1688	1717	1247	940	1741	3503	979	2824	2251	3479	3023	1100	756
ENSCAFG00000009389	4129	4324	5240	5747	4130	6769	8429	3034	5485	2819	6521	5042	2791	2664
ENSCAFG00000009388	172	73	161	186	132	243	172	47	178	102	179	168	240	155
ENSCAFG00000009385	1021	1099	1797	744	835	1079	1162	1150	2863	932	1672	1779	731	834
ENSCAFG00000009384	280	229	276	403	165	471	302	51	297	309	335	162	473	194
ENSCAFG00000009387	528	892	745	815	416	1421	847	309	772	592	946	527	1084	332
ENSCAFG00000009386	40	59	79	162	0	60	388	4	23	0	0	7	0	7
ENSCAFG00000009381	1733	2011	2110	2753	1415	3589	2409	1148	2531	1582	2011	1415	3303	1419
ENSCAFG00000009380	86	152	200	208	93	310	193	88	207	190	415	113	283	91
ENSCAFG00000009383	1095	545	894	933	544	974	912	570	1049	607	783	609	914	838
ENSCAFG00000046859	0	0	0	1	0	0	0	0	0	0	0	0	0	0
ENSCAFG00000034757	43	22	39	36	190	59	29	6	21	55	60	50	19	4
ENSCAFG00000008922	808	712	824	855	568	1229	847	317	561	605	990	375	704	377
ENSCAFG00000008923	117	95	162	269	105	415	245	50	138	113	192	40	151	73
ENSCAFG00000008921	2798	2497	2645	3343	1823	3918	2672	1339	3257	1570	2630	2300	2058	2058
ENSCAFG00000008926	575	398	502	591	490	475	555	699	781	602	666	659	1003	754
ENSCAFG00000008927	1014	758	741	961	712	996	780	465	992	449	747	731	738	718
ENSCAFG00000008925	360	266	585	382	895	529	498	247	449	1761	1510	408	1150	163
ENSCAFG00000008929	82	201	244	273	135	471	211	123	1370	3059	416	331	494	143
ENSCAFG00000043353	0	0	0	0	0	0	0	0	0	0	0	0	0	0
ENSCAFG00000009037	2	9	7	0	0	0	0	0	6	0	0	0	0	4
ENSCAFG00000009036	603	479	633	743	334	949	905	439	3557	923	3012	841	358	230
ENSCAFG00000009035	1290	1188	1159	1577	1739	1756	2103	792	1753	157	356	1311	1421	1470
ENSCAFG00000009034	3	31	7	8	3	9	6	10	4	22	15	3	11	4
ENSCAFG00000009033	3788	2412	4573	7560	5816	5471	6479	5113	6167	14060	4538	4400	19737	6100
ENSCAFG00000015859	11	4	0	7	0	0	3	0	80	12	92	28	11	3
ENSCAFG00000009031	43	61	123	75	42	197	153	8	68	3	184	34	44	16
ENSCAFG00000009030	118	113	117	154	69	216	130	48	106	82	165	91	180	67
ENSCAFG00000015854	5389	2588	3136	2376	3238	2933	4709	3194	3800	1379	2279	6165	3935	5328
ENSCAFG00000015855	3296	2221	2673	3259	1881	3146	2339	2035	5642	1627	1943	2166	5956	3147
ENSCAFG00000015856	1	1	0	2	0	0	1	1	2	3	3	0	0	1
ENSCAFG00000015857	0	0	0	0	0	0	0	0	0	0	0	0	0	0
ENSCAFG00000015850	3	9	3	0	7	8	4	0	0	7	17	0	31	0
ENSCAFG00000015851	7	0	0	0	0	0	0	0	4	1	0	0	0	0
ENSCAFG00000024845	0	6	0	0	0	0	0	0	0	0	0	0	0	0
ENSCAFG00000031225	111	154	74	113	79	112	131	181	595	221	24	89	43	103
ENSCAFG00000031226	0	2	0	0	0	0	0	0	0	0	0	0	0	2
ENSCAFG00000031221	4	5	5	4	2	6	2	2	1	2	4	3	3	2
ENSCAFG00000031222	0	0	0	0	0	0	0	0	0	0	0	0	5	0
ENSCAFG00000026995	2	4	2	5	1	2	2	6	5	2	0	2	2	4
ENSCAFG00000026993	0	1	2	0	0	4	1	1	1	2	0	0	2	0
ENSCAFG00000026999	2	2	1	0	0	0	0	0	0	0	0	0	0	0
ENSCAFG00000026998	0	0	0	0	0	0	0	0	0	0	0	0	0	1
ENSCAFG00000016319	890	708	0	1167	0	934	670	0	0	603	645	0	735	301
ENSCAFG00000016316	8077	5506	7106	7584	5563	6431	8169	3711	7655	3264	5239	4925	6358	5909
ENSCAFG00000016315	74	118	110	146	48	230	212	33	155	70	89	96	86	49
ENSCAFG00000016310	7	8	3	11	3	9	4	0	93	3	2	43	4	9
ENSCAFG00000016311	3434	3017	3830	6465	3716	6977	7328	3915	5617	3925	6363	4052	7911	4003
ENSCAFG00000025714	0	0	0	0	0	0	0	0	0	0	0	0	0	0
ENSCAFG00000025715	0	0	0	0	0	0	0	0	0	0	0	0	0	0
ENSCAFG00000025717	0	0	0	0	0	0	0	0	0	0	0	0	0	0
ENSCAFG00000025710	1	1	1	1	1	1	1	1	1	1	1	1	1	1
ENSCAFG00000025711	0	0	0	1	0	0	1	0	0	0	1	0	0	0
ENSCAFG00000025712	4	7	5	9	5	19	12	4	5	7	19	4	3	0
ENSCAFG00000025713	2	1	0	0	0	0	0	1	0	0	1	0	1	0
ENSCAFG00000025718	0	1	1	0	0	1	0	0	0	0	0	0	0	1
ENSCAFG00000025719	0	1	1	0	0	0	0	0	0	0	1	0	2	0
ENSCAFG00000030172	133	117	142	229	90	297	157	13	75	29	148	71	63	37
ENSCAFG00000030173	0	0	0	0	0	0	0	0	0	0	0	0	0	0
ENSCAFG00000030170	51	55	97	95	63	140	70	21	75	25	38	55	72	32
ENSCAFG00000021418	0	0	0	0	0	0	0	0	0	0	0	0	0	0
ENSCAFG00000030176	692	490	599	852	516	939	713	296	3301	507	701	440	2070	430
ENSCAFG00000030177	0	0	0	0	0	0	0	0	0	0	0	0	0	0
ENSCAFG00000030175	0	0	0	0	0	0	0	0	0	0	0	0	0	0
ENSCAFG00000021413	0	1	0	0	0	0	0	0	0	0	0	0	0	1
ENSCAFG00000021411	0	3	1	1	0	0	1	1	0	1	0	1	0	1
ENSCAFG00000030179	81	95	84	146	59	184	127	41	119	71	141	78	123	93
ENSCAFG00000021416	2	3	0	1	1	2	1	0	0	0	2	2	1	4
ENSCAFG00000021414	0	0	1	0	0	0	0	0	0	0	0	0	0	1
ENSCAFG00000014816	284	171	319	326	204	510	305	160	476	305	364	267	1022	281
ENSCAFG00000014814	2798	2243	2011	3092	1639	2803	2314	1513	2464	1569	1969	1565	7310	2131
ENSCAFG00000014813	1	3	2	2	2	0	7	1	2	4	4	0	2	1
ENSCAFG00000014812	297521	47878	51645	134902	35674	37875	422376	288795	489252	20319	74527	1203124	903822	1212796
ENSCAFG00000013843	76	133	85	431	37	389	109	30	134	129	232	56	25	43
ENSCAFG00000013842	0	0	2	0	0	2	0	0	0	0	3	0	0	0
ENSCAFG00000013849	8	3	4	7	0	12	11	0	0	0	0	0	0	0
ENSCAFG00000014818	984	692	847	1132	588	1371	985	387	806	412	575	611	968	666
ENSCAFG00000027714	1	2	0	0	0	1	1	0	0	1	1	1	2	0
ENSCAFG00000027715	1	0	1	0	1	0	0	0	0	0	0	0	0	0
ENSCAFG00000032088	32	21	14	54	11	24	37	30	69	37	59	40	136	31
ENSCAFG00000049235	0	1	0	0	0	0	1	0	0	0	0	0	0	2
ENSCAFG00000049234	0	0	0	0	0	0	0	0	0	0	2	0	0	0
ENSCAFG00000049237	1	2	1	6	0	1	1	0	0	1	0	0	4	1
ENSCAFG00000049236	0	0	0	0	0	0	0	0	0	0	0	0	0	0
ENSCAFG00000049231	113	113	93	171	72	151	111	30	174	59	82	82	191	78
ENSCAFG00000049230	2	5	5	2	0	2	2	0	0	7	3	0	0	0
ENSCAFG00000049233	392	232	247	366	222	161	190	360	327	251	237	324	326	342
ENSCAFG00000049232	0	5	2	12	0	7	13	7	2	5	9	3	8	4
ENSCAFG00000022294	0	0	0	0	0	0	0	0	0	0	0	0	0	0
ENSCAFG00000049238	0	0	0	0	0	0	0	0	0	0	0	0	0	0
ENSCAFG00000022297	24	32	37	235	16	45	68	1069	57	98	113	25	92	163
ENSCAFG00000017544	161	309	191	537	69	188	233	48	37	30	28	52	23	161
ENSCAFG00000017545	1844	1744	1606	2254	1187	1307	2225	1050	1270	186	347	1457	121	2183
ENSCAFG00000017542	864	921	687	1143	403	809	997	627	764	769	493	481	880	1159
ENSCAFG00000017543	378	428	327	657	230	724	561	91	296	64	235	312	173	314
ENSCAFG00000010008	4	125	17	4	0	11	6	0	0	0	0	0	21	10
ENSCAFG00000010009	92	115	100	159	87	73	262	90	100	51	37	102	115	128
ENSCAFG00000015039	553	595	726	761	500	1217	1142	300	874	142	1269	698	937	237
ENSCAFG00000015036	589	530	669	757	388	1011	648	360	696	447	594	485	1431	473
ENSCAFG00000015037	781	479	561	750	462	853	460	226	551	225	1040	526	1086	404
ENSCAFG00000015034	1029	712	1139	955	515	1374	1023	705	1719	1296	1035	824	5411	1352
ENSCAFG00000015035	69	89	57	35	76	40	83	229	54	126	309	66	227	43
ENSCAFG00000010000	0	0	0	2	0	0	0	0	0	7	11	5	4	0
ENSCAFG00000010001	0	8	0	0	0	0	0	0	0	0	0	0	0	2
ENSCAFG00000010002	12	15	40	15	7	62	12	6	31	8	21	5	20	8
ENSCAFG00000010003	3968	3797	3390	4547	2558	4150	3957	1157	1439	1423	853	1550	540	2092
ENSCAFG00000001385	7	10	11	0	2	18	16	0	6	2	4	3	0	5
ENSCAFG00000001384	352	333	283	438	333	530	334	105	348	197	356	301	535	297
ENSCAFG00000001386	604	472	738	940	568	1365	919	268	514	477	548	397	804	383
ENSCAFG00000001381	627	921	863	984	558	1911	1072	472	1384	785	1266	829	1355	551
ENSCAFG00000001380	478	664	854	1690	306	1394	1611	419	100	7	32	470	43	593
ENSCAFG00000001383	1630	1228	1228	1933	1021	1934	1065	885	1713	927	1432	898	2084	988
ENSCAFG00000001382	343	266	314	592	145	351	451	246	600	53	330	680	439	1435
ENSCAFG00000018251	5	20	8	6	0	6	8	0	0	3	10	0	10	0
ENSCAFG00000018250	8205	6281	7307	10029	6770	11793	12434	3994	5280	6512	6480	5123	11683	4806
ENSCAFG00000018253	1425	842	779	1527	482	1076	1030	230	2437	537	968	704	512	489
ENSCAFG00000018255	168	75	219	287	142	464	289	108	395	177	465	166	342	140
ENSCAFG00000018254	125	128	162	234	131	404	110	5	53	82	300	10	481	3
ENSCAFG00000018257	6129	3934	4910	7063	4589	8076	5758	3008	5818	4793	6467	3436	8405	4740
ENSCAFG00000045936	0	0	0	0	2	0	0	0	2	0	0	0	0	0
ENSCAFG00000045937	0	22	30	0	42	2	0	40	191	86	48	71	61	103
ENSCAFG00000045934	0	6	2	0	0	0	0	0	4	0	3	2	0	0
ENSCAFG00000045935	2410	1783	1839	2120	1489	2139	1973	4199	4321	3871	2067	1448	4025	2279
ENSCAFG00000045932	0	9	3	0	0	3	0	1	6	0	0	3	5	2
ENSCAFG00000045933	0	0	0	0	0	0	0	0	0	0	0	0	0	0
ENSCAFG00000045930	0	0	0	0	0	0	0	0	2	0	0	0	0	0
ENSCAFG00000045931	0	6	0	6	2	4	8	5	6	44	22	2	0	0
ENSCAFG00000045938	0	0	0	0	0	0	0	0	0	0	0	0	0	0
ENSCAFG00000045939	16	12	34	9	37	17	20	9	14	10	23	12	12	20
ENSCAFG00000022873	4	21	2	3	2	4	2	1	3	2	2	2	4	6
ENSCAFG00000049909	47	49	32	30	29	36	75	75	103	9	199	35	32	28
ENSCAFG00000049908	15	66	21	0	0	3	0	0	0	0	0	0	0	13
ENSCAFG00000049903	1	2	6	2	1	4	4	3	1	1	5	0	12	1
ENSCAFG00000049902	0	0	2	8	0	4	4	0	3	0	0	0	0	0
ENSCAFG00000049901	0	1	5	2	0	4	2	2	0	1	1	0	15	15
ENSCAFG00000049900	0	1	0	0	0	0	0	0	0	1	0	0	0	0
ENSCAFG00000049907	1	5	0	1	0	0	1	0	0	0	0	0	2	6
ENSCAFG00000049906	6	5	0	0	0	0	0	1	0	0	0	0	6	0
ENSCAFG00000049905	0	3	1	0	0	0	0	0	1	0	1	0	1	0
ENSCAFG00000049904	0	2	2	0	0	0	0	0	0	0	0	0	0	0
ENSCAFG00000018783	1002	1043	1252	1865	782	2159	1111	421	1065	842	1027	687	2162	666
ENSCAFG00000018782	46	4	4	209	0	7	16	0	40	0	6	23	2	6
ENSCAFG00000018780	2209	2587	2224	2977	2037	3018	3362	1321	2792	1431	1076	3704	3025	1936
ENSCAFG00000018787	41	49	33	73	10	58	101	8	117	42	90	33	9	36
ENSCAFG00000018785	0	0	4	0	0	3	0	0	1105	2	0	0	39	4
ENSCAFG00000018784	2817	4199	2914	7927	3044	4055	4089	1914	2743	1455	3179	2775	3460	4322
ENSCAFG00000018788	0	0	0	0	0	0	0	0	0	0	0	0	0	0
ENSCAFG00000000268	0	0	0	0	0	0	0	0	0	0	0	0	0	0
ENSCAFG00000000261	8	4	4	4	11	13	8	2	4	7	5	6	8	5
ENSCAFG00000000260	1902	1820	1768	2539	1455	2871	2247	344	2366	1173	1683	928	1309	1016
ENSCAFG00000000263	47	39	40	62	21	34	29	49	0	15	29	25	16	47
ENSCAFG00000000262	0	4	0	2	2	2	0	2	0	1	0	0	0	5
ENSCAFG00000000265	2	0	0	0	2	2	0	0	1	4	0	0	2	0
ENSCAFG00000000267	344	378	237	817	346	885	846	134	2046	350	1638	965	277	283
ENSCAFG00000013067	2244	1592	1754	2984	1438	3442	2099	841	3131	1631	2584	1577	3789	1996
ENSCAFG00000013065	393	360	599	528	374	543	700	243	293	205	198	350	603	334
ENSCAFG00000013064	202	216	270	458	66	410	494	65	180	11	137	158	190	83
ENSCAFG00000013063	2960	2437	3078	3291	3065	2859	3856	3109	4260	2893	3580	3685	5229	6937
ENSCAFG00000013062	3123	2254	2909	5328	4694	4088	5193	1801	3215	2484	2240	2736	3368	2503
ENSCAFG00000013061	2	0	0	0	0	0	0	6	54	4	6	0	0	0
ENSCAFG00000013060	1097	608	1076	1271	1203	1862	952	353	775	518	762	908	2974	717
ENSCAFG00000013069	4334	3991	4797	5524	4283	7375	5737	2243	3131	4077	2562	3875	6889	2825
ENSCAFG00000013068	455	289	498	1062	420	1025	1073	514	932	575	783	679	718	1099
ENSCAFG00000048503	21	11	13	18	29	25	11	0	7	18	21	13	21	2
ENSCAFG00000024439	0	2	0	0	0	0	0	0	0	0	0	0	0	2
ENSCAFG00000024436	0	0	6	0	4	2	0	0	12	5	0	0	2	2
ENSCAFG00000024434	624	1678	1433	1401	680	2542	1779	363	1228	571	1393	1008	562	486
ENSCAFG00000024435	7	5	3	5	4	4	2	4	6	3	3	4	5	3
ENSCAFG00000024432	441	259	446	556	234	454	492	241	672	241	447	423	1078	590
ENSCAFG00000024433	71	66	65	41	39	81	55	12	98	79	69	29	89	3
ENSCAFG00000024431	0	0	0	0	0	0	0	0	0	0	0	0	0	0
ENSCAFG00000043428	0	0	0	0	0	0	1	0	0	0	0	0	3	1
ENSCAFG00000043429	4	0	10	0	2	2	0	0	6	2	6	2	2	0
ENSCAFG00000043426	4	0	0	0	0	0	0	0	0	0	0	0	0	0
ENSCAFG00000043427	2	3	0	0	0	3	0	0	3	5	4	0	0	0
ENSCAFG00000043424	0	0	0	0	0	0	0	0	0	0	0	0	0	0
ENSCAFG00000043425	15	56	25	0	0	0	0	0	2	0	0	2	6	10
ENSCAFG00000043422	0	0	0	0	0	0	0	0	0	0	0	0	0	0
ENSCAFG00000043423	30	19	14	17	14	28	32	3	3	21	17	8	16	6
ENSCAFG00000043420	0	0	0	0	0	0	0	0	0	0	0	0	0	0
ENSCAFG00000043421	2	1	0	2	1	1	2	0	0	1	0	1	1	2
ENSCAFG00000028077	1	0	0	0	0	0	0	0	0	0	0	0	0	0
ENSCAFG00000047509	0	0	0	0	0	0	0	0	0	0	0	0	0	0
ENSCAFG00000047508	31	29	59	95	38	75	0	21	25	36	42	32	61	26
ENSCAFG00000047505	0	0	0	0	0	0	0	0	0	0	0	0	0	0
ENSCAFG00000047504	0	2	0	2	2	0	3	0	2	5	12	0	2	0
ENSCAFG00000047507	0	7	0	0	0	0	0	0	0	0	0	0	0	6
ENSCAFG00000047506	1	3	1	1	1	1	3	2	1	1	2	1	2	1
ENSCAFG00000047501	0	0	0	0	0	0	0	0	0	0	0	0	0	0
ENSCAFG00000047500	0	4	0	0	0	0	0	0	0	0	0	0	0	0
ENSCAFG00000047503	0	5	0	2	2	0	3	0	0	0	2	0	0	0
ENSCAFG00000047502	0	0	0	0	0	0	0	0	0	0	0	0	0	0
ENSCAFG00000028078	2	12	12	11	3	16	14	3	18	9	20	15	14	2
ENSCAFG00000043411	0	2	4	0	0	0	0	0	0	0	4	0	0	2
ENSCAFG00000010789	61	43	57	88	41	97	91	42	76	51	81	65	188	98
ENSCAFG00000010783	8009	5563	7330	9690	6705	12370	7986	2530	6649	4128	5330	5291	8397	4418
ENSCAFG00000010782	54	36	42	66	0	91	48	0	41	12	33	0	32	39
ENSCAFG00000010781	199	199	250	297	104	455	253	52	262	170	292	169	218	132
ENSCAFG00000010780	4458	2990	4135	5539	4637	5374	4864	5182	6357	3208	4439	5128	12742	6029
ENSCAFG00000010787	2	0	0	0	0	0	0	0	3	0	0	0	0	4
ENSCAFG00000010785	27	21	28	33	10	41	41	6	99	5	91	8	199	27
ENSCAFG00000010784	50	50	139	47	78	45	158	215	1616	168	680	160	60	277
ENSCAFG00000001600	3763	3177	4313	4019	3012	4207	5788	3765	6271	5138	5386	4633	5335	4249
ENSCAFG00000001601	1692	1063	1058	1902	906	2020	1794	1192	2359	1042	2297	792	1880	2169
ENSCAFG00000012336	0	40	8	3	1	0	2	5	1	0	3	5	0	7
ENSCAFG00000012337	0	3	0	4	0	0	2	0	0	0	29	0	0	0
ENSCAFG00000012330	546	389	574	577	359	689	688	253	1478	508	691	429	745	363
ENSCAFG00000012331	1047	785	985	1473	946	2364	1509	252	664	967	970	711	2444	419
ENSCAFG00000012332	356	281	312	207	181	322	293	426	855	551	236	354	774	684
ENSCAFG00000012333	0	0	0	0	0	0	0	0	0	0	0	0	0	0
ENSCAFG00000001608	0	0	0	0	0	0	0	0	0	0	0	0	0	0
ENSCAFG00000001609	295	264	311	339	167	590	405	411	1060	447	608	166	656	242
ENSCAFG00000012338	2295	1650	1641	2354	1161	1767	1404	1273	1695	1031	871	992	1867	1199
ENSCAFG00000012339	81	228	142	581	101	550	453	150	242	84	87	173	411	181
ENSCAFG00000004548	193	143	176	180	179	275	239	106	282	46	124	222	121	132
ENSCAFG00000004540	783	606	518	883	428	922	616	276	582	272	497	455	533	478
ENSCAFG00000004543	79	42	66	80	60	50	67	75	108	49	59	59	107	128
ENSCAFG00000004544	79	71	99	168	95	162	127	19	78	118	467	157	33	3
ENSCAFG00000004545	269	266	292	318	136	373	271	65	345	211	298	145	393	172
ENSCAFG00000004547	7	2	6	4	1	8	0	4	0	0	0	2	3	4
ENSCAFG00000010879	63	51	33	25	12	22	86	10	51	4	17	58	254	44
ENSCAFG00000010878	0	58	0	0	0	0	0	0	0	0	0	0	0	6
ENSCAFG00000010874	1525	859	1376	2338	434	1265	3635	817	8895	862	1053	785	3191	1674
ENSCAFG00000010877	1389	2105	2029	4773	1197	2678	3087	494	1076	665	2385	1288	1570	1202
ENSCAFG00000010876	343	321	409	483	279	797	613	105	484	182	908	181	498	203
ENSCAFG00000010871	3737	2693	3490	4379	4805	3859	5117	1433	1756	845	844	2275	940	2100
ENSCAFG00000010870	1341	1271	1769	2207	1347	3163	2196	935	2383	1494	2117	1550	2187	1379
ENSCAFG00000010873	3554	3183	3542	6015	4044	5436	5043	3384	7887	4240	5579	4942	8168	7092
ENSCAFG00000010872	188	173	134	98	185	144	241	137	716	44	76	496	549	554
ENSCAFG00000048742	1	3	6	6	0	6	2	1	4	6	4	4	3	2
ENSCAFG00000048743	0	0	0	0	0	0	0	0	0	0	0	0	0	0
ENSCAFG00000048740	0	0	2	0	0	0	0	2	2	0	2	0	0	4
ENSCAFG00000048741	6	16	10	3	3	7	5	4	6	0	0	0	0	3
ENSCAFG00000048746	0	0	0	0	0	0	0	0	0	0	0	0	0	0
ENSCAFG00000048747	6	12	12	30	4	8	20	33	25	8	16	26	1	35
ENSCAFG00000048744	0	6	0	0	0	6	4	0	0	0	0	0	0	3
ENSCAFG00000048745	0	0	0	0	0	0	0	0	0	0	0	0	0	0
ENSCAFG00000048748	3	3	2	0	0	2	0	2	5	2	0	0	12	0
ENSCAFG00000048749	0	0	0	0	0	0	1	0	16	0	0	5	1	1
ENSCAFG00000032829	8	23	6	3	0	0	0	0	0	0	8	0	3	9
ENSCAFG00000033198	0	0	0	0	0	0	0	0	0	0	0	0	0	0
ENSCAFG00000033193	0	0	0	0	0	0	0	0	0	0	0	0	0	0
ENSCAFG00000006371	18	9	0	18	0	19	6	0	59	10	62	14	36	115
ENSCAFG00000006370	173	229	227	442	111	343	177	53	273	52	202	182	42	248
ENSCAFG00000006373	1255	0	1062	1727	624	991	1368	0	952	969	925	756	965	1175
ENSCAFG00000006372	1673	1186	1279	1966	1110	2357	1896	618	1200	846	1049	1161	2367	1134
ENSCAFG00000006375	4	8	2	12	0	32	13	2	36	6	3	4	5	6
ENSCAFG00000006374	395	428	636	1067	397	1626	937	228	349	528	666	283	415	208
ENSCAFG00000006377	2900	2907	4237	4360	2543	6003	5722	1930	4465	2763	4460	3391	3961	2484
ENSCAFG00000006376	1029	995	1055	1529	554	1982	1194	362	961	564	1771	787	1433	512
ENSCAFG00000006379	277	304	273	413	172	749	400	37	421	118	297	127	39	43
ENSCAFG00000006378	829	1018	1300	1179	585	1732	1324	415	999	556	959	937	471	687
ENSCAFG00000039763	0	0	0	0	0	0	0	0	0	0	4	0	0	0
ENSCAFG00000039767	893	657	697	956	574	891	775	622	1161	707	913	716	1695	701
ENSCAFG00000005639	0	0	0	0	0	0	0	0	0	0	0	0	0	0
ENSCAFG00000045212	0	0	0	0	0	0	0	0	0	0	0	0	0	0
ENSCAFG00000045211	2	3	0	3	0	0	3	0	0	2	1	2	6	2
ENSCAFG00000045210	0	0	0	0	0	0	0	0	0	0	0	0	0	0
ENSCAFG00000045217	0	4	0	1	0	0	1	1	0	0	0	0	0	2
ENSCAFG00000045216	5	53	17	0	0	0	0	0	0	0	20	0	0	4
ENSCAFG00000045215	1	3	1	6	3	1	2	1	5	4	5	1	6	1
ENSCAFG00000045214	5	68	4	7	0	6	2	0	10	0	0	0	3	6
ENSCAFG00000005630	52	28	34	52	17	50	126	32	173	65	94	32	63	81
ENSCAFG00000045219	0	6	0	2	0	0	0	0	0	0	0	0	0	2
ENSCAFG00000005632	787	714	778	1725	624	2514	1489	418	639	287	903	542	629	664
ENSCAFG00000005634	1831	1214	1370	1351	930	1588	1271	762	1647	1040	1162	959	1384	996
ENSCAFG00000005637	4116	3559	3598	4830	3321	5250	3557	2066	4056	1790	3313	2972	4847	2901
ENSCAFG00000005636	2	146	18	0	0	0	0	0	0	0	0	0	22	67
ENSCAFG00000000777	44	114	93	77	62	225	97	28	164	158	121	99	110	12
ENSCAFG00000036344	0	2	0	2	0	0	0	0	0	0	0	0	0	3
ENSCAFG00000036348	0	13	0	0	0	0	0	0	0	0	0	0	0	0
ENSCAFG00000018819	0	14	8	0	0	0	2	0	0	0	0	2	8	22
ENSCAFG00000007777	295	258	230	403	181	337	285	253	420	286	361	203	794	322
ENSCAFG00000007774	0	28	19	11	0	10	0	22	41	10	14	8	0	3
ENSCAFG00000007775	361	240	250	667	316	646	469	234	372	241	537	201	1808	274
ENSCAFG00000007773	718	691	755	1221	586	1086	961	353	898	571	1574	557	992	658
ENSCAFG00000007770	84	45	79	108	32	117	93	60	183	158	281	53	248	69
ENSCAFG00000007771	858	636	757	1025	614	1305	809	301	1040	692	794	647	1569	684
ENSCAFG00000000770	30	21	20	21	15	18	39	7	14	6	8	5	7	10
ENSCAFG00000007778	642	358	298	544	246	688	651	216	3447	636	1226	831	330	550
ENSCAFG00000007779	445	818	849	664	259	1349	733	310	739	438	846	378	393	140
ENSCAFG00000035692	8	4	3	16	6	5	0	0	2	2	0	2	0	0
ENSCAFG00000033445	4	14	4	11	4	18	8	0	0	39	46	5	28	0
ENSCAFG00000049084	0	0	0	0	0	0	0	0	2	0	0	0	0	0
ENSCAFG00000034368	0	0	0	0	0	0	0	0	0	0	0	0	0	0
ENSCAFG00000041519	10	16	10	13	3	8	0	3	3	15	17	3	32	9
ENSCAFG00000019892	11	0	21	0	8	0	0	0	0	0	0	0	0	0
ENSCAFG00000032314	10	14	22	43	9	53	36	3	8	12	29	17	5	5
ENSCAFG00000032316	0	0	0	0	0	0	0	0	0	0	0	0	0	0
ENSCAFG00000032311	197	446	864	823	313	1234	1231	531	824	351	538	704	155	396
ENSCAFG00000032312	90	118	127	165	58	233	131	28	92	21	31	63	66	43
ENSCAFG00000032313	303	418	389	2816	181	1034	258	32	59	58	102	121	24	65
ENSCAFG00000032318	883	821	848	1222	668	1511	1310	626	1023	696	1113	812	1308	783
ENSCAFG00000032319	12	11	9	31	7	14	30	0	3	30	24	3	7	0
ENSCAFG00000034876	0	12	0	0	0	0	0	2	0	0	0	0	0	2
ENSCAFG00000034875	0	9	0	4	0	4	0	0	15	3	0	2	0	3
ENSCAFG00000009634	1187	1337	1578	2282	567	3330	2965	554	2373	1041	1567	1615	2432	999
ENSCAFG00000009637	114	92	94	72	27	56	97	42	39	16	13	9	49	23
ENSCAFG00000042299	0	5	0	0	0	0	0	0	7	0	0	0	15	3
ENSCAFG00000009631	22	17	17	20	12	23	12	8	8	10	5	7	7	12
ENSCAFG00000009633	402	389	302	517	262	571	409	196	256	143	132	187	417	186
ENSCAFG00000009632	385	275	425	471	591	582	496	309	772	542	1057	602	1946	408
ENSCAFG00000042292	2468	1182	1931	3719	1561	2499	1724	1454	671	985	1156	1139	1384	1982
ENSCAFG00000042293	0	11	8	4	0	4	22	8	178	3	26	4	11	154
ENSCAFG00000042290	3	186	31	0	0	0	3	3	0	0	0	2	4	44
ENSCAFG00000042291	0	0	0	0	0	0	0	0	0	0	0	0	0	0
ENSCAFG00000009639	2	3	3	0	0	0	0	0	0	0	2	0	0	5
ENSCAFG00000009638	343	537	322	716	391	782	825	183	274	388	363	263	386	411
ENSCAFG00000042294	328	236	284	445	162	353	235	234	260	169	218	187	213	311
ENSCAFG00000020514	0	0	0	0	0	0	0	0	0	0	0	0	0	0
ENSCAFG00000034258	0	0	0	0	0	0	0	0	0	0	0	0	0	0
ENSCAFG00000025741	0	0	0	0	0	0	0	0	0	0	0	0	1	0
ENSCAFG00000034253	0	2	0	0	0	0	0	0	0	0	0	0	0	0
ENSCAFG00000034256	185	110	125	113	67	120	131	107	98	85	103	67	83	91
ENSCAFG00000028359	0	0	0	0	0	0	0	0	0	0	0	0	0	0
ENSCAFG00000028356	0	1	1	0	0	0	0	0	0	0	0	0	0	0
ENSCAFG00000028355	2	2	2	6	0	2	3	10	3	1	2	2	1	3
ENSCAFG00000028353	0	0	2	0	0	0	1	1	1	0	0	1	1	0
ENSCAFG00000028352	0	1	0	1	0	0	0	0	0	0	0	0	1	0
ENSCAFG00000020128	1623	1216	1413	2402	1040	2127	1580	350	1561	1048	1729	990	2689	1111
ENSCAFG00000020120	704	465	611	606	492	615	515	451	1176	558	678	592	944	687
ENSCAFG00000020121	116	54	53	33	16	60	10	6	7	50	3	14	0	9
ENSCAFG00000020123	447	257	394	413	351	378	304	298	903	419	441	528	1034	808
ENSCAFG00000020124	0	3	0	0	0	0	0	0	0	0	0	0	0	3
ENSCAFG00000020125	646	592	886	1266	919	1696	1638	629	1341	642	809	832	1078	951
ENSCAFG00000003974	6	4	3	3	4	8	3	2	7	4	6	6	17	10
ENSCAFG00000029409	0	1	0	0	0	0	0	0	0	0	0	0	0	0
ENSCAFG00000029405	223	158	138	409	59	197	248	106	663	111	216	273	61	261
ENSCAFG00000029407	0	4	0	0	0	0	0	0	0	0	0	0	0	6
ENSCAFG00000029402	0	0	1	0	0	1	0	0	1	0	1	1	0	0
ENSCAFG00000029403	4978	3239	3502	5178	2470	4105	3419	2672	5421	2275	3352	2602	2609	3502
ENSCAFG00000005194	5125	2981	4988	6307	3529	4759	5671	658	7711	2494	2959	2870	2585	3364
ENSCAFG00000005190	16656	9219	14549	12268	12970	11983	16942	11734	11991	9331	10671	12427	12325	14836
ENSCAFG00000005191	325	210	227	380	219	349	326	192	290	231	505	180	344	220
ENSCAFG00000005192	147	125	156	296	112	239	96	103	290	267	241	154	231	171
ENSCAFG00000005198	57	58	49	78	44	74	66	64	75	47	59	50	186	86
ENSCAFG00000031754	6	5	8	13	12	9	9	16	13	33	25	15	30	16
ENSCAFG00000031756	0	0	0	0	0	0	0	0	0	0	0	0	0	0
ENSCAFG00000031753	3482	949	8404	3872	227	469	714	20	20515	106	371	1341	316	111
ENSCAFG00000031752	1177	836	1065	1470	914	1285	1061	605	1188	1456	974	964	2990	1064
ENSCAFG00000031759	993	1139	1091	895	755	706	1195	387	1061	1081	908	643	359	392
ENSCAFG00000031758	26	11	26	11	13	21	0	4	2	39	6	10	44	5
ENSCAFG00000037758	0	0	0	0	0	0	0	0	0	0	3	0	0	0
ENSCAFG00000037752	10	18	8	17	8	27	10	0	3	5	19	0	7	2
ENSCAFG00000021650	0	0	0	0	0	0	0	0	0	0	0	0	0	0
ENSCAFG00000026604	4	3	4	3	2	1	7	2	14	1	5	14	2	1
ENSCAFG00000026603	7	9	6	6	1	27	19	0	6	4	8	3	24	1
ENSCAFG00000003980	187	303	200	449	106	548	705	92	539	218	449	181	137	132
ENSCAFG00000003982	0	17	5	0	0	0	0	0	0	0	0	0	1	8
ENSCAFG00000027554	0	1	1	2	0	0	1	1	1	0	0	0	0	0
ENSCAFG00000027555	0	1	0	0	0	0	0	0	0	1	2	0	1	0
ENSCAFG00000027553	0	1	1	1	0	1	1	1	0	2	4	0	1	0
ENSCAFG00000030409	1723	1354	1486	2280	1092	2687	1673	715	1508	1041	1489	966	2351	1122
ENSCAFG00000030402	65	51	76	69	29	72	55	4	59	32	90	22	112	29
ENSCAFG00000030403	2	6	7	0	0	0	9	0	24	0	6	3	4	3
ENSCAFG00000030400	54	46	49	83	23	57	120	12	174	54	63	199	48	284
ENSCAFG00000030401	0	0	0	2	0	0	1	0	0	0	0	0	0	4
ENSCAFG00000030407	0	0	0	0	0	0	0	0	0	0	0	0	1	0
ENSCAFG00000021387	0	0	0	1	0	0	0	0	0	0	0	0	0	0
ENSCAFG00000021386	0	3	1	2	2	3	2	1	2	0	1	2	1	1
ENSCAFG00000032039	0	0	0	0	0	0	0	0	0	0	0	0	0	0
ENSCAFG00000021389	3	9	8	14	5	28	18	5	22	10	19	12	15	2
ENSCAFG00000003486	0	2	0	0	0	2	2	0	0	0	0	0	6	0
ENSCAFG00000004459	520	1517	1128	862	380	968	1865	430	499	466	344	336	185	403
ENSCAFG00000032031	322	301	306	465	207	401	309	238	445	333	492	223	522	267
ENSCAFG00000045599	0	0	0	0	0	0	0	0	0	0	0	0	0	0
ENSCAFG00000036805	0	3	3	0	0	0	0	0	2	0	0	0	1	3
ENSCAFG00000004456	1219	726	807	1284	634	1109	798	561	1361	663	949	675	2328	780
ENSCAFG00000011256	582	405	626	657	461	762	822	339	657	487	691	492	1036	616
ENSCAFG00000011257	476	586	453	798	394	784	689	446	766	496	724	359	765	474
ENSCAFG00000011254	216	160	212	310	130	426	273	55	227	175	338	117	192	95
ENSCAFG00000011255	0	0	0	0	0	0	0	0	0	0	0	0	0	2
ENSCAFG00000011252	416	313	492	397	614	610	384	208	333	183	171	446	835	431
ENSCAFG00000011253	429	457	610	558	276	996	477	266	723	637	636	372	713	423
ENSCAFG00000011251	124	88	55	66	43	60	88	25	37	0	0	4	0	17
ENSCAFG00000015546	627	519	835	1167	543	1668	1146	410	1209	675	785	665	1176	677
ENSCAFG00000015544	1586	1506	1501	1781	1074	1535	1453	932	2896	1044	1515	1594	3902	1876
ENSCAFG00000015545	185	160	223	197	85	346	230	63	344	210	262	143	568	205
ENSCAFG00000015542	1828	1098	1292	1570	1115	1363	1288	993	2515	936	1400	1457	4340	1988
ENSCAFG00000015543	352	253	294	433	236	558	362	121	427	324	922	234	1391	390
ENSCAFG00000015540	1934	1248	1646	1752	1417	2261	1528	1018	1717	700	998	1415	1945	1736
ENSCAFG00000015541	1315	1915	1640	1850	1370	1849	2777	1496	3311	1235	2027	2618	1330	2245
ENSCAFG00000035867	1	29	12	0	3	2	20	4	34	3	5	0	9	20
ENSCAFG00000013667	942	863	1196	1510	1161	1255	2666	462	855	471	848	1227	589	825
ENSCAFG00000017948	1199	1082	1359	1614	1037	2014	1511	662	1579	970	1245	1029	1855	1010
ENSCAFG00000017941	3	0	0	0	0	0	0	0	0	0	0	0	5	2
ENSCAFG00000017942	3027	2124	2408	3020	1956	3363	3738	2410	2477	1226	2124	1838	2512	2238
ENSCAFG00000017943	7944	5505	5421	12304	6433	4782	9875	10202	12741	8766	5483	8705	22135	13473
ENSCAFG00000008221	24177	11890	14459	19278	12548	15782	15367	25034	19418	14962	22038	10427	26689	22346
ENSCAFG00000017945	3873	2650	3515	2847	2271	2816	3017	2621	6248	3552	3285	3349	6056	3529
ENSCAFG00000017946	2	0	0	0	0	0	0	0	8	0	0	0	0	3
ENSCAFG00000024146	48	33	34	28	50	98	18	12	12	13	15	30	6	6
ENSCAFG00000047742	0	0	0	0	0	0	0	0	0	0	0	0	43	4
ENSCAFG00000047741	0	13	0	0	0	0	0	0	0	0	0	0	0	4
ENSCAFG00000047740	0	0	0	0	0	0	0	0	0	0	0	0	0	0
ENSCAFG00000047747	5	7	7	4	3	11	7	7	13	8	11	17	9	5
ENSCAFG00000047746	3	1	6	5	1	9	2	1	3	1	3	1	3	4
ENSCAFG00000024140	249	151	180	133	170	203	203	116	203	150	167	286	707	544
ENSCAFG00000047744	1612	1309	1509	1684	1156	2316	1549	479	1255	442	1355	992	903	799
ENSCAFG00000047749	0	0	0	0	0	0	0	0	0	0	0	0	0	0
ENSCAFG00000047748	0	0	0	0	0	0	0	0	0	0	0	0	0	0
ENSCAFG00000024148	669	800	695	973	416	1295	1405	458	976	503	1143	547	1320	577
ENSCAFG00000009173	838	673	865	1375	806	1386	1293	413	1188	625	809	517	740	616
ENSCAFG00000009170	1221	754	1064	1407	909	2190	1360	451	777	396	554	855	494	757
ENSCAFG00000009171	550	480	600	736	381	1026	595	147	577	398	732	488	454	365
ENSCAFG00000009174	2782	2219	2476	3289	1945	4016	2632	668	2431	2308	2559	1741	2968	1878
ENSCAFG00000009178	278	177	315	252	336	337	254	97	739	358	45	225	256	216
ENSCAFG00000009179	10	22	14	13	20	66	45	31	55	26	69	35	289	44
ENSCAFG00000015894	364	299	285	453	232	412	292	148	399	93	186	217	270	289
ENSCAFG00000017008	696	892	631	717	384	907	705	342	1791	563	692	502	2161	727
ENSCAFG00000015898	122	38	94	106	43	156	84	13	212	40	325	62	28	28
ENSCAFG00000049589	0	0	0	0	0	0	0	0	0	0	0	0	0	0
ENSCAFG00000049588	1	2	1	0	0	0	0	0	0	0	0	0	1	0
ENSCAFG00000049587	2	7	3	8	3	2	3	4	3	7	4	3	3	6
ENSCAFG00000049586	0	0	6	0	11	6	4	0	0	3	0	6	1	0
ENSCAFG00000049585	6	2	7	8	2	4	4	2	5	3	7	2	4	0
ENSCAFG00000003151	8536	5367	7544	8380	8743	10850	8958	2339	6022	5244	5631	8173	6882	5444
ENSCAFG00000049583	0	4	0	0	0	0	0	0	0	0	0	0	0	0
ENSCAFG00000049582	0	0	0	0	0	0	2	0	0	7	16	0	0	0
ENSCAFG00000049581	0	2	0	0	7	7	0	0	0	2	4	2	0	0
ENSCAFG00000049580	0	0	0	0	0	0	0	0	0	0	0	0	0	2
ENSCAFG00000020241	4	12	6	7	12	13	4	3	0	3	9	7	24	0
ENSCAFG00000020240	0	14	0	0	0	0	0	0	0	0	3	0	0	6
ENSCAFG00000020243	1809	2393	2515	3136	2170	3509	3827	2956	1969	1142	1767	1474	1955	2524
ENSCAFG00000020242	649	797	884	1525	900	1953	1636	445	1152	541	1192	863	1672	814
ENSCAFG00000020244	0	9	14	7	0	26	10	2	6	6	36	15	13	0
ENSCAFG00000020247	3326	2181	3501	2793	1782	3267	3420	2032	2230	1122	2043	2493	2829	1769
ENSCAFG00000020246	7	8	0	12	0	4	9	5	3	0	11	0	16	3
ENSCAFG00000020249	121	36	21	280	5	25	58	4	10	13	23	9	17	5
ENSCAFG00000012234	449	509	405	400	205	342	257	380	200	158	201	189	165	245
ENSCAFG00000012237	3054	2477	2655	3612	1626	2925	3303	1603	2354	1510	1692	2053	4273	1786
ENSCAFG00000012236	176	120	121	15	15	81	41	16	76	2	6	40	120	71
ENSCAFG00000012230	45	37	70	8	207	14	65	33	0	65	10	34	34	10
ENSCAFG00000012233	363	180	200	256	174	349	325	498	366	141	423	276	807	638
ENSCAFG00000012239	1055	773	797	1013	585	802	804	242	640	317	533	485	532	532
ENSCAFG00000041378	2	13	45	4	0	4	2	7	0	4	6	0	11	18
ENSCAFG00000041379	987	791	898	987	758	1057	846	583	999	997	858	876	1477	1318
ENSCAFG00000031410	97	43	64	122	66	155	111	22	93	38	129	70	182	88
ENSCAFG00000031417	29	18	26	8	41	11	32	16	22	14	15	24	4	25
ENSCAFG00000031415	142	155	119	99	5	41	153	5	3791	13	58	362	35	15
ENSCAFG00000041370	0	9	0	0	0	0	0	0	0	0	0	0	0	10
ENSCAFG00000041371	0	10	0	2	0	0	0	0	0	0	0	0	0	3
ENSCAFG00000031418	0	0	0	0	0	0	0	0	1	0	0	0	0	0
ENSCAFG00000041373	448	302	329	443	317	410	384	222	499	333	411	354	915	456
ENSCAFG00000041374	0	1	0	2	2	1	2	1	1	0	0	0	2	1
ENSCAFG00000041375	4	5	4	0	0	0	3	4	0	0	0	0	0	2
ENSCAFG00000041376	0	0	0	0	0	0	0	0	0	0	0	0	0	0
ENSCAFG00000041377	0	0	0	0	0	0	0	0	0	0	0	0	0	0
ENSCAFG00000007781	7	11	0	7	3	7	3	0	2	4	4	4	4	0
ENSCAFG00000014992	112	270	184	720	206	166	451	17	15	37	194	17	5	17
ENSCAFG00000014993	5695	4610	6328	2971	3545	6918	2563	752	664	604	3155	4334	2707	526
ENSCAFG00000014990	0	4	0	0	0	0	0	3	0	0	0	0	0	2
ENSCAFG00000014991	2171	1307	1261	1814	933	1064	1097	985	1316	976	1290	934	700	1210
ENSCAFG00000014996	0	0	0	0	0	0	0	0	3	0	0	0	0	0
ENSCAFG00000014995	0	4	0	2	0	4	0	0	17	0	0	0	0	0
ENSCAFG00000014998	0	3	0	0	0	2	2	0	0	21	43	0	0	0
ENSCAFG00000014999	5	0	0	0	0	0	0	0	9	0	0	0	30	0
ENSCAFG00000048355	12	4	4	6	4	9	7	0	18	7	6	5	11	0
ENSCAFG00000048354	0	0	0	0	0	0	0	0	2	0	0	0	0	0
ENSCAFG00000048357	0	11	4	4	0	0	0	0	0	0	0	0	0	0
ENSCAFG00000048356	2	0	0	0	0	0	3	0	6	2	8	2	0	6
ENSCAFG00000048351	1	1	1	6	2	3	1	0	0	0	3	0	3	0
ENSCAFG00000048350	2	5	4	9	3	6	4	6	5	2	6	3	2	3
ENSCAFG00000048353	6	9	6	10	8	12	7	2	13	4	13	6	6	3
ENSCAFG00000048352	0	0	0	0	0	0	0	0	0	3	0	0	0	0
ENSCAFG00000048359	0	1	3	2	0	2	1	1	0	1	1	0	4	0
ENSCAFG00000048358	0	0	0	0	0	0	0	0	0	0	0	0	0	0
ENSCAFG00000007785	423	258	311	348	304	368	228	355	412	331	215	308	469	362
ENSCAFG00000012909	1156	1083	1453	1257	699	1840	1734	516	1077	508	897	979	923	828
ENSCAFG00000012908	311	323	238	414	263	442	623	203	482	310	486	283	941	394
ENSCAFG00000012903	710	270	591	319	610	386	474	108	996	569	253	1063	997	385
ENSCAFG00000012902	351	512	400	488	283	483	707	252	857	629	716	567	180	454
ENSCAFG00000012901	0	3	0	5	0	0	3	0	0	0	4	0	0	0
ENSCAFG00000012906	0	21	6	7	3	6	9	0	16	26	44	8	4	0
ENSCAFG00000012905	1431	1361	1764	1322	1115	2022	1394	492	1284	732	1154	971	1146	634
ENSCAFG00000012904	182	101	153	214	115	260	103	148	1217	1015	651	304	2604	494
ENSCAFG00000041509	0	0	0	0	0	0	0	0	0	0	0	0	0	0
ENSCAFG00000041508	773	909	744	848	422	763	449	567	741	514	248	313	489	337
ENSCAFG00000041507	2	7	0	0	0	0	0	0	0	0	0	0	0	5
ENSCAFG00000041506	0	1	0	5	0	0	0	0	2	2	12	0	3	6
ENSCAFG00000041505	0	0	0	0	0	0	0	0	0	0	0	0	0	0
ENSCAFG00000041504	6	8	2	0	0	0	0	0	45	0	0	0	0	0
ENSCAFG00000020362	278	146	329	206	198	190	223	70	91	65	31	298	65	76
ENSCAFG00000020363	1677	1927	2120	1780	1294	2124	2172	1055	1217	1778	979	1166	1287	896
ENSCAFG00000048971	0	0	0	0	0	0	0	0	0	0	0	0	0	3
ENSCAFG00000048970	7013	6200	5101	9493	4176	7954	5244	3701	7025	5623	4383	3414	7900	4461
ENSCAFG00000048973	0	0	0	0	0	0	0	0	0	0	0	0	0	0
ENSCAFG00000048972	0	4	0	0	0	2	0	0	0	0	6	0	0	0
ENSCAFG00000048975	24	15	15	72	15	26	18	9	41	17	54	14	10	4
ENSCAFG00000048974	3	9	0	0	0	0	0	0	0	0	0	2	0	3
ENSCAFG00000048977	0	2	1	1	2	3	7	1	4	1	0	0	1	1
ENSCAFG00000048976	0	10	5	0	0	0	0	0	0	0	0	0	9	24
ENSCAFG00000048979	4	0	0	0	0	0	0	0	3	2	10	0	5	0
ENSCAFG00000048978	0	0	0	0	0	0	0	0	0	0	0	0	0	0
ENSCAFG00000041500	6	5	3	12	3	12	8	12	10	11	7	4	21	5
ENSCAFG00000042058	0	2	1	3	2	1	3	4	2	1	3	4	1	2
ENSCAFG00000042059	2	2	3	4	0	3	3	4	4	3	6	1	5	0
ENSCAFG00000049008	1	2	1	3	1	2	1	1	4	4	4	1	2	1
ENSCAFG00000049009	1	3	3	0	2	1	1	0	0	0	0	0	5	0
ENSCAFG00000042050	20	50	33	3	11	27	0	16	44	34	0	16	25	1
ENSCAFG00000022480	0	0	0	0	0	1	0	0	0	0	0	0	0	0
ENSCAFG00000042052	0	0	0	0	0	0	0	0	0	0	0	0	0	0
ENSCAFG00000042053	0	2	0	0	0	0	0	0	0	5	23	0	0	0
ENSCAFG00000022485	0	0	0	0	0	0	0	0	0	0	0	0	0	0
ENSCAFG00000042055	0	0	0	0	0	0	0	0	0	0	0	0	0	0
ENSCAFG00000042056	0	0	0	0	0	0	0	0	0	0	0	0	0	0
ENSCAFG00000042057	5	30	6	0	0	0	0	2	10	0	2	0	3	7
ENSCAFG00000018428	1774	1686	1930	2014	1804	1890	2745	1721	2872	1961	2195	2502	2956	2084
ENSCAFG00000018426	519	529	537	768	255	842	489	383	650	325	572	301	854	336
ENSCAFG00000018424	325	440	509	752	466	911	971	377	581	310	347	510	565	491
ENSCAFG00000018422	8	181	38	2	2	2	129	4	56	0	30	14	36	70
ENSCAFG00000018423	855	199	603	996	416	1033	432	305	451	421	1012	125	399	105
ENSCAFG00000018420	1531	1309	1436	2585	806	2424	2717	1332	4724	1530	3018	3458	3317	7318
ENSCAFG00000023283	1251	805	798	1411	729	1288	1145	637	1313	839	996	832	1960	1023
ENSCAFG00000023289	3	7	6	6	0	4	6	0	7	0	3	3	1	0
ENSCAFG00000010219	0	15	3	0	1	0	0	0	0	0	0	1	0	4
ENSCAFG00000010218	98	75	85	90	59	158	97	34	405	325	342	96	383	108
ENSCAFG00000003901	1442	909	1084	1299	1065	1036	1645	810	1652	928	1274	1230	2448	1431
ENSCAFG00000010214	0	0	0	0	0	0	0	0	0	2	0	0	0	2
ENSCAFG00000003903	1194	1043	946	1600	1147	1301	1517	985	1425	1144	1737	1101	1039	1443
ENSCAFG00000003902	193	190	193	374	290	451	419	97	232	134	273	146	175	203
ENSCAFG00000003905	430	273	331	587	228	566	391	214	451	290	670	302	729	539
ENSCAFG00000003904	4	41	9	8	0	3	0	2	12	0	3	0	2	0
ENSCAFG00000010213	0	0	4	17	0	0	0	0	16	0	11	10	8	39
ENSCAFG00000039141	0	0	0	0	0	0	0	0	0	0	0	0	0	3
ENSCAFG00000039142	0	28	0	0	0	4	0	0	5	0	3	5	0	2
ENSCAFG00000039143	0	23	2	0	0	0	0	0	0	0	0	2	0	0
ENSCAFG00000039144	5	2	9	3	5	5	6	3	10	7	26	6	6	3
ENSCAFG00000023758	490	412	442	701	287	754	422	167	512	323	653	297	427	336
ENSCAFG00000023759	4426	1954	2724	6931	1696	4166	6605	3288	2596	308	1551	2143	470	1475
ENSCAFG00000023756	45352	27964	31567	33889	27795	33238	27560	20898	43745	21628	28641	29621	42535	24188
ENSCAFG00000023757	298	298	732	449	1095	542	361	376	290	235	82	397	140	355
ENSCAFG00000023754	0	10	5	8	0	3	3	0	0	0	0	0	0	6
ENSCAFG00000023755	653	558	556	787	466	886	918	658	1852	431	1150	1336	964	1730
ENSCAFG00000038899	0	26	2	2	3	0	0	8	3	5	2	0	3	4
ENSCAFG00000023750	0	0	0	0	0	0	0	0	0	0	0	0	0	0
ENSCAFG00000023751	0	0	0	0	0	0	0	0	0	0	0	0	0	0
ENSCAFG00000006991	804	876	994	1108	386	734	1912	484	1415	222	847	846	428	1050
ENSCAFG00000006990	0	0	0	0	0	0	0	0	0	0	0	2	0	0
ENSCAFG00000006993	484	696	427	300	294	396	200	82	44	17	47	259	18	73
ENSCAFG00000006992	1439	1167	1259	2080	1082	1976	1525	387	1758	1074	1450	1368	1053	923
ENSCAFG00000006995	0	0	0	2	0	0	0	0	2	0	0	0	0	10
ENSCAFG00000006994	339	235	397	493	332	835	417	65	487	437	507	270	501	112
ENSCAFG00000006996	843	563	749	616	509	731	852	278	733	450	376	437	446	431
ENSCAFG00000006999	3	13	5	4	0	0	2	0	0	0	0	2	0	4
ENSCAFG00000042948	0	1	0	1	0	1	0	0	0	0	1	0	1	1
ENSCAFG00000042949	1250	890	1220	1770	924	2247	1278	335	1223	1266	1272	787	2214	794
ENSCAFG00000042946	11	16	27	23	23	60	37	11	45	19	58	8	49	4
ENSCAFG00000042947	0	0	0	0	0	0	0	0	0	0	0	0	0	0
ENSCAFG00000042944	0	0	0	0	0	0	0	0	0	0	0	0	0	0
ENSCAFG00000042945	237	207	205	440	100	219	243	58	277	55	202	70	81	377
ENSCAFG00000042942	0	1	0	0	0	0	0	0	0	0	0	0	0	0
ENSCAFG00000042943	0	3	2	0	0	0	0	0	0	0	2	0	0	0
ENSCAFG00000042940	58	40	38	68	31	62	40	30	88	67	52	48	200	46
ENSCAFG00000042941	143	121	94	213	78	147	110	70	119	44	71	78	105	97
ENSCAFG00000043093	126	133	159	95	112	178	164	106	173	131	268	172	101	85
ENSCAFG00000013743	4	6	4	0	0	0	3	8	13	2	0	0	69	0
ENSCAFG00000013740	246	239	288	281	393	457	533	63	94	338	385	89	556	95
ENSCAFG00000013741	262	116	175	269	195	368	204	53	185	154	418	129	298	139
ENSCAFG00000013746	140	122	96	213	74	162	138	30	239	78	103	69	76	82
ENSCAFG00000043096	0	2	16	1	12	0	2	0	6	6	0	13	8	86
ENSCAFG00000043095	0	0	0	0	0	0	0	0	0	0	0	0	0	0
ENSCAFG00000013745	140	111	128	239	77	301	155	84	208	131	302	90	213	135
ENSCAFG00000043099	0	0	0	0	0	0	0	0	0	0	0	0	0	0
ENSCAFG00000013749	2214	1115	1684	2110	1137	1688	2470	1532	4714	984	1430	1347	1555	2096
ENSCAFG00000007116	1260	854	930	1052	591	1314	613	215	513	565	549	484	795	369
ENSCAFG00000007117	29159	24707	21777	36760	19577	31314	21769	15770	17627	11245	16308	14634	12084	22124
ENSCAFG00000007114	1521	1773	1936	2826	1072	3485	2111	578	2102	1671	2285	1429	3847	1475
ENSCAFG00000007115	1179	816	1381	1871	2600	2908	1629	101	271	529	587	446	603	199
ENSCAFG00000007112	2610	1735	2346	3986	1758	4437	3512	1804	3732	1673	3480	2708	3640	3425
ENSCAFG00000007113	2110	2075	2028	3149	1485	3830	2459	468	2031	882	1816	1193	2118	1301
ENSCAFG00000007111	799	718	1423	543	146	682	1624	768	861	275	435	756	166	1170
ENSCAFG00000007118	0	2	0	0	0	0	0	0	0	0	0	0	0	2
ENSCAFG00000007119	444	379	589	555	434	474	633	338	349	206	246	326	111	542
ENSCAFG00000000760	706	744	881	933	533	1592	865	386	1015	926	1899	718	1182	374
ENSCAFG00000000761	2815	3769	3631	3421	2828	4421	4654	1390	4785	3160	3909	3717	3258	2285
ENSCAFG00000000764	65	133	120	126	51	97	104	74	53	56	83	31	34	39
ENSCAFG00000000765	477	303	398	461	392	476	480	529	793	548	938	569	661	624
ENSCAFG00000000766	1189	1195	1282	1403	677	1831	1795	779	1400	898	1492	841	975	805
ENSCAFG00000000767	158	449	389	682	175	499	1070	262	447	45	156	247	58	709
ENSCAFG00000038239	0	6	0	0	0	5	0	0	0	0	0	0	0	0
ENSCAFG00000000769	13	13	32	39	3	35	42	5	54	0	27	8	6	0
ENSCAFG00000002698	0	0	3	0	0	0	6	0	0	0	0	0	0	0
ENSCAFG00000002699	2838	2270	2946	2019	1682	2700	2731	1130	3112	1428	2302	2260	2495	1744
ENSCAFG00000002692	1885	1258	1232	2550	1186	3052	1453	181	370	481	432	455	539	400
ENSCAFG00000002696	0	17	22	36	17	32	24	0	53	33	35	0	34	27
ENSCAFG00000002697	562	531	455	597	308	593	430	234	555	317	422	271	453	363
ENSCAFG00000002694	208	200	165	165	104	173	142	177	333	151	209	179	181	235
ENSCAFG00000002695	6	6	8	6	0	6	123	0	21	0	0	0	0	3
ENSCAFG00000048412	0	2	0	0	0	0	0	0	0	0	0	0	0	2
ENSCAFG00000048413	0	8	0	3	0	0	0	0	0	0	0	0	0	2
ENSCAFG00000041631	2	2	3	0	0	2	5	4	7	3	0	2	2	0
ENSCAFG00000041630	79	85	91	0	88	125	113	3	0	2	0	77	3	184
ENSCAFG00000041633	0	5	2	0	0	0	0	0	0	0	0	0	0	3
ENSCAFG00000041632	10	23	7	2	0	7	0	3	3	0	0	0	4	6
ENSCAFG00000041635	5	9	0	4	0	0	0	0	0	0	0	0	0	4
ENSCAFG00000041634	0	0	0	0	0	0	0	0	0	0	0	0	0	2
ENSCAFG00000041637	0	0	0	0	0	0	0	0	0	0	0	0	0	0
ENSCAFG00000041636	0	0	0	0	0	0	0	0	9	0	0	1	11	8
ENSCAFG00000041639	21	21	29	76	22	58	83	21	134	30	73	24	53	24
ENSCAFG00000041638	0	0	0	0	0	0	0	0	0	0	0	0	0	0
ENSCAFG00000001411	580	556	829	1026	384	1773	1026	373	783	409	901	475	1356	423
ENSCAFG00000001413	1829	1522	1764	1872	1239	2725	2436	840	2002	1190	1658	1603	2009	1620
ENSCAFG00000001414	3771	2607	3201	4275	2285	4534	3375	1070	3536	2278	3159	2459	6981	2563
ENSCAFG00000001417	55	72	76	139	39	166	147	55	206	140	176	97	319	87
ENSCAFG00000001416	19	13	2	20	5	8	24	3	39	0	3	8	8	0
ENSCAFG00000001418	0	11	4	7	2	16	3	4	9	0	6	45	3	30
ENSCAFG00000044049	0	1	1	3	0	4	1	2	2	2	1	2	7	2
ENSCAFG00000044048	2	2	3	2	1	1	0	0	0	0	0	0	2	1
ENSCAFG00000048418	2	5	0	5	1	2	0	0	10	4	0	0	0	0
ENSCAFG00000044041	25	15	30	37	27	67	35	8	25	20	31	11	43	21
ENSCAFG00000044040	0	0	0	0	0	0	0	0	0	0	0	0	2	0
ENSCAFG00000044043	0	1	1	1	1	1	1	0	0	0	0	1	1	0
ENSCAFG00000048419	0	0	0	0	0	0	0	0	0	0	0	0	0	0
ENSCAFG00000044045	0	39	11	0	0	0	0	0	0	2	4	0	3	2
ENSCAFG00000044044	0	0	0	0	0	0	0	0	0	0	0	0	0	0
ENSCAFG00000044047	12	15	6	14	4	21	7	0	0	2	7	6	5	10
ENSCAFG00000044046	31	22	26	28	17	31	26	24	28	27	17	23	71	36
ENSCAFG00000003129	2593	1659	1884	3211	1708	2340	2260	1251	3791	1682	2627	1803	3776	2210
ENSCAFG00000003123	508	413	527	646	421	933	617	104	661	291	751	437	538	414
ENSCAFG00000003122	0	7	1	1	0	3	2	1	0	0	0	0	0	1
ENSCAFG00000003121	8	10	16	16	9	15	22	20	11	12	17	15	25	26
ENSCAFG00000003120	7754	6655	9303	15044	8031	18025	14923	7867	9759	9312	22498	7149	9219	5025
ENSCAFG00000003126	3387	2988	2222	4569	1485	3052	1939	2092	1690	1379	1013	1196	3152	1775
ENSCAFG00000003125	6	24	13	82	3	27	50	4	16	3	44	4	0	12
ENSCAFG00000037046	0	3	0	2	0	0	4	0	0	0	0	0	0	4
ENSCAFG00000032711	1819	1748	1863	1850	1450	2192	1660	742	1832	1303	1280	935	2342	968
ENSCAFG00000007191	785	494	694	987	576	1111	858	530	1242	1141	974	631	2008	813
ENSCAFG00000007222	384	494	570	534	269	922	508	99	460	237	750	314	450	245
ENSCAFG00000033767	0	3	0	2	0	0	0	0	0	0	3	0	0	0
ENSCAFG00000033764	0	0	3	8	3	9	21	15	29	0	6	9	9	9
ENSCAFG00000007224	122	64	68	96	45	147	167	61	244	65	208	232	68	238
ENSCAFG00000007225	499	464	561	918	229	717	796	145	69	203	263	77	76	69
ENSCAFG00000045398	0	30	19	0	2	0	12	0	2	2	0	2	11	37
ENSCAFG00000045399	0	3	2	4	0	0	0	0	0	0	0	0	0	0
ENSCAFG00000045396	0	3	2	0	0	0	0	0	0	0	0	0	0	2
ENSCAFG00000045397	0	2	0	1	1	0	1	1	1	0	1	1	2	2
ENSCAFG00000045394	15	16	0	0	0	0	0	8	0	0	0	0	0	7
ENSCAFG00000045395	0	0	0	0	0	0	0	0	0	0	0	0	0	0
ENSCAFG00000045392	0	8	0	0	0	0	0	0	0	0	10	0	0	0
ENSCAFG00000045393	0	4	0	0	0	0	0	0	0	0	0	0	0	0
ENSCAFG00000045390	33	96	73	71	50	162	120	13	136	87	114	95	76	11
ENSCAFG00000045391	2	1	3	1	0	2	3	0	3	0	1	0	0	1
ENSCAFG00000019298	1929	1293	1805	2286	1119	2875	2067	1481	2640	1763	2310	1397	4365	1907
ENSCAFG00000019299	2	17	19	15	6	16	18	7	23	0	8	16	12	6
ENSCAFG00000007065	403	355	763	360	246	630	455	94	1431	537	555	721	369	834
ENSCAFG00000019292	1136	1463	1474	1742	702	2335	1621	559	1532	992	1719	1269	1291	605
ENSCAFG00000019293	3528	2572	3355	1660	2272	1875	2847	621	1749	946	809	1871	1290	730
ENSCAFG00000019290	0	3	7	0	3	4	0	3	184	3	4	0	19	3
ENSCAFG00000019291	92	149	131	124	69	203	81	56	153	84	124	116	146	110
ENSCAFG00000019296	408	383	436	699	273	740	488	231	582	273	609	339	1292	438
ENSCAFG00000019297	3	1	1	0	1	3	2	5	0	0	1	1	2	5
ENSCAFG00000019294	715	1315	1423	1087	673	1714	1826	462	1535	748	989	1756	1190	558
ENSCAFG00000019295	500	330	499	490	357	558	697	264	662	337	545	579	358	294
ENSCAFG00000032714	1558	1248	1060	1825	974	1542	1126	708	1364	658	1336	1124	2789	1005
ENSCAFG00000016645	13	18	11	0	0	0	12	0	0	0	0	0	0	0
ENSCAFG00000036684	83	5	54	19	42	11	16	27	24	11	46	24	8	28
ENSCAFG00000045020	0	7	0	0	0	0	0	0	0	0	0	0	11	15
ENSCAFG00000045021	5	11	7	16	4	9	9	1	16	4	18	6	25	6
ENSCAFG00000045022	1	3	1	2	2	1	1	1	3	4	2	4	6	2
ENSCAFG00000045023	0	0	0	0	0	1	1	1	0	0	1	0	0	0
ENSCAFG00000045024	46	17	36	38	25	32	36	25	43	25	32	31	44	30
ENSCAFG00000045025	0	0	0	0	0	0	0	0	0	0	0	0	3	8
ENSCAFG00000005408	1331	1122	1521	1378	712	2055	1473	593	1623	704	1773	1093	1764	747
ENSCAFG00000045027	0	0	0	0	0	0	1	0	0	1	0	0	0	1
ENSCAFG00000005406	5	14	7	16	4	2	6	2	21	0	0	4	9	3
ENSCAFG00000045029	0	6	0	0	0	0	2	0	0	0	0	0	0	2
ENSCAFG00000005404	2555	3423	4087	3560	2539	3267	6982	1502	5308	3507	6616	3877	1159	1652
ENSCAFG00000005405	1566	1323	1546	2102	1234	3287	2029	1048	2617	1678	2406	2013	2798	2223
ENSCAFG00000005402	63539	53305	40440	80465	36608	59063	40201	28959	32125	18842	23773	28840	21115	43308
ENSCAFG00000005403	14	13	4	134	0	6	3	0	0	0	2	0	0	2
ENSCAFG00000005400	6	10	10	8	0	23	10	0	6	13	10	0	4	0
ENSCAFG00000005401	126	130	127	272	145	261	232	62	155	102	274	57	205	121
ENSCAFG00000035080	0	0	2	0	0	0	0	0	0	0	0	0	2	0
ENSCAFG00000035085	16	18	3	13	6	15	8	3	5	0	8	0	6	8
ENSCAFG00000035088	27	60	14	24	2	22	24	16	12	7	6	5	12	12
ENSCAFG00000018225	441	306	312	525	239	430	374	200	442	477	401	234	395	265
ENSCAFG00000006426	642	865	754	1057	557	1383	1034	167	446	585	941	376	942	227
ENSCAFG00000045037	129	162	181	190	164	209	156	93	152	212	143	128	173	105
ENSCAFG00000045036	0	0	0	0	0	0	0	0	2	0	2	0	0	0
ENSCAFG00000045035	1	0	2	0	0	0	0	0	1	0	0	1	0	2
ENSCAFG00000007927	546	446	582	852	461	982	770	158	869	799	1451	514	2177	620
ENSCAFG00000008754	7	11	6	11	2	16	6	128	56	9	7	2	15	14
ENSCAFG00000008757	34	26	48	10	22	57	25	8	46	61	47	23	40	9
ENSCAFG00000045034	9	20	8	4	4	3	0	0	0	17	7	2	2	5
ENSCAFG00000007923	168	87	149	232	57	125	288	223	1002	929	667	184	97	248
ENSCAFG00000008750	862	861	865	1322	693	1480	1389	455	1383	799	843	869	629	715
ENSCAFG00000007921	0	0	0	0	0	0	0	0	0	0	0	0	0	2
ENSCAFG00000008752	21	39	13	19	0	23	43	9	101	0	8	7	8	40
ENSCAFG00000045033	2	5	6	10	9	16	4	1	6	1	20	1	6	2
ENSCAFG00000008759	6	19	2	1	0	0	14	0	0	0	2	0	0	1
ENSCAFG00000008758	18	17	16	27	17	25	16	13	29	17	18	19	19	28
ENSCAFG00000007929	511	810	673	879	787	1138	908	228	1179	1001	1188	1004	858	232
ENSCAFG00000007928	649	532	598	818	414	983	786	153	557	399	653	432	1083	476
ENSCAFG00000007486	315	262	342	582	307	444	526	423	681	616	569	426	845	609
ENSCAFG00000016947	1955	1844	2155	1903	1890	2172	2361	820	1176	1231	1159	1276	641	864
ENSCAFG00000045030	0	5	0	0	0	0	0	0	0	0	0	0	0	0
ENSCAFG00000005414	154	114	142	229	125	277	200	33	115	113	181	100	134	109
ENSCAFG00000028254	0	0	0	0	0	0	0	0	0	0	0	0	0	0
ENSCAFG00000028255	1	7	1	1	1	2	2	1	0	0	1	1	2	1
ENSCAFG00000042551	0	0	5	0	0	0	0	0	2	0	0	0	6	0
ENSCAFG00000042550	2	2	3	2	4	6	2	3	7	1	11	2	2	4
ENSCAFG00000042553	1	5	2	2	0	1	1	1	2	1	1	0	2	1
ENSCAFG00000042552	2	20	2	4	0	8	2	0	0	5	3	3	0	0
ENSCAFG00000042555	13	205	43	13	8	7	12	10	20	13	51	29	46	30
ENSCAFG00000042554	29391	21788	18843	32319	12570	22076	21747	22604	24449	22265	16497	14515	18367	21912
ENSCAFG00000042557	1	2	1	1	1	4	2	0	1	4	35	1	1	2
ENSCAFG00000042556	0	0	0	0	0	0	0	0	0	0	0	0	0	0
ENSCAFG00000042559	0	2	0	3	0	0	0	0	0	0	0	0	0	5
ENSCAFG00000042558	27	16	20	30	16	24	29	22	28	18	26	14	39	17
ENSCAFG00000034682	8	24	20	28	8	28	19	0	0	22	32	6	0	4
ENSCAFG00000013801	630	441	687	688	390	1091	888	594	945	340	594	956	1370	822
ENSCAFG00000045038	1228	798	1395	1261	784	1032	1844	1755	1554	1125	1036	1205	1873	1897
ENSCAFG00000030305	0	0	0	4	2	3	5	0	0	0	0	12	0	19
ENSCAFG00000030307	273	111	178	368	93	222	468	317	439	10	445	548	120	548
ENSCAFG00000030306	0	0	0	0	0	0	0	0	0	0	0	0	0	0
ENSCAFG00000030301	0	1	0	0	0	0	0	0	1	0	0	0	0	0
ENSCAFG00000030300	12	6	2	15	4	23	13	103	345	88	26	63	69	336
ENSCAFG00000030303	698	477	462	950	423	519	601	458	939	349	443	527	1095	786
ENSCAFG00000030308	22	7	11	15	0	18	4	0	149	10	14	10	7	10
ENSCAFG00000014854	1074	1191	1183	997	586	988	695	263	375	211	526	753	174	168
ENSCAFG00000020086	1127	1002	1078	1116	680	1394	1368	648	1298	794	1112	867	1119	786
ENSCAFG00000009408	78	66	44	110	56	120	72	82	195	96	83	63	186	114
ENSCAFG00000020084	40	206	80	19	10	33	17	21	10	6	0	4	35	26
ENSCAFG00000020083	0	0	0	2	0	0	0	0	0	5	0	0	6	0
ENSCAFG00000020082	3180	1908	3396	2338	1342	3993	5122	1487	2309	882	6206	2642	671	1701
ENSCAFG00000020081	10405	5741	6957	7471	6614	5841	7923	4722	5957	2652	3197	6103	9395	6956
ENSCAFG00000020080	629	633	934	823	423	1625	818	103	730	705	1356	472	826	78
ENSCAFG00000009402	0	0	2	2	0	2	0	0	0	0	0	4	0	8
ENSCAFG00000009400	2838	1791	3726	1759	6843	2116	2259	1178	701	2357	881	1694	1306	447
ENSCAFG00000009401	1285	1335	1356	1649	823	2277	1657	587	1122	565	1107	703	478	630
ENSCAFG00000009406	78	41	46	35	68	133	34	33	98	16	0	20	273	35
ENSCAFG00000009407	177	119	183	374	183	281	476	151	1026	200	284	474	385	465
ENSCAFG00000009404	69	125	58	95	50	96	90	121	130	45	456	77	449	40
ENSCAFG00000020088	12	77	87	54	13	99	18	13	54	25	16	0	17	34
ENSCAFG00000014736	22	31	69	67	97	192	86	115	317	20	30	178	90	133
ENSCAFG00000013505	2	9	4	5	0	8	6	2	4	2	4	0	0	0
ENSCAFG00000013506	3373	2459	2249	3949	1821	4126	2899	791	2529	2203	2959	1970	3909	1861
ENSCAFG00000000213	21	12	13	22	0	20	17	5	15	13	0	13	10	10
ENSCAFG00000000214	1032	945	995	1472	548	1142	962	447	587	564	432	379	955	301
ENSCAFG00000014733	17	11	13	17	7	10	19	29	20	22	13	8	7	30
ENSCAFG00000011876	606	634	516	877	380	845	761	323	408	371	251	340	527	402
ENSCAFG00000011877	19	4	5	26	0	13	0	8	0	42	0	0	2	11
ENSCAFG00000011874	8	34	63	14	151	83	32	27	225	558	203	256	1579	67
ENSCAFG00000011872	0	2	0	8	0	0	0	0	0	0	2	0	9	0
ENSCAFG00000014730	1520	1285	1099	1747	1007	1535	1512	1601	1791	634	1628	1295	3573	1982
ENSCAFG00000011870	0	2	0	0	0	0	0	0	0	3	4	0	0	0
ENSCAFG00000000217	475	895	610	1359	496	2338	3157	450	1675	626	1059	604	596	825
ENSCAFG00000011878	4290	3054	3672	6080	2683	6025	4068	1944	4956	2577	4690	2639	4055	4067
ENSCAFG00000011879	798	993	625	1505	509	1679	1462	247	1734	1362	1742	316	532	308
ENSCAFG00000025565	927	862	769	1190	664	957	990	436	864	533	860	631	528	675
ENSCAFG00000025564	0	0	0	0	0	0	2	0	0	0	0	0	0	1
ENSCAFG00000029618	1805	1225	1142	1650	959	1306	1237	1433	2389	1415	1588	1431	2186	1676
ENSCAFG00000017339	67	65	0	43	0	89	44	28	59	21	29	22	61	0
ENSCAFG00000017337	300	422	353	602	297	838	557	63	537	314	513	174	292	79
ENSCAFG00000017336	104	52	131	90	102	190	97	116	98	24	22	33	42	44
ENSCAFG00000029617	811	749	689	1074	642	892	1388	224	764	229	556	478	351	484
ENSCAFG00000017334	867	730	567	794	504	881	688	484	1021	653	975	694	1680	679
ENSCAFG00000029611	0	0	0	0	0	0	2	0	3	6	0	0	3	2
ENSCAFG00000017332	1776	1549	1580	1630	1563	1355	949	417	1053	1451	1002	870	1006	708
ENSCAFG00000017331	0	0	0	0	0	0	0	0	0	0	0	0	0	2
ENSCAFG00000029612	17	34	40	27	14	93	51	19	112	33	56	36	31	0
ENSCAFG00000026038	0	1	1	0	0	0	2	2	0	0	0	0	1	0
ENSCAFG00000026039	1	1	2	2	3	4	5	2	2	4	5	3	7	5
ENSCAFG00000026035	0	0	0	0	0	0	0	1	2	0	0	0	0	2
ENSCAFG00000026036	0	0	0	0	0	0	0	1	0	0	0	1	1	2
ENSCAFG00000026037	0	0	0	0	0	0	0	0	0	0	0	0	0	2
ENSCAFG00000026030	0	0	0	0	0	0	2	0	0	0	0	0	0	0
ENSCAFG00000026031	0	1	0	0	0	0	0	0	0	0	0	0	0	0
ENSCAFG00000026032	1	0	0	0	0	0	1	2	0	0	0	0	0	0
ENSCAFG00000026033	11	9	6	7	4	9	11	5	21	14	14	10	6	1
ENSCAFG00000037650	0	30	0	0	0	0	0	0	0	0	0	0	0	2
ENSCAFG00000037651	117	130	110	112	85	139	96	98	119	61	115	67	24	57
ENSCAFG00000037654	0	0	0	0	0	0	0	0	0	0	0	0	0	3
ENSCAFG00000016068	1510	1078	1252	2054	922	2101	1453	720	1355	611	1520	858	2498	1113
ENSCAFG00000016064	5295	3099	4366	4080	5052	4069	5585	3308	7516	1369	5813	9664	8425	7676
ENSCAFG00000016065	20864	10918	9408	18885	3072	19428	8273	9942	8564	5077	5462	2563	14728	9499
ENSCAFG00000016066	1087	1211	1219	1275	1092	1676	1635	414	1616	566	810	1241	950	875
ENSCAFG00000016067	1464	911	1006	1405	840	1894	1103	691	1092	908	1157	654	1355	759
ENSCAFG00000016060	3664	2724	2816	3246	1719	2418	3195	1512	2395	1354	2120	2721	2138	3116
ENSCAFG00000016062	7	15	46	25	18	77	105	6	133	4	5	8	105	0
ENSCAFG00000016063	3	0	0	3	0	2	0	0	0	0	0	0	0	2
ENSCAFG00000027077	0	2	0	0	0	1	0	0	0	0	0	0	0	0
ENSCAFG00000027076	0	0	0	0	0	0	0	0	0	0	0	0	0	0
ENSCAFG00000027075	1	0	2	0	0	2	0	0	0	1	0	0	2	2
ENSCAFG00000027073	1	0	0	0	0	2	0	1	0	0	2	1	1	0
ENSCAFG00000027072	0	1	1	0	0	1	1	0	1	0	2	0	6	0
ENSCAFG00000027070	1	3	2	2	2	5	6	2	3	0	5	0	1	0
ENSCAFG00000013279	490	374	404	479	354	547	417	349	597	205	295	373	731	508
ENSCAFG00000022649	0	0	0	0	0	0	0	0	0	0	1	0	0	0
ENSCAFG00000025145	1461	1137	1623	1228	744	1509	1113	465	1143	371	656	803	668	744
ENSCAFG00000022642	0	1	0	0	0	0	0	0	0	0	0	0	0	0
ENSCAFG00000022641	2	3	2	1	0	0	2	0	0	0	0	0	3	0
ENSCAFG00000022640	0	0	0	0	0	0	0	0	0	0	0	0	4	0
ENSCAFG00000041597	67	57	0	0	0	53	0	0	0	0	0	0	0	0
ENSCAFG00000025148	1220	863	1115	1113	1166	1436	967	645	1251	691	935	956	1703	1315
ENSCAFG00000014517	0	0	0	2	0	0	0	0	0	0	0	0	0	0
ENSCAFG00000014512	1050	1053	1084	1275	662	1334	1188	896	1343	1254	1148	896	1483	1841
ENSCAFG00000011598	790	343	551	734	381	892	418	781	2894	1555	2147	925	6993	1907
ENSCAFG00000011595	257	336	288	436	206	396	576	122	332	280	150	139	185	165
ENSCAFG00000011594	7	20	0	3	0	0	0	2	18	0	29	7	2	0
ENSCAFG00000011597	105	322	173	173	76	183	1149	702	202	12	35	101	14	193
ENSCAFG00000011596	104	87	123	92	71	85	74	23	117	114	107	61	139	157
ENSCAFG00000011591	438	336	348	482	360	570	467	355	1107	845	802	402	1120	562
ENSCAFG00000011590	1394	1257	1065	1499	802	1548	1174	406	1060	456	718	1019	940	777
ENSCAFG00000014518	155	135	183	306	213	367	304	110	260	89	125	165	353	169
ENSCAFG00000011592	576	537	453	907	846	804	1252	142	519	722	1163	480	1234	355
ENSCAFG00000020862	0	0	0	0	0	0	0	0	0	0	0	0	0	1
ENSCAFG00000020867	0	0	0	0	0	0	0	0	0	0	1	0	0	0
ENSCAFG00000011047	158	386	421	563	38	293	553	281	306	64	140	299	30	334
ENSCAFG00000011046	1095	1930	1928	2209	1548	2643	3297	743	1516	1595	2377	1566	2057	619
ENSCAFG00000011045	13	47	39	84	21	78	82	13	116	53	226	25	72	12
ENSCAFG00000011044	1997	1473	1747	2186	1394	2322	2006	1149	2253	1142	2027	1547	4214	1602
ENSCAFG00000011043	0	1	0	0	0	0	0	0	0	0	0	0	0	1
ENSCAFG00000011041	21	41	20	12	2	53	2	5	322	22	85	52	59	198
ENSCAFG00000011040	101	105	65	116	25	175	100	44	344	17	28	57	195	48
ENSCAFG00000011049	899	572	807	678	553	675	684	416	856	562	585	744	1037	941
ENSCAFG00000011048	652	672	684	743	452	899	611	275	685	336	575	432	1601	510
ENSCAFG00000025916	5	5	6	10	5	24	22	4	16	8	12	7	19	1
ENSCAFG00000025917	4	6	4	1	0	0	2	0	0	0	4	2	0	2
ENSCAFG00000025914	1	1	2	3	0	2	1	0	1	2	2	0	2	0
ENSCAFG00000025915	0	0	0	0	0	0	0	0	0	0	0	0	0	0
ENSCAFG00000025913	2	1	1	0	1	1	1	1	1	3	2	0	1	0
ENSCAFG00000025911	0	0	0	0	0	0	0	0	0	0	0	0	0	0
ENSCAFG00000025919	0	0	0	0	0	0	0	0	0	0	0	0	0	0
ENSCAFG00000012588	28	63	28	17	17	19	21	25	23	9	21	15	30	19
ENSCAFG00000012586	53	76	34	95	9	44	72	4	0	0	8	2	0	11
ENSCAFG00000012582	227	181	224	240	155	398	239	119	332	293	476	186	988	272
ENSCAFG00000012581	171	178	253	264	167	499	297	68	248	370	207	164	424	135
ENSCAFG00000012580	115	156	215	248	163	431	296	31	142	144	191	160	156	60
ENSCAFG00000046623	0	1	2	1	0	0	0	1	3	0	1	1	1	1
ENSCAFG00000046622	0	0	0	0	0	0	0	0	0	0	5	0	0	0
ENSCAFG00000046621	19	20	30	14	17	12	17	18	31	14	20	17	18	12
ENSCAFG00000046620	0	2	0	0	0	0	0	0	0	0	0	0	0	0
ENSCAFG00000046627	7	7	8	5	6	17	7	3	16	3	9	8	21	17
ENSCAFG00000046626	0	3	0	0	0	0	0	0	0	0	0	0	0	2
ENSCAFG00000046625	0	2	0	0	0	0	0	0	0	0	0	0	0	0
ENSCAFG00000046624	0	0	0	0	0	0	0	3	0	0	0	0	0	0
ENSCAFG00000046629	22	44	63	47	195	34	150	38	26	38	53	23	10	38
ENSCAFG00000046628	0	22	11	0	0	4	2	6	5	8	0	4	4	10
ENSCAFG00000046612	21	22	27	28	17	31	21	10	33	43	31	24	38	9
ENSCAFG00000048575	0	2	0	0	0	0	0	0	0	0	0	0	0	0
ENSCAFG00000048574	2	5	7	7	8	12	18	5	20	12	12	12	7	0
ENSCAFG00000048577	0	1	0	1	0	2	2	1	0	0	0	0	0	0
ENSCAFG00000048576	0	0	0	0	0	0	0	0	0	0	0	0	0	0
ENSCAFG00000048571	2	9	9	0	0	0	0	0	0	0	0	0	0	2
ENSCAFG00000048570	0	91	16	0	0	0	0	0	0	0	2	0	2	2
ENSCAFG00000048573	1	1	2	1	0	1	2	0	4	1	1	4	0	0
ENSCAFG00000048572	0	4	14	8	5	10	21	4	4	4	9	4	4	4
ENSCAFG00000048579	0	12	4	0	0	0	0	0	0	0	0	0	0	0
ENSCAFG00000048578	0	0	0	0	0	0	0	0	0	0	0	0	0	0
ENSCAFG00000008412	321	223	218	476	215	460	352	82	378	224	487	204	797	245
ENSCAFG00000008413	1346	979	1376	1297	1090	1561	2352	863	1130	2407	1155	1154	2480	1269
ENSCAFG00000008410	1305	1748	1542	2032	1381	3072	2403	412	2692	1417	3182	1602	2938	839
ENSCAFG00000008411	1026	1007	816	1053	610	1441	714	614	1304	453	756	613	950	786
ENSCAFG00000008416	410	349	301	497	258	689	404	77	263	207	390	167	882	213
ENSCAFG00000008414	0	20	7	2	0	4	7	0	8	2	2	0	3	3
ENSCAFG00000008415	814	631	795	1005	630	1233	875	224	916	373	615	499	565	511
ENSCAFG00000008418	0	0	0	7	0	0	0	0	10	0	6	0	15	0
ENSCAFG00000046613	0	8	0	3	0	0	0	0	0	0	0	0	0	0
ENSCAFG00000006528	121	74	104	85	94	91	134	82	555	79	85	186	32	151
ENSCAFG00000006529	839	751	673	1202	642	1421	743	122	1664	1057	1704	592	1711	835
ENSCAFG00000016809	4718	6149	6671	7962	2898	9192	5625	10066	8078	7047	9011	3958	6009	4972
ENSCAFG00000006520	0	0	3	8	0	3	0	2	21	2	0	4	31	0
ENSCAFG00000006521	1701	768	1333	1710	1860	2613	1674	308	582	582	993	781	509	749
ENSCAFG00000006522	259	214	371	462	193	590	524	85	412	213	521	307	459	196
ENSCAFG00000006523	21	22	40	31	14	32	37	0	57	32	23	29	11	175
ENSCAFG00000016802	1531	1481	1478	1754	938	2819	1977	850	1742	1344	1731	1166	1039	954
ENSCAFG00000006526	2	0	0	0	3	11	13	0	64	6	13	25	2	0
ENSCAFG00000006527	276	271	294	403	198	484	347	169	341	285	422	199	801	204
ENSCAFG00000002459	163	140	176	316	120	363	268	70	281	603	428	237	479	216
ENSCAFG00000002451	644	743	925	941	444	1426	835	245	966	1114	1415	663	901	424
ENSCAFG00000002453	0	0	0	0	0	0	0	0	0	0	0	2	2	0
ENSCAFG00000002454	307	330	519	572	301	806	353	126	433	381	448	254	767	120
ENSCAFG00000002455	0	326	332	439	0	746	376	0	496	325	320	306	584	325
ENSCAFG00000002456	368	698	680	635	294	1291	671	74	399	328	383	328	376	59
ENSCAFG00000040706	0	3	2	0	0	0	8	0	7	0	0	0	0	4
ENSCAFG00000040702	7	7	4	0	0	0	0	0	0	0	0	0	0	0
ENSCAFG00000013354	1109	825	1006	1006	743	614	1055	288	513	776	947	1167	688	673
ENSCAFG00000049628	0	0	0	0	0	0	0	0	0	0	0	0	1	0
ENSCAFG00000013356	219	94	171	303	110	324	193	176	429	70	476	404	1069	707
ENSCAFG00000013351	0	5	23	5	0	3	23	0	12	0	2	0	43	2
ENSCAFG00000013350	2382	1781	2060	1923	1378	1697	2302	1533	4705	1493	2525	2518	2635	2440
ENSCAFG00000013353	2289	1491	1770	2433	1481	2016	1738	827	1840	2177	1714	973	1268	1087
ENSCAFG00000013352	7	7	8	5	0	3	0	2	152	18	12	4	2	6
ENSCAFG00000049622	0	0	0	0	0	0	0	0	0	0	0	0	0	0
ENSCAFG00000049623	1	0	0	0	0	0	2	0	0	0	0	0	0	0
ENSCAFG00000049620	1	0	0	1	0	3	2	0	1	0	0	0	2	1
ENSCAFG00000049621	3	21	10	8	0	0	19	8	94	2	0	0	3	5
ENSCAFG00000049626	273	530	305	615	162	340	369	204	124	141	237	112	116	76
ENSCAFG00000013358	50	76	99	98	53	137	101	20	116	54	124	57	30	27
ENSCAFG00000049624	78	66	60	94	47	72	44	44	0	24	45	0	0	66
ENSCAFG00000049625	15	10	14	8	3	25	7	0	0	27	8	2	0	2
ENSCAFG00000025002	8453	2354	4442	7007	3758	7090	3296	913	1231	610	11508	1496	19	248
ENSCAFG00000025009	92	110	177	136	104	175	171	65	160	83	174	154	67	101
ENSCAFG00000047288	0	0	0	0	0	0	0	0	0	0	0	0	0	4
ENSCAFG00000047289	0	0	3	0	0	0	0	2	0	0	0	2	0	2
ENSCAFG00000047282	0	0	0	0	0	0	0	0	0	0	0	0	0	0
ENSCAFG00000047283	0	9	0	0	0	0	0	0	0	0	2	0	0	0
ENSCAFG00000047280	0	3	0	0	0	0	0	0	0	0	0	0	0	0
ENSCAFG00000047281	2	2	0	4	1	0	3	2	2	3	0	0	0	2
ENSCAFG00000047286	0	0	0	0	10	0	0	0	0	0	0	0	2	0
ENSCAFG00000047287	0	0	0	0	0	0	0	0	0	0	0	0	0	0
ENSCAFG00000047284	2	5	1	4	2	2	0	1	0	2	1	0	2	3
ENSCAFG00000047285	630	648	675	1155	676	1325	1135	222	618	399	1244	404	922	483
ENSCAFG00000003329	1389	1123	1401	1436	1004	1734	1482	810	877	653	982	835	1224	760
ENSCAFG00000003323	7424	3435	5843	7841	4110	9981	5748	731	3504	2667	14756	2531	4990	1567
ENSCAFG00000003322	887	896	795	1491	658	1280	1217	307	1188	812	1673	612	917	486
ENSCAFG00000003324	3	8	0	0	30	4	3	0	5	13	11	7	4	27
ENSCAFG00000003327	1578	1624	2139	1879	774	1358	3114	1358	1959	761	7444	3045	2453	935
ENSCAFG00000003326	8713	5818	6581	6502	6371	5353	7467	3819	6957	4631	5733	7247	7585	7779
ENSCAFG00000013971	332	426	316	480	129	396	515	150	901	53	73	328	102	198
ENSCAFG00000013970	0	5	2	7	2	14	8	4	11	0	0	0	17	0
ENSCAFG00000013973	97	77	38	94	11	62	131	71	9	7	13	9	10	22
ENSCAFG00000013972	823	682	725	1063	484	1211	817	212	803	301	884	528	671	438
ENSCAFG00000013975	2076	1561	1930	1510	1374	1785	1758	649	2067	919	1018	1701	1499	1358
ENSCAFG00000013977	125	125	134	186	82	221	138	41	164	140	223	117	310	71
ENSCAFG00000013976	143	134	76	198	56	207	89	22	36	86	70	37	61	17
ENSCAFG00000013979	355	259	320	492	128	552	565	324	4764	433	174	596	94	543
ENSCAFG00000004856	2042	1219	3760	1417	5086	2066	2170	317	160	2605	595	944	161	243
ENSCAFG00000019059	5798	5035	4595	6156	3541	5155	4722	2897	3530	2994	2712	2563	2634	3682
ENSCAFG00000012009	53	38	61	103	58	146	96	25	81	89	111	54	255	121
ENSCAFG00000012002	13	56	22	22	9	36	23	0	34	53	87	20	32	5
ENSCAFG00000012003	2567	986	1512	1968	1390	1978	1471	348	2578	698	4341	864	435	516
ENSCAFG00000012000	0	0	4	3	0	0	3	0	65	0	0	10	0	15
ENSCAFG00000012001	1137	724	679	1059	987	1093	1239	556	3747	991	1190	1564	793	1185
ENSCAFG00000019054	0	0	0	0	0	0	0	0	0	0	0	0	0	0
ENSCAFG00000019055	0	7	0	0	0	0	0	0	0	0	0	0	0	0
ENSCAFG00000019056	381	354	327	368	207	586	400	156	336	176	293	398	422	257
ENSCAFG00000012005	0	0	0	0	0	2	0	0	0	0	0	1	2	0
ENSCAFG00000015076	3	0	2	1	2	2	5	0	0	0	0	3	0	1
ENSCAFG00000015077	35451	22500	25755	27499	17223	32273	27826	44896	47486	35836	26153	22293	56716	55768
ENSCAFG00000045626	0	3	3	0	0	0	0	0	0	0	0	2	6	9
ENSCAFG00000045627	0	0	0	12	0	0	0	0	0	0	0	0	0	5
ENSCAFG00000045624	25	71	44	20	15	52	34	0	63	29	57	8	13	12
ENSCAFG00000045625	3	10	2	0	0	0	0	0	0	0	0	0	0	4
ENSCAFG00000045622	0	67	11	8	0	0	0	3	2	0	3	0	6	22
ENSCAFG00000045623	0	0	0	0	2	0	0	0	0	2	0	2	0	0
ENSCAFG00000032169	0	2	0	0	0	0	0	0	0	0	0	0	0	0
ENSCAFG00000045621	8	7	19	24	36	24	24	15	17	53	28	37	36	20
ENSCAFG00000032165	2	2	0	0	0	1	1	0	2	0	1	0	0	1
ENSCAFG00000032164	226	198	199	325	135	326	261	94	220	122	207	114	154	109
ENSCAFG00000032163	42	658	190	188	40	81	419	9371	54	87	234	32	340	339
ENSCAFG00000032162	112	107	135	78	84	97	153	25	589	330	99	160	65	67
ENSCAFG00000032161	49	45	32	64	27	42	23	30	308	56	27	100	52	101
ENSCAFG00000045629	0	4	3	0	0	4	3	0	4	5	2	2	15	8
ENSCAFG00000000140	1202	1133	1174	2260	845	2167	2008	2466	1685	1117	2422	727	1017	1539
ENSCAFG00000000141	13362	13010	10142	21089	7472	15301	11044	5563	7660	5784	6971	6011	10940	7458
ENSCAFG00000000142	104	101	109	162	82	201	175	50	124	200	170	72	303	86
ENSCAFG00000000143	96	62	84	142	107	121	100	33	40	97	92	63	167	47
ENSCAFG00000000144	106	165	158	204	131	242	119	10	30	28	73	44	368	23
ENSCAFG00000000145	19	13	29	48	21	20	21	14	8	66	156	46	2312	7
ENSCAFG00000000147	80	132	117	138	76	260	121	28	225	171	192	108	602	92
ENSCAFG00000000148	1087	1695	1021	1595	549	1448	575	378	34	151	105	192	11	43
ENSCAFG00000000149	208	305	250	280	138	488	250	87	186	170	193	152	269	65
ENSCAFG00000001895	72	54	91	148	54	194	141	75	167	98	202	46	372	76
ENSCAFG00000001894	312	325	299	511	272	538	476	100	572	317	807	292	949	409
ENSCAFG00000001897	111	106	123	132	58	173	189	31	205	54	50	65	121	60
ENSCAFG00000001891	1502	1142	1446	1644	1124	1841	2020	1602	1928	962	1522	1760	3636	2056
ENSCAFG00000001890	505	536	876	436	832	1216	1332	295	309	979	1223	502	922	56
ENSCAFG00000001893	4	0	0	0	0	3	2	0	3	0	6	0	6	0
ENSCAFG00000001892	1218	1139	1472	1775	1007	2530	1886	2160	2000	2138	2858	1301	2826	1127
ENSCAFG00000001899	385	263	311	445	208	526	300	79	531	583	575	307	1007	249
ENSCAFG00000001898	524	436	504	878	638	1173	859	202	600	1702	1399	687	913	512
ENSCAFG00000020072	2475	2737	3209	4077	3408	4884	6104	1596	4618	2178	3988	3983	3916	2111
ENSCAFG00000019949	89	191	148	172	96	235	227	97	238	114	112	231	196	84
ENSCAFG00000019946	1527	1073	1446	1694	979	2117	1707	1205	1752	865	1168	1306	3326	1531
ENSCAFG00000019947	1170	1002	1178	1253	788	1597	1399	601	1549	666	877	991	1433	903
ENSCAFG00000019944	151	109	138	197	134	169	160	78	191	98	149	142	245	139
ENSCAFG00000019945	799	636	905	238	96	409	1476	121	82	9	30	68	8	434
ENSCAFG00000019942	1447	1423	1707	1622	1074	2997	1743	318	1621	998	1450	1030	1974	717
ENSCAFG00000019943	1159	770	1098	1646	141	1376	2208	6372	2063	101	733	16959	4694	28407
ENSCAFG00000019941	713	745	633	1362	531	1281	910	150	605	314	593	395	895	518
ENSCAFG00000020074	43	51	78	106	60	114	98	39	56	62	26	64	203	69
ENSCAFG00000020075	714	371	979	407	1240	514	542	459	360	478	110	732	733	380
ENSCAFG00000042397	37	16	108	63	8	19	13	1	705	2	4	11	2	1
ENSCAFG00000042396	0	26	0	5	0	2	3	0	0	0	0	11	5	21
ENSCAFG00000042395	0	2	2	0	0	0	0	4	0	0	0	0	0	0
ENSCAFG00000042394	0	0	0	0	0	0	0	0	0	0	0	0	0	0
ENSCAFG00000042393	0	0	0	1	0	0	2	0	0	3	1	0	9	92
ENSCAFG00000022361	0	0	0	0	0	0	0	0	0	0	0	0	0	0
ENSCAFG00000042391	0	0	0	1	0	0	0	0	0	0	0	0	0	0
ENSCAFG00000042390	2896	1273	1759	1689	1226	1512	2519	1453	4195	2111	2401	2497	5296	3956
ENSCAFG00000022368	5	9	7	13	3	27	16	16	33	18	29	16	66	11
ENSCAFG00000042399	0	0	0	0	0	0	0	0	0	0	0	0	0	2
ENSCAFG00000042398	0	0	0	0	0	0	0	0	0	0	0	0	0	0
ENSCAFG00000047912	2	2	0	1	0	4	1	2	1	1	4	1	1	2
ENSCAFG00000047913	0	0	0	0	0	0	0	0	0	0	0	0	0	0
ENSCAFG00000018091	7738	3102	8101	4560	4926	4843	7515	4370	2364	1683	1496	3831	1529	5674
ENSCAFG00000047911	1	3	4	3	2	3	2	1	3	1	5	1	1	2
ENSCAFG00000047916	0	0	0	2	0	0	2	0	8	0	2	0	58	2
ENSCAFG00000047917	0	0	0	0	0	0	0	0	0	0	0	0	0	3
ENSCAFG00000047914	0	0	0	0	0	0	0	0	0	0	0	0	0	3
ENSCAFG00000047915	2	7	3	0	0	0	0	0	0	0	0	10	10	9
ENSCAFG00000018099	9	3	2	0	0	6	16	2	10	0	0	0	0	11
ENSCAFG00000047919	0	0	0	0	0	0	0	0	0	0	0	0	0	0
ENSCAFG00000038910	0	0	0	0	0	0	3	0	0	0	0	0	0	0
ENSCAFG00000038918	0	0	0	0	0	0	0	0	0	0	0	0	0	0
ENSCAFG00000001231	700	537	599	731	425	776	508	399	918	773	624	489	1815	615
ENSCAFG00000001230	43	35	35	31	19	36	35	34	53	34	27	26	0	25
ENSCAFG00000001233	2427	1797	2426	3054	1670	4613	3158	736	2023	1070	1834	1540	2331	1124
ENSCAFG00000001232	463	311	408	380	170	454	657	360	1079	338	528	554	663	459
ENSCAFG00000001235	69	42	54	24	13	16	49	14	15	0	4	16	35	42
ENSCAFG00000001234	808	333	657	872	441	1204	902	430	1067	558	1371	546	1445	731
ENSCAFG00000001237	3904	3726	3030	2272	1992	1470	2130	5459	2078	282	683	2472	691	3831
ENSCAFG00000001239	716	627	631	985	472	956	736	359	643	661	653	437	1676	701
ENSCAFG00000006531	0	6	9	4	6	8	6	3	0	2	93	4	16	0
ENSCAFG00000043118	0	0	0	2	1	1	1	0	0	1	2	0	1	1
ENSCAFG00000043119	0	1	0	0	0	0	0	0	0	0	0	0	0	1
ENSCAFG00000043116	868	577	766	617	835	636	502	390	485	1017	959	1058	974	668
ENSCAFG00000043117	0	11	0	2	0	0	0	0	0	0	0	0	0	8
ENSCAFG00000043114	1	2	5	2	0	2	7	0	0	0	0	5	2	2
ENSCAFG00000043115	0	31	0	56	0	0	0	24	64	74	0	0	62	69
ENSCAFG00000043112	0	1	0	0	0	2	0	0	0	0	0	0	0	7
ENSCAFG00000043113	21	109	43	0	0	0	0	2	0	0	0	0	20	229
ENSCAFG00000043110	0	0	0	0	0	0	0	0	0	0	0	0	0	0
ENSCAFG00000043111	0	0	0	0	0	0	0	0	0	0	0	0	0	0
ENSCAFG00000029053	264	450	591	397	443	605	922	214	998	371	601	445	432	230
ENSCAFG00000029052	310	173	216	349	294	692	338	111	235	308	622	156	524	143
ENSCAFG00000029051	0	4	0	5	0	0	2	0	1	10	5	0	0	2
ENSCAFG00000029050	388	285	297	541	243	470	419	250	566	255	564	354	418	455
ENSCAFG00000029055	30	20	25	37	28	27	31	34	55	23	24	36	55	51
ENSCAFG00000029058	18	14	27	43	22	40	28	5	14	8	19	13	71	10
ENSCAFG00000032989	0	41	4	0	0	0	3	0	2	0	0	0	0	6
ENSCAFG00000030859	68	56	73	176	28	80	141	139	110	24	53	75	37	259
ENSCAFG00000030858	144	105	96	142	95	105	158	120	279	98	103	101	231	195
ENSCAFG00000030851	99	128	142	94	84	174	160	15	42	17	16	19	6	20
ENSCAFG00000030850	21	7	3	11	5	24	11	0	14	4	17	4	6	2
ENSCAFG00000030853	0	0	0	0	0	0	0	0	0	0	0	0	0	0
ENSCAFG00000030854	0	0	0	0	0	0	0	0	0	0	0	0	0	0
ENSCAFG00000030857	5	4	7	2	0	3	3	3	11	4	4	8	5	4
ENSCAFG00000036605	0	0	0	0	0	0	0	0	0	0	0	0	0	0
ENSCAFG00000007307	0	13	31	65	4	20	44	0	119	149	13	33	0	0
ENSCAFG00000042284	2	2	1	1	2	1	2	1	1	3	3	2	2	4
ENSCAFG00000002153	8	15	0	0	0	0	0	0	0	0	0	0	0	4
ENSCAFG00000002152	123	112	118	193	52	240	159	120	147	100	593	112	50	518
ENSCAFG00000007303	13799	7574	9371	11399	7465	11869	11175	10428	14259	6966	11807	6705	11736	12548
ENSCAFG00000002154	23016	14696	17723	26966	14373	20493	31577	20572	21869	13312	21076	15318	18542	18865
ENSCAFG00000007301	1191	1064	1071	1990	952	1489	1175	872	1134	1000	880	826	1337	807
ENSCAFG00000002156	556	708	570	58	9	647	806	0	121	72	144	2	0	12
ENSCAFG00000002159	2	0	0	0	1	0	1	2	0	0	0	1	0	4
ENSCAFG00000002158	0	0	0	0	0	0	0	0	0	0	0	0	0	0
ENSCAFG00000007309	74	49	25	56	15	55	88	114	130	73	27	39	41	22
ENSCAFG00000007308	29	68	21	43	8	58	47	22	66	4	26	26	55	16
ENSCAFG00000028869	1420	1235	1383	1859	2171	1439	1505	1109	2901	2712	1517	3318	5718	2746
ENSCAFG00000028868	0	0	2	0	2	4	2	12	28	0	3	4	51	0
ENSCAFG00000028861	367	244	327	447	276	580	420	128	389	214	341	253	829	270
ENSCAFG00000028862	6	4	8	4	0	4	6	16	13	43	139	0	37	10
ENSCAFG00000028865	49	25	22	10	14	33	22	0	0	20	0	6	4	0
ENSCAFG00000028864	97	107	139	170	91	292	137	28	179	51	212	67	200	62
ENSCAFG00000028867	562	456	445	733	329	934	549	102	331	405	456	235	304	155
ENSCAFG00000028866	1	1	0	0	0	0	0	0	0	0	0	0	0	0
ENSCAFG00000000237	11	19	19	20	9	13	15	15	20	12	19	11	11	10
ENSCAFG00000037856	0	0	0	0	0	0	0	0	0	0	0	0	0	0
ENSCAFG00000037859	11	34	23	8	6	18	0	3	4	10	6	2	0	6
ENSCAFG00000044202	2	0	0	2	2	0	0	2	0	1	0	0	2	2
ENSCAFG00000044238	6	88	8	2	0	0	0	1	3	11	11	0	3	0
ENSCAFG00000044239	0	5	0	0	0	0	0	0	0	0	3	0	0	0
ENSCAFG00000044236	0	0	0	3	0	0	0	0	0	0	0	0	0	6
ENSCAFG00000044237	0	0	0	0	0	0	0	0	0	0	0	0	0	0
ENSCAFG00000044234	0	9	2	4	0	5	0	0	0	0	2	6	0	3
ENSCAFG00000044235	9	46	11	3	2	6	8	5	5	3	9	5	5	7
ENSCAFG00000044232	0	2	4	0	0	0	0	4	0	15	2	6	2	2
ENSCAFG00000044233	0	0	0	0	0	0	0	0	0	0	0	0	0	0
ENSCAFG00000044230	0	19	19	0	0	0	0	0	0	0	0	0	0	6
ENSCAFG00000044231	0	0	0	0	0	0	0	0	0	0	0	0	0	0
ENSCAFG00000004654	4	4	0	2	0	2	4	0	4	0	0	0	8	0
ENSCAFG00000004655	750	308	410	866	301	310	613	718	1018	193	422	1285	269	1062
ENSCAFG00000004656	1412	582	600	1207	546	1309	1138	2986	268	28	208	340	113	1291
ENSCAFG00000004650	0	0	0	0	0	0	0	0	0	0	0	0	0	0
ENSCAFG00000004651	5	56	1	48	10	19	81	23	101	5	23	26	25	39
ENSCAFG00000004652	5458	3836	4800	4761	4160	6007	4886	1388	4164	4068	3521	3120	6016	3117
ENSCAFG00000010735	14	16	14	22	4	38	17	1	18	2	16	7	27	3
ENSCAFG00000004658	11	4	32	6	6	24	3	2	32	9	23	13	5	10
ENSCAFG00000019551	2423	1736	1810	2678	1660	1622	1781	1604	1869	1118	1351	1579	2651	1881
ENSCAFG00000019552	17005	7653	10752	30056	9716	8432	11611	6121	9603	2361	6225	10603	963	30626
ENSCAFG00000019555	4786	2637	3098	3852	2228	3656	4051	1591	5097	2459	4119	2731	4380	2613
ENSCAFG00000019556	6113	3842	5364	4715	4105	5189	4377	4158	6526	3425	3849	4578	8719	5434
ENSCAFG00000009305	24	48	19	30	0	8	24	0	183	21	347	4	25	15
ENSCAFG00000009304	1325	1338	1322	1779	795	2145	1476	562	2018	1306	1874	922	1832	1333
ENSCAFG00000009307	570	415	531	524	381	613	651	212	588	479	1167	343	288	280
ENSCAFG00000036722	0	0	2	0	0	0	0	0	0	0	8	2	0	3
ENSCAFG00000009301	1357	1226	1262	2009	837	1996	1399	585	1431	1006	1412	943	2845	1220
ENSCAFG00000036724	0	0	0	0	0	0	0	0	0	0	0	0	0	0
ENSCAFG00000009303	1426	1027	1580	2152	1096	3215	1691	534	1292	879	1736	1041	2295	844
ENSCAFG00000009302	524	416	394	681	243	880	526	137	547	204	512	297	545	252
ENSCAFG00000036729	0	0	0	0	0	0	0	0	0	0	0	0	0	0
ENSCAFG00000009309	316	223	257	313	182	465	320	187	460	465	583	251	1229	244
ENSCAFG00000009308	65	51	40	89	30	46	32	33	29	17	26	19	42	43
ENSCAFG00000004502	45	64	96	48	60	73	97	73	201	96	118	107	137	118
ENSCAFG00000032404	2	4	0	1	0	0	1	0	0	0	0	0	1	1
ENSCAFG00000032405	718	684	639	718	555	643	625	681	891	881	729	574	1043	625
ENSCAFG00000032406	154	134	420	328	124	293	175	82	186	299	228	137	234	106
ENSCAFG00000032407	86	146	131	129	105	145	133	57	113	41	126	104	29	47
ENSCAFG00000032401	148	140	164	236	111	325	143	58	132	56	82	84	112	86
ENSCAFG00000032403	104	115	52	57	49	74	42	105	19	2	8	86	6	112
ENSCAFG00000032408	18	69	19	17	31	21	32	12	12	6	0	15	7	9
ENSCAFG00000032409	0	1	0	1	0	1	0	0	0	0	1	0	0	0
ENSCAFG00000029801	217	179	150	168	108	255	196	26	25	67	72	25	43	13
ENSCAFG00000029623	0	0	0	0	0	0	0	0	2	0	0	0	0	0
ENSCAFG00000029806	0	0	1	0	0	0	0	0	0	1	0	0	0	1
ENSCAFG00000029808	0	0	0	0	0	0	0	0	0	0	0	0	0	2
ENSCAFG00000029809	0	18	23	3	0	0	3	0	2	0	0	6	2	25
ENSCAFG00000000231	2633	1570	2139	1822	1738	1709	1777	1450	2304	810	1292	2480	1916	3255
ENSCAFG00000030591	204	134	139	242	127	209	199	78	272	191	282	141	477	247
ENSCAFG00000030592	1	3	0	0	0	0	0	0	0	0	0	0	0	0
ENSCAFG00000021035	0	0	0	0	0	0	0	0	0	0	0	0	0	0
ENSCAFG00000034762	0	0	0	0	0	0	0	0	0	0	0	0	0	0
ENSCAFG00000034760	3	6	0	0	0	0	0	0	0	6	0	0	2	0
ENSCAFG00000034766	53	2	44	71	31	48	36	0	34	19	24	26	25	21
ENSCAFG00000007682	65	57	72	124	62	122	112	48	132	75	286	79	90	64
ENSCAFG00000007683	201	263	198	329	79	269	217	25	71	0	85	25	112	21
ENSCAFG00000007680	1394	1148	1052	1568	839	1346	1296	509	579	546	825	816	559	740
ENSCAFG00000007681	297	213	213	271	161	405	346	191	124	83	362	79	108	128
ENSCAFG00000007686	5	10	19	14	6	47	18	13	16	4	33	2	159	5
ENSCAFG00000007685	1964	1361	1463	1720	1051	1807	1354	940	1399	1732	1386	1122	1174	1219
ENSCAFG00000007689	1571	1266	1123	1596	795	1322	990	1066	959	880	970	557	795	977
ENSCAFG00000041012	0	3	2	0	4	3	2	0	2	0	3	1	5	3
ENSCAFG00000046903	0	1	0	2	0	2	2	0	2	1	2	0	0	0
ENSCAFG00000032626	1708	1153	1615	1084	2661	796	1467	1975	3463	3132	2593	4136	4172	5523
ENSCAFG00000032627	1277	723	1016	1156	779	860	1036	567	1244	700	596	722	657	807
ENSCAFG00000028043	0	1	0	0	0	0	0	0	0	1	0	0	0	1
ENSCAFG00000028042	0	0	0	0	0	0	0	0	0	0	0	0	0	0
ENSCAFG00000028040	0	0	0	0	0	0	0	0	0	0	0	0	0	0
ENSCAFG00000041015	0	0	0	0	0	4	2	0	0	4	31	0	0	0
ENSCAFG00000028046	0	1	0	0	0	0	0	0	0	0	0	0	0	0
ENSCAFG00000028045	0	0	0	0	0	0	0	0	0	0	0	0	0	0
ENSCAFG00000028044	0	0	0	0	0	0	0	0	0	0	0	0	0	0
ENSCAFG00000016396	433	305	432	532	24	90	324	8	15	2	31	0	90	6
ENSCAFG00000016397	1435	2167	2971	4141	1365	5127	5496	1298	3652	2568	4363	1451	3703	2000
ENSCAFG00000016394	244	229	307	417	169	411	440	126	334	180	252	212	923	232
ENSCAFG00000016395	1983	1656	1567	2450	1322	2335	1638	608	1462	571	1127	848	1587	757
ENSCAFG00000016392	2027	861	1872	1511	1883	1568	2323	1598	4939	1241	2438	5190	2791	3871
ENSCAFG00000025247	0	1	0	0	0	1	2	0	4	0	4	0	0	0
ENSCAFG00000016398	1573	1394	1755	1257	815	1832	1318	684	1835	902	1810	1169	4266	1062
ENSCAFG00000016399	1322	748	808	1013	372	1006	1001	536	671	270	429	492	359	570
ENSCAFG00000039409	0	2	0	0	0	0	0	0	0	3	0	2	0	0
ENSCAFG00000026919	3	4	6	4	2	4	4	19	8	2	10	13	8	5
ENSCAFG00000026917	2	3	3	2	0	0	1	0	0	0	0	0	0	0
ENSCAFG00000026916	1	2	2	0	1	0	1	0	0	0	0	0	0	1
ENSCAFG00000026915	2	2	0	4	0	5	9	4	3	3	5	3	3	1
ENSCAFG00000026914	2	2	1	1	1	2	0	2	1	1	2	0	2	1
ENSCAFG00000026911	0	1	2	0	0	1	4	0	1	1	1	0	3	0
ENSCAFG00000026910	0	0	0	0	0	0	0	0	0	0	0	0	0	0
ENSCAFG00000021492	2	9	6	1	0	1	2	7	1	0	2	1	4	2
ENSCAFG00000021491	2	6	8	6	1	13	10	2	7	14	15	6	29	0
ENSCAFG00000021495	0	4	3	4	0	1	3	7	1	2	2	0	0	4
ENSCAFG00000014897	38	36	37	15	24	35	21	43	161	111	52	37	200	28
ENSCAFG00000014896	6492	2775	5620	2466	3663	2735	3883	1866	2606	2282	2696	4777	2781	3527
ENSCAFG00000014895	717	681	554	1094	616	1216	949	434	1150	777	1135	642	1388	707
ENSCAFG00000014893	2	5	3	0	2	2	6	0	0	0	2	0	0	3
ENSCAFG00000014891	521	551	539	770	395	813	680	145	558	273	496	408	359	383
ENSCAFG00000014890	1842	1214	1488	1456	813	1741	1249	758	1747	1059	1236	1302	3119	1496
ENSCAFG00000031840	97	175	148	242	40	361	334	60	212	119	308	110	162	40
ENSCAFG00000031843	7	5	8	5	7	9	7	0	5	5	4	4	2	1
ENSCAFG00000025798	9	34	22	23	4	55	14	11	18	4	29	5	24	4
ENSCAFG00000031844	0	0	6	6	0	0	6	0	8	0	2	4	0	4
ENSCAFG00000020548	1	0	1	1	0	1	0	0	0	0	0	1	0	0
ENSCAFG00000020549	0	0	0	0	0	0	0	0	0	0	0	0	0	0
ENSCAFG00000031849	493	449	456	621	321	825	458	137	568	428	504	351	1653	430
ENSCAFG00000031848	361	517	644	524	598	925	709	111	917	440	1071	384	1002	104
ENSCAFG00000025797	2	1	1	1	0	1	2	21	1	1	2	0	1	1
ENSCAFG00000025790	9	11	10	9	4	39	41	2	19	17	28	13	30	1
ENSCAFG00000010886	0	10	15	2	2	0	0	0	0	0	0	4	4	2
ENSCAFG00000020540	0	0	0	0	0	0	0	0	0	0	0	0	0	0
ENSCAFG00000025793	0	2	0	0	0	0	0	0	0	0	0	0	0	0
ENSCAFG00000010887	605	467	566	699	305	682	553	352	697	347	714	422	537	658
ENSCAFG00000048711	0	0	0	0	0	1	0	0	0	0	2	0	15	0
ENSCAFG00000010881	1217	862	935	1887	723	2315	1804	1401	1668	1932	2260	739	1612	1398
ENSCAFG00000048713	3	23	9	7	0	15	16	0	0	2	0	0	0	4
ENSCAFG00000010883	213	237	206	323	175	436	352	41	351	59	302	131	81	93
ENSCAFG00000011627	0	139	12	0	0	2	4	0	370	0	0	2	0	98
ENSCAFG00000011625	380	357	550	520	183	669	945	452	868	277	502	661	1241	380
ENSCAFG00000011620	150	156	157	288	148	307	219	178	838	713	626	251	1644	447
ENSCAFG00000044329	0	0	0	0	0	0	0	0	0	0	0	1	0	1
ENSCAFG00000011629	603	768	799	913	312	1151	1171	604	1320	332	737	830	389	778
ENSCAFG00000011628	11	10	6	8	8	10	8	2	269	8	37	2	212	3
ENSCAFG00000000375	5	9	2	4	4	6	12	3	117	16	0	25	9	10
ENSCAFG00000017278	200	152	203	251	235	359	291	46	152	142	250	170	330	89
ENSCAFG00000000374	110	76	130	287	153	321	162	52	52	61	110	57	125	92
ENSCAFG00000017270	6148	3824	4223	7079	3373	6764	6471	4296	8477	4731	7313	4348	9961	8443
ENSCAFG00000017271	1801	1527	1600	2210	1405	2461	2145	1005	2458	1625	2345	1811	3617	1339
ENSCAFG00000017277	119	121	134	158	55	185	137	65	245	71	140	110	297	133
ENSCAFG00000017274	46	45	92	60	178	121	84	28	97	34	37	49	445	64
ENSCAFG00000017275	0	0	2	0	0	0	0	0	0	0	0	0	0	0
ENSCAFG00000026265	0	1	2	1	0	3	1	0	1	0	2	1	2	1
ENSCAFG00000026266	0	0	0	0	0	0	0	0	0	0	0	0	0	1
ENSCAFG00000026261	0	1	1	1	1	0	2	0	1	0	0	0	1	0
ENSCAFG00000026260	0	3	1	1	0	3	3	0	1	2	1	0	3	0
ENSCAFG00000026263	0	0	0	0	0	0	0	0	0	0	0	0	0	0
ENSCAFG00000046238	0	7	4	3	0	0	0	0	0	0	2	2	0	4
ENSCAFG00000037443	0	0	0	0	0	0	0	0	0	0	0	0	0	0
ENSCAFG00000027794	0	2	2	4	2	1	3	1	0	1	1	1	1	2
ENSCAFG00000027795	0	0	0	0	0	0	1	0	0	0	0	0	0	0
ENSCAFG00000027792	0	1	0	0	0	0	0	0	0	0	0	0	1	0
ENSCAFG00000027793	0	1	0	0	0	0	1	1	0	0	0	0	0	0
ENSCAFG00000035312	4	9	21	11	0	9	33	2	4	207	174	4	2	0
ENSCAFG00000027798	0	0	0	1	0	0	0	0	0	0	0	0	0	0
ENSCAFG00000027799	0	1	1	3	0	4	3	1	6	2	3	4	4	2
ENSCAFG00000045454	0	9	8	12	0	0	0	45	10	9	27	4	0	3
ENSCAFG00000002894	2964	2677	2773	4984	3120	6045	5599	3544	934	1038	1262	2026	3224	1867
ENSCAFG00000045450	0	2	0	0	0	0	0	0	0	0	0	0	0	0
ENSCAFG00000027132	1	3	0	0	0	0	0	0	0	0	0	0	0	0
ENSCAFG00000027131	1	1	0	1	1	0	0	0	0	0	0	0	1	0
ENSCAFG00000027136	0	3	0	0	0	0	0	0	0	0	0	0	0	1
ENSCAFG00000045453	4	8	21	10	4	15	6	0	4	7	0	8	3	8
ENSCAFG00000027135	0	0	0	0	0	0	0	1	0	0	0	0	0	0
ENSCAFG00000027138	0	0	0	0	0	0	0	0	0	0	0	0	0	0
ENSCAFG00000045452	0	12	0	4	0	0	0	0	0	0	0	0	0	3
ENSCAFG00000039416	4	36	18	1	0	0	2	0	0	0	2	2	2	6
ENSCAFG00000000005	497	240	475	442	1006	515	659	106	119	267	469	326	495	97
ENSCAFG00000026026	0	1	2	5	1	0	1	2	1	2	1	0	5	1
ENSCAFG00000022568	1	2	0	3	0	0	0	1	1	0	1	1	5	1
ENSCAFG00000016639	683	589	526	1022	438	934	575	342	921	350	581	399	818	581
ENSCAFG00000016638	624	315	579	832	488	865	785	477	1038	601	646	611	2027	740
ENSCAFG00000016635	5350	2604	5023	5844	3462	7881	7618	3109	3869	3041	6911	3648	3047	3048
ENSCAFG00000016634	3167	2377	3042	2527	1961	2961	3074	1463	2729	1666	3260	1909	2471	1676
ENSCAFG00000016636	0	24	32	61	0	44	31	0	47	34	31	0	48	0
ENSCAFG00000016631	0	4	0	0	0	3	0	0	0	0	0	0	6	4
ENSCAFG00000016630	1433	1276	1389	1213	935	1375	1544	827	1457	922	1485	1225	1369	889
ENSCAFG00000016633	9	3	0	4	0	2	209	0	184	11	6	2	27	5
ENSCAFG00000014707	3100	2075	2469	4064	2084	3613	3603	1598	3892	3240	3695	2263	4293	3479
ENSCAFG00000013574	0	0	0	0	0	0	2	0	0	0	0	0	0	0
ENSCAFG00000013577	1809	1337	1610	2372	1115	2269	1449	2200	1974	1640	1876	1439	3445	2256
ENSCAFG00000013576	9	57	48	41	6	87	65	7	57	25	24	7	14	8
ENSCAFG00000014703	1002	628	813	1085	686	1111	788	551	1024	876	913	1022	1309	1210
ENSCAFG00000013570	2	1	1	1	1	1	1	1	1	1	1	1	2	1
ENSCAFG00000014701	25	50	28	24	18	64	41	12	109	40	30	6	88	11
ENSCAFG00000013572	194	239	164	354	98	384	67	70	300	145	235	166	168	37
ENSCAFG00000013579	1	10	2	0	0	0	0	1	0	2	11	0	0	6
ENSCAFG00000014709	360	406	233	529	153	450	472	49	386	137	279	99	180	103
ENSCAFG00000019803	0	10	13	6	19	35	45	4	14	5	6	7	17	0
ENSCAFG00000043856	2	2	0	2	0	2	0	0	0	3	0	3	0	3
ENSCAFG00000043855	0	5	11	15	15	9	0	0	0	0	0	0	0	0
ENSCAFG00000047853	21	18	12	33	10	0	20	6	23	11	19	12	0	0
ENSCAFG00000047852	0	0	0	0	0	0	0	0	0	2	0	0	0	0
ENSCAFG00000047851	0	2	1	2	1	1	2	0	2	1	3	0	0	2
ENSCAFG00000047850	0	0	0	0	0	0	0	0	0	0	0	0	0	0
ENSCAFG00000047857	0	0	0	0	0	0	0	0	0	0	0	0	0	0
ENSCAFG00000047856	0	18	0	0	0	0	0	0	0	0	0	0	0	0
ENSCAFG00000047855	1	0	0	0	0	1	1	1	0	0	1	0	0	0
ENSCAFG00000047854	0	14	10	0	0	0	2	0	2	0	0	0	0	58
ENSCAFG00000047859	0	67	13	0	3	2	0	0	0	0	0	0	0	0
ENSCAFG00000047858	0	0	2	0	0	0	0	0	0	0	0	0	2	0
ENSCAFG00000043852	1	3	0	2	0	1	1	1	0	1	1	0	4	0
ENSCAFG00000043358	0	0	0	0	0	0	0	0	0	0	0	0	0	0
ENSCAFG00000043359	0	0	0	0	0	0	0	0	0	0	0	0	0	0
ENSCAFG00000046188	47	39	27	59	25	42	30	30	37	25	26	22	52	46
ENSCAFG00000046189	11	14	12	12	9	52	13	13	25	11	24	9	15	8
ENSCAFG00000046186	0	0	0	0	0	0	0	0	0	1	0	0	0	0
ENSCAFG00000043355	0	0	0	0	0	0	0	0	0	0	0	0	0	0
ENSCAFG00000043356	0	0	0	0	0	0	0	0	0	0	0	0	0	0
ENSCAFG00000043357	0	14	4	0	0	0	0	0	4	0	0	2	0	3
ENSCAFG00000043350	0	0	5	0	0	12	11	0	26	0	9	0	28	2
ENSCAFG00000046183	3	5	2	0	0	0	4	0	5	0	5	0	0	0
ENSCAFG00000046180	0	0	0	0	0	0	0	0	0	0	0	0	0	0
ENSCAFG00000046181	0	0	0	0	0	0	0	0	0	0	0	0	0	0
ENSCAFG00000011362	9254	7475	8735	10381	6141	9984	8922	8040	10354	9021	9912	7173	9919	9672
ENSCAFG00000011363	0	0	0	0	0	0	0	0	0	0	0	0	0	0
ENSCAFG00000011361	20	40	13	20	12	18	15	1	24	3	44	6	49	5
ENSCAFG00000011366	35	24	33	114	38	85	67	13	39	24	33	8	16	12
ENSCAFG00000011367	871	1299	1230	1305	742	1632	1315	365	1177	976	743	832	757	257
ENSCAFG00000011364	800	724	711	1164	802	1342	913	293	913	598	846	593	2597	646
ENSCAFG00000011365	0	27	9	8	0	0	8	0	2	0	12	0	0	8
ENSCAFG00000011368	723	600	853	790	477	563	1030	44	393	144	479	402	20	279
[truncated: 28,952 more rows]
